# Supplementary material for: Differential expression analysis of Trichoderma virens RNA reveals a dynamic transcriptome during colonization of Zea mays roots
Source: BMC Genomics. 2019 Apr 11;20:280. doi: 10.1186/s12864-019-5651-z (PMC6458689; doi:10.1186/s12864-019-5651-z)
Supplement: Supplementary file 2 — Data file S1. Excel file with log2fold changes and p-adjust values for all genes in the T. virens Gv29–8 genome at Recognition and Colonization and calculated FPKM values. (XLSX 5288 kb) [file 12864_2019_5651_MOESM2_ESM.xlsx]

## Sheet: Log2FC
Gene ID	Colonization Log2FC	Colonization p-adjust	Recognition Log2FC	Recognition p-adjust		Gene ID = JGI transcriptome id, T. virens Gv29-8 version 2
43	1.42331	0.0161838	-1.69345	0.00404703		Log2FC = log2fold change of read count expressed in T. virens during maize co-culivation over T. virens grown alone
49	3.32379	1.1192e-12	-0.86871	0.0362522		p-adjust = false discovery adjusted p-value of log2fold change
261	4.48231	0.00128393	1.82507	NA
285	0.726646	0.40077	-2.3447	0.0357631
349	-0.429578	NA	-0.117551	NA
403	-0.0171269	0.99509	-1.40195	0.42249
472	-0.122399	0.663631	0.343329	0.00620648
489	0.573472	0.00158778	0.00491355	0.973012
494	-0.0222273	0.888684	-0.312308	5.26804e-05
495	-0.0805729	0.793371	0.054047	0.772775
640	0.358967	0.403448	-0.772114	0.102017
661	-0.103968	0.594546	0.356363	0.000310692
736	1.77101	0.0276444	-0.946265	0.581236
916	-0.555242	0.00437225	-0.131341	0.264801
981	0.166673	0.510228	-0.659821	4.77963e-07
996	-0.19855	0.368939	0.0317263	0.783693
1006	-0.374862	0.137169	0.228624	0.192866
1038	-0.531431	0.22185	0.438164	0.000628796
1166	-1.07132	0.00142895	-0.606008	0.000259733
1171	0.105818	0.462655	0.0856373	0.390566
1173	-0.0175467	0.96284	0.293627	0.0333314
1243	-0.0650897	0.809952	-0.00814425	0.9552
1299	NA	NA	NA	NA
1445	-0.368032	0.144719	-0.70174	0.00268962
1603	0.780242	0.116699	0.88235	0.121337
1699	0.890719	0.00891961	0.915683	0.0595783
1755	-0.297585	0.18158	0.178242	0.331479
1796	1.37052	0.00139532	-0.0311542	0.926285
1824	-1.83764	0.109694	0.443121	0.647444
1900	0.529544	0.0196198	0.207198	0.518775
1980	1.01765	0.029987	-1.04548	0.00194822
2145	-0.793196	0.0843896	-0.949652	5.46552e-09
2199	2.26495	NA	NA	NA
2224	0.321772	0.416002	0.488779	0.339071
2321	-0.245557	0.573639	0.424765	0.000508002
2340	-0.112867	0.689498	0.446247	0.0495089
2353	0.583439	0.412061	-0.197935	0.880607
2357	-0.475819	0.194443	-0.290204	0.125842
2382	-0.284408	0.938963	-2.06217	0.113396
2412	0.378051	0.612945	-0.187277	0.826976
2436	-0.286393	0.0154613	-0.290723	0.000960864
2603	0.056404	0.800689	-0.0277682	0.873331
2608	-0.566531	0.03468	0.939188	4.74869e-25
2683	0.392949	0.569777	-1.31304	0.00142272
2765	-0.964252	4.67481e-05	-1.46733	2.43892e-38
2799	-0.307926	0.0727591	0.262517	0.130137
3016	0.700439	0.0829088	-0.29712	0.10576
3116	0.992093	0.0270266	-1.5141	0.0137491
3172	0.355547	0.490612	-0.390484	0.499469
3187	0.0993034	0.78119	0.626162	0.0145508
3195	0.51489	0.0163853	0.13368	0.438118
3339	-0.569251	0.00524511	-0.73429	1.42932e-14
3383	3.18492	0.0431421	1.31044	NA
3592	-0.0437371	0.90666	-0.51764	0.00548657
3670	3.16425	2.90506e-07	-0.172123	0.913361
3907	0.348337	0.489479	0.9028	0.041029
4009	1.72633	0.00186762	0.677591	0.659338
4046	-0.147523	0.672129	-0.532428	0.0183294
4129	-0.0116982	0.965995	-0.197372	0.220337
4199	-1.48697	0.00459084	2.76705	0.0870338
4413	-0.494484	0.0979907	-0.834389	3.22144e-09
4468	NA	NA	1.00328	NA
4545	0.111906	0.892351	-0.979502	0.0110432
4555	1.64078	0.11657	-1.52979	0.220104
4556	-2.02781	1.04832e-08	-1.95236	1.86457e-24
4563	0.136882	0.639787	-0.764478	0.000115731
4609	-0.355791	0.105694	-0.695699	0.0014131
4632	4.28316	2.97229e-05	-1.90069	0.00515466
4744	-0.238187	0.713594	-0.133702	0.680726
4969	-1.18249	0.238131	2.8291	0.161443
4983	-0.506523	0.107961	0.0721306	0.69118
5311	0.00316975	0.99509	-0.41867	0.389404
5421	-0.0707817	0.861251	0.817922	0.00610867
5499	0.267243	0.157325	0.103528	0.398093
5609	4.39674	5.46945e-10	1.04216	0.517578
5626	1.40517	NA	NA	NA
5723	-0.721559	0.183191	0.0234862	0.976045
5724	0.64984	0.821962	1.54023	NA
5725	0.813725	0.490612	0.343649	NA
6014	-1.45502	NA	-0.962548	NA
6153	1.91591	0.000544192	0.774272	0.164781
6270	2.17205	1.37822e-06	-0.221187	0.585526
6301	-0.526568	0.590636	-1.69264	3.02172e-06
6421	0.697773	0.419416	-0.192284	0.608021
6465	0.410717	0.108899	-0.99975	0.00452186
6590	5.29152	0.000142321	-1.07941	0.444791
6760	-1.11638	0.478676	-0.379433	0.894768
6850	0.271048	0.786574	-1.22195	0.183729
6890	0.196595	0.471699	0.791983	7.83842e-09
6913	-0.671829	0.0121517	0.458248	0.00281787
6967	-0.343216	0.729556	-1.30446	0.131478
7305	0.991044	0.323865	0.0298157	0.986602
7343	1.79703	1.52972e-09	-1.75872	0.0128898
7478	0.623304	NA	0.504596	NA
7604	-0.41549	0.356143	-1.57213	1.18205e-09
7695	0.224462	0.25059	-0.539698	0.00102071
7723	0.39991	0.767136	-2.43269	0.0150593
7774	0.799261	0.00499889	-0.483807	0.172386
7824	-0.441401	0.0395022	-0.761687	1.57006e-06
7885	0.463006	0.132804	-0.223513	0.357998
7954	1.9823	NA	NA	NA
7987	3.23953	4.32202e-07	0.328	NA
8111	-1.03091	0.0185078	-0.595328	0.0240846
8116	0.0372982	0.92715	0.444015	0.116259
8175	1.88053	5.32662e-05	0.271275	0.541755
8190	0.865272	0.0891632	0.745046	0.00339815
8220	-0.0790601	0.689271	-0.256432	0.0543626
8237	2.33149	0.35557	5.40255	0.174829
8282	4.78191	0.00645401	NA	NA
8323	-0.213928	0.689271	-1.47693	1.27251e-12
8350	1.24266	0.0108915	-0.542232	0.216329
8432	-0.627656	0.0657917	-0.277798	0.21217
8458	0.349729	0.479787	-1.34128	1.51528e-07
8486	3.33021	0.0972435	1.4721	NA
8518	-0.643447	0.063074	1.13248	6.29392e-10
8607	0.394498	NA	0.0993479	NA
8634	-0.356676	0.076707	-0.135042	0.453541
8643	0.380764	0.186156	-0.670394	3.3072e-05
8674	0.778151	0.246184	0.349504	0.646267
8714	1.52676	0.0125017	-1.31921	0.00353044
8730	-0.943774	0.0682302	0.074906	0.893791
8763	1.69768	NA	NA	NA
8776	1.0045	0.00985496	-0.544038	0.200627
8824	2.01727	0.011986	-0.288862	0.734163
8829	-0.156374	0.520072	0.815292	1.82577e-28
8840	0.207933	0.646358	1.22411	4.87076e-05
8848	NA	NA	NA	NA
8924	0.0926076	0.805389	0.680109	1.41692e-07
8929	-0.162189	0.861776	-0.382573	0.811074
8939	0.138164	0.662215	0.196475	0.223772
8980	0.978151	0.270192	0.791121	0.769799
8990	0.523795	0.402186	-0.671112	0.672824
9008	0.174147	0.551131	-0.111565	0.74304
9045	NA	NA	NA	NA
9060	-0.452407	0.294229	-0.120615	0.570397
9072	-0.387099	0.233337	0.848667	8.80618e-09
9117	-1.18184	0.389263	1.93867	0.218725
9149	NA	NA	NA	NA
9172	0.871246	0.124898	0.336706	0.828935
9220	0.420145	0.162213	-1.57297	0.000603281
9245	0.185921	0.700342	0.985111	0.000293974
9334	-1.10323	0.458162	0.286455	NA
9375	-0.11309	0.737408	-0.0973628	0.600952
9435	1.74848	0.212018	-2.4248	0.0779314
9464	1.72481	NA	NA	NA
9480	-1.02202	0.0421595	-0.46258	0.436807
9512	0.107207	0.638085	0.915921	1.34795e-07
9518	0.0509555	0.906891	0.785201	4.07385e-06
9562	-0.531192	0.503182	-0.796227	0.00229468
9565	1.38698	0.000256631	-0.969526	0.00105923
9614	1.19219	0.0101525	-0.316527	0.517717
9627	0.0814784	0.754503	0.509268	3.35144e-05
9690	3.95457	0.000870359	-2.0039	0.130067
9695	2.19535	0.0393194	0.492542	NA
9717	-0.365828	0.144666	0.59982	0.0119973
9723	1.92162	NA	NA	NA
9781	1.75413	NA	NA	NA
9795	-0.0655626	0.874089	0.688692	0.0133515
9842	6.7445	8.05279e-44	-2.85439	0.000382214
9886	0.405129	0.490918	-0.0880735	0.873465
9935	1.44117	0.000170068	1.82889	0.0009374
10003	1.23166	0.00108836	-0.114777	0.569232
10118	0.236088	0.385691	-0.279316	0.109824
10125	-1.52159	0.00432136	-1.08177	6.10644e-06
10153	-0.174043	0.403754	0.22146	0.268127
10155	-0.203349	0.336091	-0.193553	0.0475479
10162	0.287812	0.813934	-0.313182	0.833041
10232	0.0326031	0.913118	0.302253	0.0499967
10240	-0.137608	0.615832	0.505034	1.03245e-06
10277	3.91436	2.07948e-07	-1.47598	0.0161627
10289	NA	NA	1.06155	NA
10303	1.14474	0.000245778	-0.356084	0.230739
10377	0.046224	0.906025	-0.804418	1.78819e-06
10385	0.4781	0.0171075	0.180037	0.201934
10390	2.73248	2.12511e-09	-1.05901	4.10547e-05
10457	0.0856254	0.84612	-0.0705335	0.838675
10464	2.37669	3.16262e-06	0.0944325	0.830025
10484	-0.284635	0.147015	-0.961331	5.65396e-15
10489	2.1561	2.35494e-05	-1.03264	0.269065
10541	2.31917	7.27989e-06	-0.918886	0.0999567
10542	-0.282006	0.253189	-0.165109	0.0730035
10543	1.12026	0.358491	1.87668	NA
10609	-0.274959	0.266953	0.308803	0.000842013
10651	-0.217366	0.174899	0.546634	8.04861e-07
10694	-0.695325	0.00989439	-0.494566	0.00284929
10766	1.41375	0.000495314	-0.458036	0.0361358
10779	0.173968	0.214556	-0.276783	0.0123724
10875	-0.650966	0.00562003	-0.753235	5.90808e-16
11067	2.84457	1.023e-06	0.111036	0.893073
11072	0.149916	0.603769	0.377757	0.0145938
11084	-0.205354	0.553957	-0.978243	4.19686e-11
11141	0.011359	0.966305	-0.479442	0.00091095
11204	0.106555	0.604589	0.355014	0.0340659
11250	0.248491	0.542775	0.632056	0.000162819
11254	0.0292404	0.93753	-0.283222	0.301423
11373	-0.322366	0.101634	-0.172272	0.163409
11387	0.144519	0.528937	-0.643558	9.08983e-10
11461	-1.17278	0.000134411	1.03286	4.40724e-07
11553	-0.157711	0.566069	-0.303824	0.0431209
11632	0.274042	0.0796362	0.226855	0.23685
11649	-1.19152	0.0178992	0.0490569	0.823545
11657	0.200447	0.450727	0.0917719	0.657748
11665	-0.911473	0.0193684	-0.0060391	0.985874
11674	-0.289245	0.121044	0.375064	0.00429975
11712	-0.933566	0.00262475	0.725002	3.1116e-06
11751	0.339907	0.156942	0.455676	0.0175913
11779	-0.550858	0.00321203	-0.534274	0.00744341
11796	-0.0631646	0.835889	-0.203813	0.0622022
11850	2.55669	2.8764e-10	-0.671825	0.568707
11872	0.795158	0.0321912	0.378295	0.100057
11899	1.44647	4.67067e-08	0.372233	0.60288
11937	0.347017	0.190301	-0.849681	1.65257e-05
12010	0.852898	0.0314348	0.609685	0.0969565
12133	-1.06692	0.000745788	0.755982	4.22439e-07
12229	0.170564	0.780681	-0.712785	0.462323
12255	0.0411729	0.932876	-1.10886	2.56319e-10
12335	-0.778579	0.0104283	0.824017	5.36085e-07
12354	-0.229331	0.326445	0.49722	0.000153917
12401	-0.356584	0.0773115	0.00784707	0.968073
12429	1.632	3.43102e-07	0.409273	0.33744
12520	0.863393	0.190333	0.27028	0.789034
12617	0.416551	0.160173	1.04342	3.27794e-09
12680	2.16888	8.19712e-06	-0.505205	0.3733
12894	0.177676	0.493168	-0.0954112	0.873491
12934	-3.14929	0.0051099	-1.61754	0.0925161
13017	-0.346491	0.129856	-0.0549621	0.74448
13061	1.40517	NA	1.4941	NA
13190	-0.0389378	0.813313	0.404497	0.0103514
13321	-0.400918	0.319858	-0.498568	0.0346537
13328	-0.141561	0.593976	0.34366	0.0161963
13472	0.507917	0.0376875	-0.2787	0.223656
13555	0.795722	0.0348089	0.37443	0.330878
13584	-0.71233	0.000665128	0.57739	6.51378e-07
13611	-0.810679	0.0740381	-0.918676	0.0038357
13620	-0.0787542	0.895088	1.01438	0.0865673
13758	-0.381286	0.65355	-0.187048	0.868481
13806	1.38072	0.0837543	-1.03966	0.231226
13820	0.624601	0.344533	0.621763	0.052755
13964	0.354014	0.679684	-0.626629	0.489413
14012	0.0421292	0.937559	0.817597	0.000275954
14128	2.54879	0.137368	1.42034	0.365048
14145	1.48579	0.0199263	-0.686344	0.224677
14161	2.02922	0.364781	-1.08291	NA
14180	1.49868	0.212168	-1.31943	0.287324
14210	1.66145	0.156006	4.7287	0.160807
14315	-0.0586141	0.920992	-1.22901	0.0014162
14392	4.29593	0.0140931	NA	NA
14401	0.785166	0.0470433	-0.0964456	0.821472
14438	0.442218	0.397984	0.0799726	0.890896
14525	1.49632	0.0275815	-0.661661	0.440065
14606	0.778967	0.142037	0.417395	0.492845
14632	3.31902	0.0226625	0.740542	0.67082
14636	-0.194981	NA	1.98364	0.324196
14657	0.403338	0.295611	0.589857	0.0645533
14690	0.312942	0.21185	0.66653	0.00432724
14696	0.380161	0.300463	-0.698091	0.000555157
14743	0.728351	0.643842	0.624154	NA
14771	-0.716398	0.00041616	0.534312	4.58557e-08
14853	0.994694	0.0843565	-1.02609	0.162921
15005	NA	NA	NA	NA
15052	-0.442328	0.00597915	-0.300933	0.0714347
15059	-0.521774	0.0021741	0.0463474	0.78623
15116	-1.51519	0.0127464	-1.23178	0.0544958
15200	-0.240309	0.492734	0.405574	0.0222365
15210	-0.651269	NA	1.64832	NA
15340	0.787963	0.0125017	-0.434609	0.122923
15408	-0.902531	NA	0.518926	NA
15465	3.74378	3.25078e-05	-1.77443	0.405525
15479	-0.400553	0.0983684	0.326574	0.0890856
15606	0.130983	0.458927	0.434858	5.95155e-05
15627	3.64562	9.59771e-06	-0.913128	0.436902
15638	0.333619	0.3508	-0.350566	0.0254657
15641	0.976343	NA	NA	NA
15704	2.39506	0.00245801	0.861088	0.00389723
15801	-0.0605342	0.822957	-0.107614	0.489413
15807	-0.977537	NA	3.56529	NA
15810	0.0380112	0.921275	-0.121473	0.49907
15830	0.913717	0.0979907	0.181279	0.363309
15868	NA	NA	NA	NA
16009	0.89874	0.0187671	-0.355867	0.54616
16041	-0.478486	0.0120651	1.20401	9.36185e-31
16072	6.65413	2.82301e-07	0.694722	0.720271
16112	1.49007	0.0831671	-1.31666	0.0649839
16124	0.267946	0.446508	-0.0232828	0.958045
16209	2.19948	7.82734e-05	-0.63098	0.199076
16232	2.02176	NA	1.23927	NA
16278	-0.254747	0.411464	-0.676239	9.71313e-05
16279	-1.52968	0.510849	0.368125	NA
16378	2.63666	NA	3.32046	NA
16448	0.576115	0.0134592	-0.309549	0.0701269
16551	0.635679	0.231503	0.732668	0.0540601
16560	2.63005	6.02705e-15	-0.936424	0.000382416
16715	0.335947	0.346271	0.579002	0.0724076
16721	-0.443967	0.029195	0.143677	0.224589
16897	-0.293501	NA	2.40003	NA
16984	-0.655668	0.0203282	0.665049	0.000736506
17045	3.39504	8.37182e-09	-1.91327	0.0775133
17075	-0.506238	0.0161178	0.701747	5.33657e-19
17079	0.206254	0.251772	-0.0656468	0.771943
17139	2.84101	2.36364e-07	-1.54033	4.93324e-07
17298	0.220079	0.339727	0.668507	2.27891e-06
17430	-0.0461913	0.875778	-0.262814	0.455556
17436	NA	NA	1.06155	NA
17533	1.18991	0.0505207	0.313655	0.710067
17565	1.56778	0.0113447	-1.09089	0.00630614
17799	4.37585	0.269045	NA	NA
17849	-0.114306	0.938963	-1.46924	0.0366615
17851	1.64352	NA	1.99012	NA
17862	0.533265	0.228376	0.85971	0.00142321
17868	0.125211	0.651761	0.657033	0.000530514
17977	-0.175753	0.543593	0.0260009	0.909703
18043	0.181057	0.9437	-0.496257	NA
18067	-0.36721	0.179023	-0.831335	1.31061e-09
18141	0.301369	0.591695	-1.17085	1.50181e-08
18203	1.30837	NA	2.24581	NA
18327	0.511249	0.581857	-0.916015	0.249616
18349	-0.716657	0.00726871	-0.147466	0.373775
18351	2.50716	0.0187671	2.25257	NA
18372	0.256368	0.356626	-0.965385	0.000588536
18378	1.40517	NA	NA	NA
18414	-0.370552	0.230153	0.890138	6.82889e-13
18426	-0.173973	0.590636	0.301225	0.176753
18436	0.682363	NA	NA	NA
18457	-0.229446	0.566304	0.603602	0.0160286
18556	NA	NA	NA	NA
18692	-0.80966	9.15054e-08	-0.317512	0.0511167
18729	2.19246	3.68798e-05	0.75876	0.0598198
18781	0.858619	0.147603	0.307579	0.282303
18813	-0.100405	0.737237	-0.264075	0.0716435
18880	-0.801498	0.0421481	-0.141479	0.644759
18886	-0.2349	0.464921	0.333692	0.188785
18950	0.551409	0.247542	0.29262	0.436902
18969	6.12092	8.62602e-24	-0.71771	0.718925
18977	1.09528	0.00953458	0.676061	0.00968331
18978	-0.383544	0.321508	1.08736	1.79311e-21
18993	-1.07046	0.00318517	-0.453768	0.0974076
19035	0.147576	0.703393	0.0285469	0.928269
19037	0.306985	0.594084	0.421876	0.436436
19040	-0.0266359	0.913695	0.154555	0.278794
19097	-0.744079	0.057085	0.0341147	0.862239
19112	-4.67314	0.00125121	-0.444479	0.358242
19160	-0.14952	0.497422	0.0619958	0.637137
19192	-0.177458	0.58043	0.983768	5.5857e-11
19251	3.09402	0.0832825	2.24581	NA
19266	0.430501	0.367613	1.39951	8.41386e-06
19346	NA	NA	NA	NA
19490	1.64352	NA	NA	NA
19500	0.194318	0.594084	1.03478	0.00579868
19513	0.71879	0.625343	-0.725642	0.571132
19536	-0.497569	0.155652	-0.234468	0.165699
19584	0.307674	0.361675	0.179847	0.366568
19595	NA	NA	NA	NA
19651	0.588184	0.231617	1.17367	0.00705207
19676	1.11432	0.00381011	0.494487	0.460817
19696	-0.247581	0.60685	-0.322462	0.37294
19740	-1.00957	4.54366e-06	0.960085	3.75157e-05
19757	-0.0686343	0.89335	-0.727128	0.548883
19767	1.42559	6.21785e-10	-0.24058	0.523818
19768	1.14028	0.173217	-0.84926	0.524062
19817	-0.16693	0.761069	0.226873	0.232902
19860	-0.173019	0.626814	0.537834	0.0266558
19877	0.778385	0.578678	0.22243	0.907868
19925	1.83194	0.491551	-0.158137	NA
19963	0.606764	0.189996	0.289736	0.610497
19977	-0.0346319	0.971339	1.02919	0.00936909
20101	-0.032391	0.968182	-1.54866	0.000573225
20223	-0.0399874	0.933061	-0.295592	0.400059
20473	4.23338	4.55002e-07	-1.00987	NA
20663	-0.697128	0.0176576	-0.644571	0.00326774
20727	-0.221672	0.60685	-0.605329	0.000786234
20979	1.74107	1.2349e-07	-0.81834	0.0104559
21401	3.07988	0.000132374	1.22561	NA
21417	-0.269663	0.511545	-0.170234	0.0982827
21489	0.918074	NA	3.24708	NA
21566	-0.0928824	0.710647	0.825865	0.0490213
21826	-0.0356772	0.903233	-0.0723448	0.534603
22080	0.261339	0.382545	-0.534467	0.0027784
22172	-0.323723	0.120266	-0.842117	9.15198e-22
22394	2.7998	0.000160681	-0.397984	0.647569
22717	0.627864	0.039339	0.193344	0.0314145
22864	0.316893	0.408925	-0.0833615	0.828108
23200	-0.575538	0.001549	1.61492	4.39247e-56
23243	-0.225067	0.446678	-0.899473	7.27505e-05
23442	1.72678	0.514354	3.32046	NA
23701	1.90113	0.00131576	0.741722	0.182521
23720	-0.221761	0.163198	0.360173	0.00117216
23894	-0.236405	0.302225	0.6322	0.00178103
24027	1.4037	NA	NA	NA
24038	2.68898	0.000173349	0.116399	NA
24433	0.394498	NA	1.64832	NA
24467	1.93725	0.0583785	-2.63706	0.0111039
24487	-0.635125	0.0391936	0.818412	8.42669e-09
24527	3.37113	0.0972501	2.24581	NA
24655	-0.0929565	0.764913	0.946753	0.000171797
24735	1.47121	0.00512316	-1.75118	2.05534e-11
24738	-0.264496	0.233191	0.64045	1.22009e-06
24884	NA	NA	NA	NA
24959	2.71337	0.0952822	1.4941	NA
25017	0.555129	0.125589	0.770882	0.162653
25153	NA	NA	NA	NA
25179	-0.548824	0.0554578	0.862751	0.000162462
25244	0.218383	0.357963	0.279063	0.0741937
25247	-1.09738	0.0543652	-0.778784	0.00246031
25302	0.730463	0.443478	1.32334	0.0206271
25327	-0.468049	NA	1.84742	NA
25376	0.40617	0.00975953	0.318579	0.00786862
25381	0.190697	0.306209	0.0420983	0.819808
25447	2.38099	0.00375499	3.42385	5.75147e-25
25639	3.37511	0.00292414	NA	NA
25816	-0.346811	0.264671	-0.264975	0.0520414
25964	-0.104966	0.629046	0.739103	4.97866e-06
25970	1.38277	0.0225288	0.0990729	0.933254
25973	-0.357592	0.187195	0.746811	0.00251138
26079	3.02966	0.00514427	0.772045	NA
26095	-0.571349	0.178404	-0.840905	1.04973e-05
26204	0.0794319	0.785366	-0.0942041	0.791
26325	0.102266	0.7383	0.0962079	0.792599
26344	NA	NA	2.59913	NA
26449	0.961058	0.000255334	-0.280557	0.526942
26476	-0.381599	0.584652	-3.10195	1.45855e-14
26568	1.5456	NA	3.12136	NA
26662	-0.186023	0.618274	0.0557502	0.843986
26720	0.422544	0.412061	0.694001	5.91638e-05
26754	-0.232361	0.245186	0.0166659	0.958189
26776	-0.540135	0.108182	0.909623	1.27937e-06
26811	0.236574	0.321588	0.972529	5.43725e-07
26885	0.187508	0.581857	0.246391	0.392051
26902	2.61639	0.386314	2.24581	NA
26936	0.0325854	0.907233	0.612953	0.00132534
26963	-3.28483	0.142102	-0.293922	0.810528
27146	0.290742	0.490612	-0.0678947	0.822051
27430	-0.0347352	0.936163	0.666979	1.01018e-07
27476	1.75413	NA	3.46084	NA
27515	-0.0141318	0.988122	1.42238	0.0320158
27554	NA	NA	NA	NA
27562	-0.160753	0.632235	0.569652	0.0251416
27592	5.44668	2.64649e-22	-0.767197	0.291114
27606	NA	NA	NA	NA
27622	NA	NA	NA	NA
27683	3.46484	9.99478e-05	0.163141	0.926974
27731	NA	NA	NA	NA
27734	1.20863	NA	0.304254	NA
27740	-0.529921	0.148375	0.3003	0.0861308
27743	-0.594239	0.0318666	0.0968402	0.588721
27800	1.27031	0.0560931	-2.43495	1.19657e-06
27804	1.30532	0.125505	-1.01735	0.287786
27806	0.139607	0.926095	-2.91886	0.00436544
27811	-0.260527	0.191878	0.692181	0.00011114
27816	2.74925	9.31912e-07	-0.565068	0.469329
27826	-0.26043	0.0851774	0.769392	7.24465e-10
27827	NA	NA	NA	NA
27850	0.733858	0.124898	-0.57358	0.0869427
27889	-0.480655	0.116353	1.0224	1.74612e-12
27891	-0.64064	0.332959	-0.474965	0.181117
27893	0.477879	0.160876	-0.490949	0.0777665
27907	0.288981	0.797541	-1.34421	0.00192123
27922	2.4637	1.17073e-07	0.00217122	0.996386
27940	2.43904	0.000213683	-1.19034	0.212785
27972	0.351101	0.542816	0.302867	0.561505
27987	0.0792691	0.977044	0.287569	NA
27991	-0.52255	0.098809	-1.90519	5.18597e-08
27992	0.915448	0.022576	-0.714354	0.00295295
28001	1.87505	0.0297747	-0.821389	0.188143
28006	1.68397	0.0075529	-2.14792	5.18235e-16
28011	-0.418268	0.0107916	0.33929	0.0912227
28020	0.0429307	0.800689	-0.15109	0.366436
28028	-0.0712789	0.815226	0.031557	0.888828
28038	0.63359	0.112612	0.628049	0.000669892
28039	0.03535	0.89719	0.769511	5.52545e-08
28066	1.62695	0.230904	1.02216	NA
28076	-0.144967	0.690401	0.677439	1.1262e-07
28080	-0.843595	0.00196174	0.885597	7.0878e-10
28082	-0.864367	0.328235	-0.0641965	0.977851
28086	0.254871	0.867912	2.76276	0.0857112
28102	-0.0866663	0.696683	0.439968	2.89073e-07
28103	-2.58697	0.111346	0.837932	0.558034
28107	0.67778	0.0348076	0.554762	0.119163
28110	1.6939	0.229487	0.539654	0.718925
28117	0.760504	0.0325649	0.938804	0.100701
28126	0.478743	0.0573234	0.596159	5.37742e-06
28127	3.51717	0.0121375	-1.30141	0.0277286
28129	-0.0320918	0.907731	0.0137631	0.933909
28132	1.34159	0.0477722	0.292986	0.631442
28147	2.37461	0.195236	-0.52719	0.419176
28149	1.05176	0.163145	4.26184	0.0488828
28151	-0.908237	0.00389585	0.746839	1.27861e-05
28159	3.51326	7.70903e-09	0.0924704	0.931564
28177	1.4037	NA	NA	NA
28181	-0.293501	NA	NA	NA
28182	-1.4266	NA	1.49238	0.581511
28184	0.0637245	0.975922	2.40003	NA
28185	0.984433	0.646654	-0.35182	0.7922
28189	-0.225786	0.129165	0.0794252	0.591885
28190	1.27426	0.0760066	1.29404	0.0227912
28192	-0.29282	0.0737709	0.343022	0.00175133
28197	1.10241	0.0360682	-1.10725	0.0423402
28203	-1.0419	0.156615	-0.796408	0.13017
28223	6.67128	0.000430044	1.46405	NA
28241	0.284656	0.175265	0.19956	0.572107
28248	0.570336	0.021156	-0.207711	0.416266
28258	-0.376917	0.0808851	0.45991	0.00318957
28289	-0.196459	0.320836	0.275315	0.0207999
28291	0.141923	0.351284	-0.185086	0.60288
28321	0.477879	0.0990309	0.737666	0.00212751
28324	3.27033	0.00161501	0.248045	0.554071
28354	0.330895	0.704139	-1.05272	0.0256987
28390	0.0625747	NA	2.59675	NA
28393	2.51671	0.0294965	2.25755	4.26604e-07
28405	-0.118892	0.92602	-1.18739	0.0461566
28406	1.64352	NA	NA	NA
28407	1.61595	0.109969	1.54305	0.283954
28411	1.56049	0.00272889	0.114041	0.85734
28420	0.314291	0.341343	-0.966117	0.00422162
28428	-1.46351	0.0865412	0.552943	0.478017
28459	1.23113	0.464942	1.22363	NA
28468	-0.235951	0.365192	1.02677	2.19048e-22
28471	1.22262	0.00080368	0.356657	0.203544
28472	0.31258	NA	-0.301475	0.825871
28473	-0.281136	0.0980932	0.221149	0.169138
28484	2.47433	0.160173	-0.474277	NA
28488	0.320731	0.660228	-1.42762	0.0877241
28501	-2.92853	3.11826e-05	-1.50007	0.0627538
28508	0.180787	0.483465	0.496225	8.19139e-07
28516	0.0132664	0.973033	-0.0583509	0.777838
28524	-2.37208	0.058931	1.13879	0.670885
28529	1.00999	6.19764e-08	-0.332291	0.038785
28530	-0.754138	0.00846502	-0.262932	0.213227
28531	-0.317577	0.0355036	0.505739	4.25104e-08
28551	0.109681	0.641234	-0.0092676	0.9552
28581	-0.630471	0.000440862	-0.522393	6.32556e-11
28606	0.647276	0.388814	-1.61768	0.000494659
28610	-0.549177	0.105872	-0.0195202	0.925961
28611	-0.6874	0.220832	-0.894323	3.07045e-16
28615	3.38229	7.25823e-14	-0.537876	0.321591
28648	-0.137261	0.546646	0.61556	3.37945e-06
28659	-0.35736	NA	0.610109	NA
28665	-0.196005	0.576386	-0.466013	0.105843
28667	5.4192	5.77982e-11	-0.934349	0.0445058
28689	-0.523586	0.025358	0.621189	3.22834e-11
28696	0.41209	0.332276	0.455642	0.21791
28703	-0.257852	0.578565	-0.728427	0.0429282
28712	-0.41694	0.0749288	-0.275035	0.0938407
28715	0.856605	0.111231	-1.23244	0.000381066
28716	-0.792465	0.00294172	0.579671	0.0253995
28724	1.78439	0.00735403	0.733199	0.804813
28727	1.85422	0.000309124	-0.372063	0.486767
28754	-0.293501	NA	2.24581	NA
28763	0.236347	0.619624	-1.41442	1.35622e-06
28777	0.557182	0.0522692	-0.554496	0.0111206
28781	0.632305	0.282917	-1.22165	0.0421297
28800	-5.68106	3.16831e-13	-4.42531	NA
28802	-0.170496	0.519687	0.487516	0.000642406
28808	-0.265037	0.898147	-1.6612	0.0685324
28818	-0.588795	0.144427	-1.01363	0.00309301
28822	0.050778	0.969874	-3.00782	1.8429e-05
28823	1.4037	NA	NA	NA
28826	1.56873	0.485595	NA	NA
28838	-0.841225	0.0800886	-0.750673	0.0597905
28848	-1.01206	0.000512311	0.315305	0.044425
28863	NA	NA	1.47623	NA
28866	0.582658	0.00853966	-0.322752	0.218343
28871	9.08829	0.00229039	0.249433	NA
28882	-1.47628	0.0301542	-0.508059	0.744741
28884	-0.914593	0.00411183	-0.496927	0.0266717
28886	-1.46541	0.0656064	1.11973	0.178594
28899	2.96157	0.00971929	-0.0187461	0.982024
28900	1.19083	0.0906217	0.4192	0.724473
28901	3.77535	0.0190945	3.74945	NA
28903	3.37673	3.32526e-10	1.49421	0.119569
28934	-0.910789	0.000984399	0.893621	3.12556e-07
28941	0.131732	0.614034	0.0698876	0.706136
28953	1.09125	0.0518342	-0.711102	0.0656003
28956	-0.94233	0.36331	-0.0505202	NA
28957	0.122302	0.658558	0.650112	6.67405e-05
28960	0.506175	0.240728	0.512887	0.209162
28977	1.10067	0.317734	-0.260911	0.861301
28980	-0.23938	0.273747	0.511648	0.0070764
28982	-0.587743	0.00580915	0.723397	5.33871e-05
28993	3.30893	5.86223e-05	1.75473	NA
29009	-0.465111	NA	1.06155	NA
29016	1.70454	0.461262	-1.26853	NA
29019	2.38432	0.604732	-0.313186	NA
29022	-0.611526	0.00685993	0.847334	1.94007e-08
29024	3.5866	0.00717443	3.12136	NA
29026	-0.106694	0.905219	-1.71116	0.145001
29036	2.3289	0.0369093	0.829229	0.638127
29045	0.437543	0.111518	0.0603422	0.591916
29063	1.00516	0.122632	-0.940723	0.426109
29064	0.0332004	0.971752	-1.20877	0.0283621
29065	0.196116	0.470083	-0.540693	0.00045139
29068	NA	NA	NA	NA
29086	3.51668	0.00127956	4.13055	0.0183294
29097	0.443271	NA	-0.376617	NA
29098	-0.135658	0.858757	1.26045	0.00579694
29110	1.50695	0.00964178	-1.00652	0.0543787
29113	0.615252	0.298046	-0.120557	0.89066
29126	-0.667154	0.730407	2.72402	0.0947937
29138	2.46147	0.00042353	-0.403514	NA
29142	-1.11622	0.374114	-1.77584	0.086882
29182	0.663957	0.0910509	-0.568661	1.12115e-05
29193	1.51287	0.00104581	0.707986	0.067656
29196	1.23111	NA	1.08752	NA
29203	-1.62113	0.0351373	-0.793247	0.0543626
29209	-0.234521	0.504385	0.912856	1.19913e-12
29212	-0.152558	0.547299	-0.876523	1.62486e-13
29230	-0.628158	0.246872	-0.152588	0.785363
29249	-0.978515	3.56283e-05	-0.596517	0.000223065
29254	0.624003	0.00803404	-0.510196	0.000516589
29255	-0.615331	0.0346519	-0.943415	2.44943e-07
29260	-1.37832	NA	0.631883	NA
29262	NA	NA	2.24581	NA
29280	0.824834	0.083378	-0.0817082	0.859922
29306	4.76393	6.4457e-08	0.194725	0.922822
29309	0.489336	0.403754	-1.70989	0.000237728
29324	-0.394108	0.150609	0.26581	0.148956
29337	-0.275385	0.217404	0.758711	5.52413e-09
29344	1.72564	0.064863	-1.12799	0.144635
29345	1.95917	0.00459192	0.942023	0.468995
29352	0.41433	0.618447	-0.658102	0.243725
29353	1.90356	0.000292401	-1.76039	0.00121708
29358	0.254564	0.401051	0.339017	0.00126098
29366	5.3856	2.12043e-08	1.49278	NA
29370	1.49989	1.18951e-05	0.558366	0.289165
29376	2.40351	NA	NA	NA
29379	-0.274183	0.148035	0.524351	0.000110202
29380	-0.044796	0.935056	-0.844621	0.00606237
29400	-0.298753	0.480978	0.963185	8.1535e-05
29421	0.584775	0.153948	0.238106	0.589887
29432	-0.275955	0.87811	-0.496383	NA
29449	1.4037	NA	NA	NA
29475	-0.171854	0.476346	-0.228062	0.019327
29515	-0.328297	0.243401	0.93413	1.09929e-14
29527	-0.191022	0.267478	-0.141748	0.343458
29535	-0.0133601	0.96284	0.405073	0.0220356
29543	0.165804	0.505883	0.29021	0.0469844
29548	0.0918927	0.917196	1.17696	7.0136e-10
29562	NA	NA	NA	NA
29580	-0.319738	0.507764	-0.807902	0.0455049
29587	0.406914	0.094708	0.0259367	0.876316
29593	2.36349	NA	NA	NA
29617	-0.442933	0.0260968	0.606242	1.28139e-06
29618	1.40558	0.405213	1.72405	NA
29631	-0.359686	0.339069	1.0813	2.83637e-12
29639	0.972765	0.160578	1.30814	2.10287e-05
29648	-0.287196	0.201903	0.8621	1.3196e-18
29649	0.67862	0.130723	-1.37405	0.0650561
29663	0.515793	0.368603	-1.00132	0.00271095
29667	1.96019	0.022485	2.78346	0.000106873
29668	0.401895	0.168866	-0.934148	4.61289e-09
29672	0.0117106	0.96284	-0.177815	0.192992
29675	-0.276968	0.530563	-2.0905	4.55925e-13
29679	-0.745614	0.663119	0.415896	0.762164
29685	0.645372	0.0029236	-0.793896	2.63511e-05
29686	-0.0470608	0.921055	0.259248	0.240771
29700	0.394498	NA	1.27588	NA
29719	NA	NA	NA	NA
29720	-0.378537	0.605076	0.0386605	0.970366
29725	0.59659	0.74989	-2.07746	0.371215
29729	2.42228	0.157488	1.35459	NA
29730	0.254344	0.825796	0.947701	0.0763225
29732	3.01851	0.00176954	-1.21147	0.654259
29738	2.59873	0.000393102	-1.23978	0.000957715
29748	-0.414771	0.0157882	-0.172138	0.160592
29754	0.289266	0.458173	-0.0145055	0.921667
29757	1.68934	NA	NA	NA
29759	NA	NA	-0.954348	0.499835
29773	1.75917	4.46594e-05	0.191778	0.509527
29778	NA	NA	NA	NA
29779	-0.25271	0.480912	-0.515402	0.0738382
29781	1.89445	1.91748e-08	0.217844	0.674838
29785	0.1162	0.789657	0.128035	0.455283
29790	-0.18094	0.427916	0.279549	0.124021
29803	-0.315047	0.246764	0.262353	0.128725
29820	-0.157641	0.640465	0.595707	9.35913e-10
29821	-0.184104	0.435741	0.547874	0.000333401
29828	0.00321488	0.986627	0.220358	0.0710133
29836	-1.96922	0.130954	-1.61115	0.00118741
29842	1.30504	0.397984	0.793797	NA
29850	-0.772075	0.00392365	1.05602	3.96553e-12
29873	0.188077	0.45166	0.492505	0.0644097
29877	0.532003	0.382076	1.91179	0.00178268
29880	-0.279829	0.84653	-1.192	0.524452
29898	0.120792	0.717809	0.522196	0.0136131
29904	-0.0918574	0.856156	0.260565	0.455348
29905	-0.0495103	0.929088	0.00969455	0.979926
29919	0.294349	0.590178	0.927581	6.07919e-07
29924	2.7763	0.205836	NA	NA
29930	0.272408	0.514526	-0.750968	0.0314149
29941	2.81504	2.03718e-10	0.258568	0.628912
29946	0.128621	0.763278	0.0656026	0.694182
29950	1.85587	NA	NA	NA
29951	-0.311488	0.358076	0.664453	0.000583736
29973	-0.506791	0.00113578	-0.159073	0.277634
29985	0.946289	0.0115757	-0.296513	0.437514
29989	-2.21585	8.69291e-05	-2.39798	5.13623e-09
29990	0.264949	0.214604	-0.3544	0.05581
30003	-0.710491	0.0254754	0.0928813	0.825275
30039	-0.781547	0.0161118	1.16213	8.10237e-10
30040	-0.823287	0.0339548	-0.808429	0.000125348
30044	-0.534298	0.0468937	-1.03074	1.0391e-28
30062	-0.158075	0.670856	0.0234075	0.913361
30063	-1.01799	7.29813e-06	-0.0132198	0.962048
30070	-0.789866	0.000596951	-1.03916	4.18485e-13
30097	0.401648	0.0500726	0.436245	0.00251847
30121	-0.313823	0.252008	-0.227822	0.181074
30123	-0.297828	0.351284	0.316459	0.388577
30124	-2.33586	NA	1.15622	NA
30126	-0.651292	0.00248497	-0.0882823	0.591222
30132	-0.417456	0.0112087	-0.369799	0.0289515
30156	1.59831	2.97922e-11	-0.686359	0.000994713
30160	-0.00537634	0.982907	0.123932	0.341123
30165	0.975631	0.171554	-1.4884	7.71573e-12
30174	NA	NA	-0.502569	0.800071
30183	0.923527	0.0945609	0.148438	0.558457
30210	0.19012	0.392187	0.290768	0.0778503
30212	-0.00336332	0.997673	0.398581	0.849955
30213	-0.0474047	0.924566	0.805131	1.09041e-07
30221	-0.0365842	0.86728	0.939739	2.29696e-20
30233	0.60325	0.569397	-0.313937	0.774118
30234	-0.568887	0.0492316	0.614796	3.47613e-05
30240	0.284565	0.219165	0.548115	0.0171144
30254	0.346526	0.113036	-0.149371	0.223867
30266	-0.194686	0.427209	0.658386	5.91506e-07
30270	6.17417	8.64062e-11	0.764716	NA
30279	-0.614623	0.0082971	0.739526	4.07633e-06
30292	-0.967841	0.00370919	0.562924	0.000615701
30294	0.748357	0.0945279	0.313024	0.315406
30323	-0.0574522	0.900213	-0.263998	0.373122
30331	3.0817	0.00100592	3.32046	NA
30334	-0.645041	0.0561794	0.884869	3.88546e-24
30335	1.53565	NA	0.296973	NA
30358	-0.10312	0.849966	-0.124879	0.749443
30360	-0.0926507	0.759057	-0.134305	0.49061
30376	-0.394496	0.0867148	0.0512567	0.856742
30389	-0.149266	0.665068	-1.33471	3.34082e-07
30402	-0.140633	0.55328	0.124847	0.561195
30406	-1.64801	3.101e-08	-1.40978	2.09154e-31
30418	-0.171882	0.619798	0.709446	8.3953e-12
30419	-0.58908	0.00731155	0.919551	2.54558e-09
30436	0.971485	0.00594959	0.362171	0.140728
30440	1.19413	0.0847437	-0.858101	0.000210621
30456	-0.751269	0.186018	0.0821986	0.849635
30459	-0.452042	0.0966492	1.12407	2.42152e-07
30473	-0.555722	0.084031	1.19302	1.35404e-30
30483	-0.539559	0.266888	-0.235026	0.270974
30485	-1.63003	4.99571e-09	-1.06845	4.39805e-08
30486	0.715682	0.211997	0.128441	0.65484
30487	1.23052	0.00400941	-0.186713	0.580442
30490	0.074062	0.929172	-0.0458308	0.903354
30516	-1.37085	NA	0.712043	NA
30536	-0.922142	0.00241011	-0.715944	0.0199886
30537	6.86684	1.95947e-10	2.52575	NA
30550	-0.271552	0.506687	-0.172079	0.401991
30573	-0.29302	0.481511	-0.317389	0.128287
30581	-0.627655	0.575504	-0.127978	0.895744
30589	0.402255	0.0535992	-0.410565	0.00579694
30592	0.0396599	0.973361	-2.25118	0.00527092
30598	0.135334	0.789504	1.35015	5.31125e-17
30599	0.653117	0.00204215	0.785422	4.056e-08
30618	0.278244	0.264448	1.14145	1.17116e-15
30624	-0.0777322	0.718559	0.657435	2.14433e-12
30636	0.840084	0.0265276	0.0676229	0.885371
30642	-1.8868	0.0184378	-1.27549	0.0129712
30643	0.77058	0.00884671	0.51108	0.0320906
30644	-0.234292	0.522165	-0.835647	0.0200293
30653	-0.326719	0.144907	-0.401347	0.00376098
30657	-0.118098	0.731062	-1.30032	1.20985e-14
30659	-0.556562	0.0274531	0.766199	1.25613e-07
30671	-0.112398	0.718354	0.284732	0.281672
30675	0.348869	0.302564	-0.464102	0.00434056
30676	-0.0862995	0.678487	-0.139116	0.219596
30681	-0.116404	0.710647	-0.920178	3.70474e-06
30687	-0.0266124	0.951754	1.08424	5.10301e-14
30695	-0.720039	0.00685533	0.971589	9.38846e-18
30701	-0.467293	0.0290574	0.46461	2.8434e-05
30704	0.11934	0.882664	1.79406	1.01621e-07
30731	-0.0214317	0.928096	-0.522219	1.46929e-05
30734	-0.019163	0.942895	0.802169	4.66527e-16
30735	-0.642154	0.011496	1.24566	5.76709e-10
30751	-0.229769	0.355445	0.417613	0.0196874
30786	-0.703807	0.0394304	-0.195635	0.48373
30789	1.41498	1.8694e-05	-1.60127	1.58902e-10
30803	-0.782134	0.0887553	0.368351	0.238734
30821	4.82897	0.0142448	0.395957	NA
30843	0.0315816	0.909351	-0.104935	0.443214
30850	-1.35037	0.295289	2.52575	NA
30851	0.391462	0.367659	0.758302	0.0170611
30854	-0.528644	0.0050273	0.721901	1.46967e-11
30855	0.130686	0.673631	0.352015	0.111632
30856	-0.286988	0.287174	-0.0992059	0.389642
30862	-0.928795	0.676596	0.501275	NA
30879	1.0996	0.0104011	0.47025	0.762262
30881	0.125922	0.520072	-0.0141907	0.929612
30887	-0.789159	1.99753e-06	-0.887516	5.90627e-09
30889	0.55851	0.0808851	-0.908309	3.39447e-07
30893	-0.264363	0.160876	0.464511	6.83676e-07
30906	-0.0175473	0.96284	0.781308	0.00723024
30910	-0.82547	0.0110716	0.821479	6.62202e-05
30913	-0.075478	0.800689	0.353809	0.233997
30919	-0.203792	0.417456	0.362818	0.0793205
30927	2.44416	NA	NA	NA
30939	-0.730438	0.0161556	0.34737	1.15932e-05
30947	-0.0848581	0.735994	0.0169673	0.917618
30959	-0.385723	0.29034	-0.633331	0.0144482
30971	-1.58692	0.00212023	-0.840978	0.0481196
30972	0.188351	0.578841	1.30553	6.61737e-12
30976	-0.221399	0.301532	0.559031	7.4729e-07
30992	-0.404476	0.181571	0.548389	0.00646961
30995	0.184654	0.931393	-1.09766	NA
31006	-0.117905	0.604015	0.776622	2.28697e-07
31039	0.0900147	0.819365	0.125521	0.678707
31045	-0.191832	0.364498	-0.630718	2.05839e-10
31055	2.60831	1.56819e-05	-2.26209	0.0063874
31057	1.26766	0.00453445	0.492217	0.244109
31071	0.40085	0.00373578	0.137572	0.44509
31072	1.07014	0.003584	-0.795566	0.283172
31097	1.36568	0.164134	-1.26592	0.0873312
31101	-0.505556	0.00108536	-0.688689	2.81541e-10
31111	-0.25513	0.0524856	0.0567242	0.763145
31131	-0.413943	0.79481	2.46872	0.155843
31141	3.51817	0.0324875	-1.07629	NA
31170	-0.624465	0.117902	-0.552768	9.97068e-05
31206	-0.212064	0.461357	0.357451	0.0796138
31219	-1.80235	0.0163216	-1.58751	7.96025e-14
31264	2.18358	NA	-0.537146	NA
31265	0.362922	0.919661	1.55987	0.526118
31286	-0.68243	0.00609862	0.394737	0.0475288
31289	-0.241061	0.312618	0.468087	0.0158663
31312	-0.159359	0.581108	0.556574	6.03414e-09
31322	-0.527712	0.0109059	0.517718	0.00203871
31324	-0.103862	0.701603	0.507012	0.00386684
31329	0.209668	0.535256	-0.904655	0.00202001
31331	-0.380775	0.0428449	0.319222	0.00250937
31340	0.314244	0.0347249	0.211267	0.0712968
31342	-0.113315	0.654492	0.40955	0.00066344
31354	1.13453	NA	NA	NA
31364	0.656845	0.00182541	0.125538	0.456625
31380	0.203343	0.535311	-0.500176	0.00109274
31389	-0.583804	0.16473	-0.589237	0.0450663
31390	-0.750356	0.054392	-1.25258	0.00151555
31409	1.21043	0.03887	-0.839861	0.412532
31415	1.38099	0.02153	-0.431889	0.0590671
31417	0.012051	0.953866	-0.252386	0.0192369
31426	-0.550695	0.0851774	1.17315	4.18223e-14
31433	-1.43991	0.00391104	-0.745288	6.61254e-08
31434	0.405087	0.372346	1.02089	8.99773e-06
31438	-0.515892	0.0071289	-0.826333	3.24036e-27
31440	-0.360227	0.166333	0.139396	0.33761
31450	-0.853367	0.000265939	0.798416	7.63444e-08
31452	-0.167147	0.578043	-1.12118	1.13631e-12
31454	-0.424614	0.115004	0.680121	4.1028e-09
31465	0.361105	0.364775	0.839086	0.0464946
31470	-0.594025	0.0250049	-0.109204	0.593848
31492	-0.294442	0.147015	0.554986	6.07976e-05
31493	0.110632	0.665268	0.667083	9.41418e-05
31498	0.279468	0.766793	-0.431185	0.280211
31499	2.36753	1.38926e-07	-0.418848	0.381579
31506	3.92642	0.000346837	3.43906	0.00225388
31507	1.45285	0.311456	0.0825697	0.971312
31511	-0.345725	0.0601133	0.616898	2.23215e-14
31520	0.202401	0.291818	0.167593	0.224556
31547	0.618257	0.0300355	0.586993	0.0312475
31549	-0.276061	0.150911	0.145904	0.228138
31551	0.0656702	0.87811	0.385654	0.00710432
31570	0.905141	0.0274539	0.692406	0.136642
31580	0.101258	0.785912	-0.493136	0.00197782
31596	0.386622	0.292919	0.239701	0.217915
31597	-1.04148	0.205836	-0.655819	0.120286
31613	0.227456	0.393144	0.546151	0.100724
31634	0.213885	0.750381	0.584276	0.419437
31645	0.156617	0.503636	0.259496	0.143837
31655	-0.88625	0.000305046	0.153843	0.364194
31656	2.60925	0.289294	0.977473	NA
31658	1.03019	8.4e-05	-0.467356	0.023204
31676	0.0146493	0.976103	-0.125159	0.492232
31684	-0.213991	0.276416	0.0421043	0.74696
31697	1.86323	3.6372e-09	-0.976904	0.000595006
31727	0.828537	0.00015684	0.336876	0.13779
31740	1.07082	0.0887553	-0.349399	0.0127065
31744	-0.151241	0.548737	-0.295528	0.128863
31745	0.525087	0.0524802	-0.111711	0.421945
31747	-0.838251	0.00105283	0.970854	1.51215e-07
31775	1.83541	0.316961	2.52575	NA
31779	-0.975245	0.236371	-0.728316	0.110838
31785	-0.108684	0.58986	0.155564	0.0784786
31794	-0.698372	0.0996054	-0.558151	0.103411
31797	-0.961499	0.229335	-0.50822	0.490096
31802	1.15424	0.0322986	0.619931	0.0324069
31804	0.538719	0.0907949	0.563786	0.00594282
31808	0.89544	0.149967	-0.313171	0.652503
31809	0.454376	0.00699631	-0.233724	0.100442
31816	-0.582098	0.0138863	-0.165723	0.171903
31818	0.135177	0.543759	0.635698	7.41686e-06
31825	-0.782871	NA	2.24581	NA
31830	0.134573	0.864746	1.78781	0.000922021
31831	NA	NA	NA	NA
31833	-0.832827	0.0285639	-0.574129	0.0490213
31847	0.0716393	0.837662	0.935949	0.000389994
31850	0.213958	0.484551	-0.469218	0.0436601
31851	-0.741281	0.165508	-1.25743	0.00592784
31858	-0.382498	0.0887553	-0.798328	0.000107877
31861	-0.28886	0.601632	-0.507631	0.263627
31863	0.147408	0.476352	0.652791	8.99773e-06
31872	-0.0397505	0.877648	0.22229	0.0502588
31885	-0.0679038	0.878751	0.786238	7.0029e-09
31894	1.88111	NA	3.6515	NA
31898	-0.629038	0.00519983	0.75446	6.52842e-06
31914	-0.711727	0.00539623	0.672316	5.03108e-12
31920	0.967826	NA	NA	NA
31923	2.32327	NA	-1.19748	NA
31957	0.138731	0.588719	-0.658159	8.7821e-06
31960	-1.06657	NA	0.228515	0.912547
31969	0.540767	0.110647	0.284786	0.073028
31972	-0.108995	0.709603	-0.877119	0.000181092
32008	1.63775	0.00470406	-0.383727	0.643353
32016	0.489945	0.639728	0.319078	0.873465
32028	0.885902	0.00214546	-0.615217	3.04585e-05
32034	-0.376132	0.00679019	0.223298	0.107463
32074	2.14949	NA	3.72367	NA
32077	2.24234	NA	NA	NA
32080	0.267785	0.287374	-0.502188	0.00227096
32082	-0.201144	0.205149	-0.0935646	0.537093
32089	-0.149549	0.465168	0.810469	9.84702e-11
32094	-0.399909	0.100093	-0.202234	0.174292
32107	0.325965	0.395965	0.19088	0.160315
32109	2.55645	NA	NA	NA
32134	-0.191507	0.393204	1.05218	2.50301e-19
32137	2.14949	0.661318	2.18632	NA
32139	-0.274094	0.093678	-0.214416	0.367921
32141	-1.41468	NA	-0.179545	0.911052
32154	0.215845	0.867107	-1.28943	0.0752712
32160	-0.191162	0.471699	1.09211	5.61373e-06
32181	0.168007	0.703393	0.500827	0.0953794
32209	0.57772	0.106384	-0.140881	0.446817
32211	2.11984	0.000122829	-0.613144	0.215734
32214	-0.302967	0.144116	-0.817049	1.27303e-07
32216	0.522854	0.725946	0.478915	0.802045
32256	1.22064	0.153679	1.53615	0.0232693
32261	-0.168407	0.642924	0.579341	0.000547609
32272	-0.1408	0.568333	-0.658346	0.000453795
32284	1.40517	NA	-0.157588	NA
32329	-0.14024	NA	-1.32992	0.439286
32339	0.362602	0.936822	0.977473	NA
32340	1.28705	0.0703718	-2.11095	0.000205904
32348	2.51439	6.03499e-07	0.967843	0.247828
32357	4.94941	0.00056325	NA	NA
32363	1.40517	NA	NA	NA
32365	-0.338429	0.173217	-1.21368	6.57169e-08
32375	2.42397	1.55115e-06	0.825634	0.3171
32424	-0.210087	0.492739	-0.138586	0.356138
32426	1.20806	0.015246	-0.315492	0.615634
32462	0.306071	0.511302	1.01111	0.000309803
32476	0.162428	0.572422	0.684815	0.000420064
32483	2.90741	2.02797e-07	0.995384	0.0928792
32491	5.41617	4.65032e-12	2.18796	0.170572
32492	0.571887	0.101502	0.337042	0.411833
32495	0.434725	0.219458	-0.749707	0.00174885
32497	1.64352	NA	2.24581	NA
32510	0.701696	0.0828394	-0.232573	0.365914
32514	-1.10757	0.0108897	-0.350275	0.358989
32515	-0.167836	0.711448	-0.959004	0.00165391
32529	-0.928447	4.6924e-06	-0.0558072	0.832033
32540	-0.150648	0.565463	0.494075	0.00206179
32553	-0.268301	0.281527	1.23885	3.75597e-17
32560	0.391079	0.479603	-0.81428	0.0245976
32579	-0.532792	0.0144577	0.585637	2.36655e-06
32597	-1.52121	0.0475421	-0.726877	0.556
32650	0.394498	NA	1.68467	NA
32653	2.10971	0.0395752	1.32381	0.493806
32683	4.16314	4.92852e-05	-2.37002	0.108491
32688	0.267751	0.682751	0.19174	0.862027
32689	0.37598	0.0636794	0.388677	0.0276115
32699	0.157224	0.584892	0.701809	8.66753e-09
32702	0.190075	0.614484	0.288299	0.0164892
32704	0.0448279	0.850586	0.126362	0.286451
32712	-0.141715	NA	3.32046	NA
32741	1.39097	0.0327309	-1.58913	0.0714471
32745	0.471792	0.0934653	-0.367639	0.0609688
32748	2.73785	2.9863e-13	0.694603	0.142621
32749	-0.306261	0.737436	-1.31258	0.00458206
32750	-0.2341	0.705805	-1.17505	0.0170598
32761	-0.0483248	0.937153	-0.246312	0.569639
32776	-0.0743119	0.775263	-0.378096	0.0259462
32781	0.690778	0.0191655	0.280395	0.0544592
32783	1.75413	NA	2.46364	0.240946
32792	0.565378	0.536897	0.594279	0.542278
32818	-1.05972	0.0896966	-0.807117	0.00981309
32822	NA	NA	NA	NA
32834	-0.807963	1.52812e-09	-1.05593	4.35929e-08
32849	-0.308071	0.180972	-0.218603	0.0521273
32877	-0.43822	0.0359227	0.374511	0.00345806
32882	0.238197	0.479603	-0.486872	0.155419
32883	0.321155	0.847579	0.0464192	NA
32886	-0.430601	0.8539	2.40003	NA
32887	0.143111	0.350752	-0.0198079	0.889177
32891	-0.0825448	0.885061	0.952522	0.299727
32897	1.25857	0.0907949	0.115791	0.909733
32911	0.979485	0.169384	-0.941587	0.163062
32925	0.394498	NA	0.514335	NA
32928	-0.190404	0.803412	-2.22164	7.51566e-15
32933	-1.92099	0.000235206	-2.29507	1.9961e-09
32934	-0.380424	0.0423808	0.648939	7.59111e-11
32941	0.674282	0.073843	-0.16799	0.719812
32946	-0.328834	0.133155	0.161319	0.152313
32949	-0.443099	0.241354	-0.986506	1.62897e-16
32950	2.04985	3.8917e-05	0.119209	0.933575
32952	0.172952	0.621921	0.362239	0.0912045
32953	3.09832	0.0122596	-0.935363	0.000211169
32960	0.527427	0.0945609	0.10526	0.737359
32969	-0.0655958	0.887236	0.131718	0.382761
32971	0.490008	0.372352	-0.702685	0.00191166
32975	1.13867	0.0131566	0.0807797	0.735941
32983	0.662288	0.592946	1.44301	NA
32985	-0.726682	0.00923763	0.940321	2.34613e-09
32988	7.18818	4.91838e-07	3.32046	NA
32994	0.493664	0.335551	-0.0844461	0.942213
32996	5.38054	1.48489e-06	3.86104	0.0339007
33003	-0.26862	0.576558	-0.293238	0.0284079
33005	0.0105498	0.975984	-0.092896	0.518267
33016	0.764578	3.83211e-07	-0.376914	0.0268708
33022	0.248911	0.544305	0.364287	0.0243992
33038	0.556228	0.251706	-0.657051	0.00254561
33049	1.78038	5.06419e-13	-0.362085	0.465085
33055	-0.444421	0.126652	0.593376	2.22069e-06
33067	4.00172	1.63979e-17	-0.738634	0.0711343
33081	1.02695	0.397911	-0.0947737	NA
33118	1.00704	0.152545	-1.78646	0.0569389
33119	-0.064086	0.67987	-0.151246	0.304272
33120	-0.442848	0.303309	-0.308804	0.45664
33123	-0.0728993	0.764641	-0.0106682	0.933909
33132	4.3618	0.000688918	-0.682803	0.674097
33143	NA	NA	NA	NA
33205	0.64166	0.0748908	1.61852	1.9382e-13
33213	-0.559989	0.00309258	-0.213953	0.310207
33222	0.24023	0.394701	-0.72526	3.95735e-08
33234	-0.653825	0.138351	0.294948	0.33522
33251	-0.218951	0.401506	0.485489	6.03658e-07
33265	0.519086	0.063074	-0.266888	0.401789
33285	-0.0458825	0.882695	-0.0116025	0.929798
33293	2.19736	6.83182e-05	-0.637035	0.552198
33294	-0.177086	0.523081	0.693851	8.74194e-10
33307	3.22334	1.40501e-08	-0.95967	0.235314
33309	1.30844	0.178404	-1.73031	2.6359e-05
33353	-0.630507	0.213287	-0.528439	0.119163
33357	-0.0554547	0.843189	-0.413081	0.0163067
33370	0.0816956	0.75048	-0.384772	5.81207e-06
33397	1.04146	0.000202948	0.0726181	0.764968
33409	0.0496168	0.854789	-0.412237	0.00936258
33419	-0.158688	0.550973	-0.997028	1.57518e-09
33427	-0.676662	0.035998	0.994855	4.19305e-12
33440	1.40517	NA	-0.456613	NA
33441	-0.30513	0.0819764	0.380899	0.00132534
33447	1.1396	0.0334403	-0.240321	0.597073
33448	0.579215	0.107346	0.373265	0.418524
33449	4.51862	0.00146757	0.524535	NA
33453	-0.0408109	0.915859	0.0705576	0.876316
33454	0.938878	0.00547209	0.247856	0.347994
33470	0.129691	0.616146	0.495011	0.017323
33476	-0.276998	0.170753	-0.133627	0.558897
33478	-0.687977	0.00133559	0.757253	6.87407e-09
33485	-0.507367	0.0713024	0.138377	0.826976
33492	-0.589529	0.000803964	-0.145057	0.210426
33500	0.539973	0.427813	0.210862	0.774863
33511	1.40844	0.0342862	-0.619789	0.0101542
33515	0.0404619	0.954166	1.20212	0.02987
33525	-0.87258	0.160024	-1.26027	0.0982827
33534	-0.0197009	0.934808	0.285274	0.00519973
33540	0.447674	0.00522297	0.53061	0.000363
33550	1.36269	1.59171e-12	0.847607	1.36913e-05
33553	1.11189	0.0325607	-0.85112	0.433968
33554	NA	NA	NA	NA
33558	4.05235	0.0227383	-0.606979	NA
33561	0.860042	0.578043	-1.24943	NA
33562	2.67013	NA	NA	NA
33563	-1.87599	0.000203987	-1.83588	0.000133933
33568	-0.37608	0.103204	1.13893	4.5573e-17
33583	0.889607	0.0392584	0.208231	0.437665
33584	-0.507892	0.0358206	-0.0186548	0.909403
33586	-0.22366	0.637849	0.823389	0.000109895
33598	1.89758	0.000482698	-0.040031	0.900105
33603	0.340738	0.285319	-0.153654	0.2172
33604	1.21768	0.143632	-1.25416	0.354403
33609	-0.240645	0.246741	-0.21866	0.141715
33613	-0.527445	0.167275	-1.13475	0.000892447
33625	5.28945	0.000136035	NA	NA
33632	2.05494	0.00230532	-0.869669	0.201723
33648	0.0403267	0.893657	0.316093	0.003321
33650	-0.370359	0.341299	-1.31417	1.50882e-19
33658	-0.214898	0.453543	0.383413	0.0823363
33666	-1.00168	0.0593038	0.633784	0.144035
33668	0.54604	0.0598835	0.0269954	0.833458
33671	-0.0746665	0.839064	-0.187713	0.103681
33676	1.72481	NA	1.23927	NA
33697	-0.0902518	0.676543	0.249548	0.00345255
33709	NA	NA	NA	NA
33722	0.437096	0.0220412	-0.317798	0.312175
33735	0.78913	0.277264	1.39838	0.291612
33738	0.484707	0.318526	1.01831	0.281067
33744	-0.195654	0.390701	0.913544	4.02791e-08
33745	0.767365	0.794379	-1.08976	0.241313
33750	0.855587	0.000125566	0.127309	0.787151
33751	1.1954	0.493944	0.167239	NA
33763	-0.0334798	0.896951	-0.383706	0.0113189
33774	-0.556598	0.0435919	0.154739	0.527245
33778	1.985	1.02112e-10	-1.58909	6.34192e-08
33781	6.5047	6.19786e-19	-2.73293	0.0626133
33790	0.121743	0.734871	0.0842985	0.788255
33795	-0.309154	0.205573	0.539055	0.00471186
33810	-1.94302	0.023832	2.50481	0.0295433
33817	-0.621891	0.00182672	0.516448	6.89737e-09
33825	0.341748	0.510228	0.229684	0.584049
33832	2.73108	0.0027478	-0.134258	0.906727
33833	-0.372839	0.309263	-1.09432	3.68338e-10
33839	-0.551822	0.0385228	0.220614	0.123557
33856	-0.979387	0.00161841	-0.278166	0.111449
33863	0.394498	NA	NA	NA
33876	-1.17496	0.00264175	-0.935962	0.053725
33881	-1.45569	0.443744	-1.79185	0.0815239
33888	0.344803	NA	3.12136	NA
33892	-0.104663	0.685724	-0.479123	0.154604
33900	-1.87066	0.0619157	-0.320307	0.728927
33902	-2.29877	0.124389	-1.12636	NA
33909	-0.670789	0.1861	-1.11485	0.000206757
33916	0.0706067	0.778725	0.735033	9.20122e-11
33926	-0.56387	0.0119911	-0.0272788	0.866431
33937	-0.969391	0.00992342	0.645725	0.00324349
33951	0.57351	0.465013	-1.10545	0.0774094
33962	-0.879045	5.07855e-05	-0.42317	0.0567397
33974	1.07209	0.666724	1.02216	NA
33992	-0.196151	0.290377	0.271196	0.0149935
33997	1.41591	0.0316181	-0.91283	0.0202937
34006	-0.509781	0.00368896	-0.209879	0.0327515
34020	-0.562174	0.0133272	0.158192	0.519541
34021	2.555	0.0558704	1.03848	NA
34032	-0.103526	0.888138	-0.380862	0.262211
34051	-0.0991547	0.694662	-0.732551	4.74751e-09
34053	1.47672	0.233768	-0.51555	0.683832
34056	-0.538576	0.365463	-0.777344	0.00147757
34057	1.40517	NA	3.44756	NA
34058	1.75413	NA	NA	NA
34059	1.452	0.0126806	0.767572	0.507089
34068	-0.0391418	0.9011	0.939247	4.24875e-15
34071	-0.381645	0.215948	-1.59613	2.09043e-15
34075	-0.454332	0.450833	-1.44321	1.93425e-11
34076	NA	NA	NA	NA
34088	0.386245	0.0875319	0.331195	0.314998
34120	-0.967189	0.0497535	-1.20806	0.00515466
34126	-0.346451	0.245186	0.766691	4.56655e-05
34131	-0.332022	0.0552901	0.408733	0.00988824
34151	2.97719	1.21638e-05	-0.254858	0.747946
34158	0.114759	0.590269	0.152331	0.305375
34180	-0.6354	0.00126416	0.635376	3.50738e-07
34185	-0.156709	0.405213	0.707106	2.27208e-14
34188	0.667742	0.483607	0.142323	0.911542
34191	1.48681	0.170809	-0.303712	NA
34204	1.65592	0.0690284	0.0481226	NA
34205	-0.0648502	0.766601	0.386907	0.00520632
34210	-0.25565	0.857273	0.206225	0.867183
34222	0.265873	0.173793	-0.495823	8.19659e-05
34224	3.00332	0.00159967	-0.904648	0.496087
34225	-0.411666	0.255426	-1.135	2.3397e-05
34247	0.394498	NA	3.44432	NA
34258	0.769891	0.367659	0.330757	0.788516
34264	2.14949	NA	0.167131	NA
34270	3.45903	0.02153	0.977473	NA
34277	NA	NA	3.32046	NA
34285	0.337668	0.655553	0.369449	0.288647
34294	-0.316515	0.319138	-0.152348	0.625018
34305	-0.642573	0.000114973	-0.358784	0.000512663
34306	0.170954	0.690572	0.531249	0.00497498
34323	0.400425	0.49031	-0.372582	0.0388727
34350	-0.0590454	0.841362	0.894416	1.66602e-05
34353	-0.277312	0.22306	0.273338	0.0314741
34355	0.827387	0.241573	-1.47464	0.0622022
34360	1.31438	0.00960292	-0.154445	0.908328
34363	-0.915716	0.0355321	-0.898557	0.000268965
34384	-0.48889	0.0616964	0.725031	0.00156309
34387	-0.657862	0.737273	-1.8831	0.0220178
34391	1.15568	0.000218878	-0.614945	0.000732619
34413	-0.520765	0.213356	1.83722	0.00183042
34415	1.85046	1.49242e-10	-0.683882	0.157234
34440	0.792551	0.0252182	0.526186	0.186775
34449	-0.353603	0.0350886	-0.101494	0.43364
34454	0.00856695	0.996334	-0.716505	NA
34507	-0.184778	0.683267	-0.202364	0.540162
34510	-0.189044	0.362506	0.256932	0.206444
34530	2.84225	7.48897e-05	-1.27946	NA
34531	-1.21777	1.01112e-08	-0.740107	0.000136089
34561	-0.0402103	0.875015	-0.753596	3.44464e-07
34593	-0.493573	0.0533151	-0.521957	2.86156e-07
34594	3.06179	0.000523748	0.155444	0.933909
34608	-0.652952	0.0252794	-0.034658	0.851162
34610	-1.23993	0.156136	0.826145	0.516378
34612	0.0146984	0.951578	0.223268	0.0629642
34614	-0.368289	0.0118634	-0.171732	0.293628
34630	1.3667	NA	3.12136	NA
34639	-0.72286	0.0108338	0.828978	0.000162553
34657	0.834921	0.222712	0.645255	0.0254297
34661	0.0240977	0.956411	0.709547	1.42924e-09
34665	0.287187	0.899291	-0.00707559	NA
34668	-0.142391	0.896951	2.61959	0.0525989
34670	1.99308	0.0922979	-0.41322	0.561007
34671	2.24692	1.51949e-06	1.93523	1.2028e-05
34676	3.57847	0.0142448	NA	NA
34699	-0.215341	0.113566	0.592112	1.63164e-07
34701	-0.623577	0.0765187	0.747782	0.000110565
34713	2.85535	0.00553879	-0.271888	0.861301
34716	-0.304023	0.159684	0.95185	3.88221e-24
34740	0.0548351	0.819307	0.00512879	0.962609
34757	-0.0735376	0.82722	0.121466	0.525705
34763	0.233591	0.435472	0.628709	4.64605e-07
34768	-0.808895	0.0316255	0.947872	0.000488257
34790	1.14624	0.00671867	0.813294	0.246966
34796	0.262091	0.446433	0.645534	0.0835187
34797	5.1639	0.00072117	3.24708	NA
34798	1.09474	0.0142448	0.755262	0.118586
34803	-0.411169	0.00847003	0.56855	0.000619027
34814	1.48117	0.105526	-1.87711	3.64452e-13
34818	-0.289174	0.0816166	0.325638	0.00283463
34822	-0.754829	NA	-0.126736	0.945999
34827	4.28443	0.00458804	0.397807	0.748798
34843	-0.283477	0.236527	-0.373781	0.00835224
34851	-0.615075	0.00510423	-0.136263	0.430016
34853	2.13045	0.561666	2.19286	NA
34861	-0.524087	0.0621005	-0.984886	2.8048e-14
34863	2.14949	NA	NA	NA
34869	-0.30656	0.0105965	-0.0193384	0.916654
34872	0.183654	0.842644	0.576849	0.1306
34877	3.8143	0.0325649	3.02288	NA
34878	-0.320689	0.0798231	-0.761832	6.96694e-06
34881	-0.316068	0.288564	0.227434	0.492117
34884	NA	NA	NA	NA
34890	0.387524	0.536897	2.40537	1.69291e-07
34910	1.56981	0.000690397	0.511712	0.266125
34923	-0.785472	1.51371e-05	0.350914	5.80257e-08
34930	3.26132	4.30975e-05	NA	NA
34950	-1.00135	0.0212654	0.705469	0.0232065
34967	-0.279047	0.378441	-0.123504	0.562216
34968	-0.327767	0.0815192	0.325891	0.0723763
34973	-0.117586	0.810258	-0.698569	0.0333177
35003	0.22208	0.298781	-0.00600245	0.971916
35039	0.710404	0.0110284	0.497923	0.0701269
35074	0.299789	0.370814	-0.315199	0.334238
35077	0.0644492	0.777051	0.682645	2.08371e-06
35094	-0.489443	0.754171	-0.0574908	0.964315
35097	-0.425509	0.118563	0.501404	0.00113735
35100	0.555124	0.266953	-0.928143	0.000887813
35105	3.82978	0.132462	4.06412	0.118172
35108	0.36577	0.101751	0.164091	0.271656
35124	-0.254636	0.338629	1.07941	5.16856e-08
35134	1.07035	0.256446	-1.38591	0.0363668
35142	-0.621506	0.0414401	0.481761	0.0423559
35144	0.316956	0.14407	0.643197	9.2783e-06
35164	-0.344812	0.0620294	0.108573	0.298561
35173	0.241546	0.367613	0.946332	3.05701e-07
35175	-0.00378564	0.987118	-0.443768	2.76826e-07
35177	1.45901	0.0253305	-0.269376	0.307289
35188	0.164601	0.265421	0.305839	0.0899668
35191	-0.228413	0.729383	-1.21025	0.0456274
35206	-0.15715	0.637809	-0.691621	0.0308445
35213	0.726298	0.107131	0.798519	0.190803
35214	0.442525	0.100748	0.816307	9.66102e-06
35229	2.75254	1.26803e-09	0.591767	0.0589658
35233	0.0579771	0.876363	0.843744	6.62149e-12
35234	-0.357205	0.0738041	-0.167481	0.417861
35237	-0.45637	0.00611876	0.18425	0.117295
35249	-0.96546	1.83279e-05	-0.254028	0.127894
35252	0.0091012	0.966809	0.240522	0.0432415
35258	0.541103	NA	0.706744	NA
35262	-0.162494	0.67576	0.0100665	0.957609
35267	1.71338	0.00508512	-0.748612	0.143435
35296	-2.92829	2.89223e-06	-1.35046	0.00824942
35298	-0.406413	0.0363784	0.636178	2.18295e-06
35306	0.378987	0.078746	0.367343	0.0517154
35309	0.451245	0.00351978	-0.0579752	0.63542
35321	-0.463158	0.422057	-0.34882	0.00624436
35336	0.0164994	0.968182	0.548782	0.229521
35347	-0.144888	0.910086	2.43494	NA
35351	0.504361	0.57919	-1.4281	0.00010413
35352	0.1018	0.779764	0.789326	0.00491503
35353	0.24795	0.586309	-0.480273	0.0273662
35357	-5.09905	1.18024e-12	-0.752879	0.247949
35378	0.6425	0.00205099	0.222052	0.15098
35388	0.050928	0.79507	-0.450069	0.000199121
35404	-0.0233218	0.964141	-0.621386	0.000108388
35406	-0.101108	0.706254	-0.500497	1.13763e-08
35412	0.0459201	0.915162	0.297889	0.347613
35415	-0.0323633	0.966235	-1.19695	0.000634663
35417	-0.268861	0.436646	-1.74218	2.10036e-24
35422	0.215038	0.283301	-0.256722	0.0648947
35425	-0.353523	0.262117	1.10397	7.57186e-08
35428	0.100196	0.595222	0.505715	0.0589658
35433	1.06481	0.000199477	0.132166	0.565159
35448	-0.429641	0.236527	0.111245	0.700583
35468	-0.140326	0.484917	0.276172	0.00602744
35473	-0.493237	0.0734038	0.0257357	0.876738
35482	1.62518	0.0737273	0.562434	0.763096
35498	0.611643	0.706838	-1.33742	0.000248506
35508	1.99755	0.00100002	0.323282	0.370695
35523	3.73959	0.0268021	2.24581	NA
35525	0.0791076	0.815556	-0.00725412	0.958075
35537	-0.18872	0.392323	0.573896	1.44349e-08
35539	0.322182	0.901112	-0.931037	0.659094
35549	-0.0939912	0.734168	0.727461	7.5395e-08
35553	-0.32912	0.211463	1.17506	2.6079e-45
35562	0.502775	0.204598	0.536667	0.0313339
35591	0.234796	0.596388	0.351243	0.418928
35595	-1.31625	1.31244e-06	-0.78885	0.00389269
35604	-0.572859	0.0795901	-1.16201	5.02699e-09
35626	0.232319	0.516363	-0.772453	1.28543e-05
35636	1.30728	0.0851774	-0.290396	0.72165
35642	-0.222284	0.766627	0.07107	0.867457
35658	2.10653	3.43695e-15	-0.645172	0.0377295
35666	-0.310843	0.132718	0.15563	0.393449
35692	-0.49898	0.53636	-0.701965	0.0155328
35696	0.436907	0.242518	-0.126445	0.523265
35701	4.38925	0.046584	NA	NA
35703	2.23634	0.0211165	0.02402	0.979926
35707	0.0139721	0.972153	0.72843	5.82632e-05
35744	-0.911669	0.0090002	-0.960975	0.000925683
35805	0.0430786	0.815896	0.419871	6.04994e-07
35831	1.36897	0.414587	-0.293306	NA
35839	-0.30489	0.292696	0.455849	0.058423
35842	-0.163632	0.592946	-1.01895	1.85749e-18
35843	-0.775277	0.00072769	0.616668	1.11019e-06
35845	1.15201	0.00110485	-1.30385	4.70247e-06
35847	0.00258393	0.991094	-0.147363	0.218532
35862	-0.713823	0.00128911	0.966986	3.73622e-18
35864	-0.644292	0.194951	-1.5614	6.68761e-12
35867	0.545256	0.000457895	0.766191	1.49095e-18
35879	-0.235995	0.346478	-0.348302	0.000113045
35899	0.254775	0.539504	-0.384939	0.199052
35902	-0.248972	0.109737	0.297042	0.0239191
35915	1.00996	0.044796	-0.112143	0.880455
35920	0.552663	0.000544207	-0.294677	0.00273248
35929	0.330743	0.851287	3.25068	NA
35931	-0.185466	0.655553	0.298165	0.0351037
35936	-0.173385	0.533128	-0.383243	0.0073118
35938	0.0403531	0.83971	-0.486022	1.16985e-05
35950	-0.118341	0.725749	0.498522	0.000791169
35958	0.104717	0.697682	0.726371	2.00937e-05
35965	0.21622	0.400219	0.289501	0.301423
35993	-0.448229	0.0477434	0.93654	3.46557e-10
36003	2.06212	0.000708134	0.794807	0.291612
36006	-4.51486	0.00165702	-1.03037	0.100386
36012	1.87934	1.1333e-05	0.162233	0.700994
36017	-0.217572	0.291465	0.0888017	0.27281
36024	0.811893	0.000949014	-0.365503	0.0975895
36026	3.70253	3.1602e-11	-1.83022	2.39516e-08
36028	1.75413	NA	-0.0929684	NA
36030	0.93209	0.009703	-0.99784	0.0267071
36031	-0.331129	0.568953	-1.40366	8.95259e-09
36049	2.49775	NA	NA	NA
36050	0.147184	0.50234	0.27634	0.0233057
36057	0.229236	0.453716	1.06486	7.14279e-07
36072	0.236479	0.242198	0.208261	0.230349
36088	7.00316	6.18352e-07	2.90028	NA
36093	-1.78252	0.0153282	-2.13576	5.05551e-05
36104	-0.387039	0.0608757	-0.233616	0.0502663
36106	-0.460329	0.161306	-0.599567	2.25625e-11
36107	-0.380305	0.164971	-0.038568	0.833767
36112	1.29625	0.00178733	-0.271011	0.59113
36122	-0.720142	0.00372066	-1.23591	1.24471e-13
36126	0.286892	0.458162	0.578247	0.000633836
36127	0.330791	0.0810344	0.724043	2.00696e-11
36134	2.308	1.46259e-11	-0.0284506	0.945814
36162	0.195696	0.698944	-0.290004	0.0883855
36186	-0.026685	0.921717	-0.487398	3.30229e-08
36187	-0.425268	0.0509516	0.535272	0.00285673
36222	1.46861	1.75442e-05	-0.0380549	0.933254
36225	3.99725	2.85725e-08	1.11029	0.487581
36226	-0.420683	0.402611	-0.964042	4.17814e-06
36229	-0.378458	0.147514	0.0351116	0.821285
36235	0.149389	0.633953	0.755852	5.10166e-05
36252	-0.52703	0.120266	-0.334324	0.013922
36290	1.21479	0.217575	-0.31766	0.837181
36308	-1.99579	0.00696533	-1.72149	7.91884e-06
36315	-0.131729	0.398288	0.0207043	0.905753
36325	-0.133309	0.374206	-0.138105	0.220337
36326	-0.805042	1.20352e-05	0.712844	4.29529e-05
36327	-0.0638243	0.890013	-0.712675	0.000908897
36346	-0.816113	0.000569979	1.28139	1.42739e-29
36350	1.7789	0.00197476	0.920158	1.03345e-07
36379	0.0325223	0.905219	0.356955	0.106749
36380	-0.567365	0.0105965	-0.957614	9.44022e-10
36387	-0.723227	0.0567055	-0.432341	1.50892e-06
36389	0.776553	0.0290574	-0.427046	0.00189201
36419	1.05968	0.0800123	0.908763	0.0213391
36430	-0.322561	0.529134	-0.432702	0.158318
36431	-0.659606	0.0288352	0.944458	2.49796e-15
36433	-1.01477	0.123498	-1.15312	0.00134935
36434	-2.41757	NA	-1.16858	0.397041
36444	0.333656	0.932484	1.64286	NA
36446	3.63621	0.000127628	-2.07465	6.02259e-05
36461	0.0888669	0.771867	0.431558	0.000543319
36464	-0.335728	0.196692	-0.933173	1.35929e-09
36484	-0.15978	0.568342	-0.230284	0.0024384
36493	-1.95418	0.0707199	2.61424	0.00220166
36499	1.30109	8.75868e-05	-0.808232	0.0253785
36504	-0.251591	0.341902	0.294553	0.412774
36513	-0.0273756	0.953907	-0.556184	0.00508553
36530	2.14809	8.95675e-05	-0.0754702	0.954275
36532	-0.44667	0.0113141	0.00254901	0.990542
36551	-0.134133	0.652938	1.39358	4.58493e-16
36586	-0.143684	0.369051	0.478791	2.42725e-05
36591	-0.833105	NA	1.4941	NA
36610	0.316225	0.163013	0.27104	0.0393363
36613	0.0382711	0.976103	-0.667011	NA
36617	0.345483	0.576471	0.382172	0.281253
36626	0.012246	0.969412	0.436331	6.38759e-05
36628	-0.808927	0.00250419	-0.415163	1.13857e-05
36635	-0.252328	0.530552	-0.681249	0.00247683
36644	NA	NA	NA	NA
36666	-0.391802	0.308314	0.824298	1.77002e-17
36679	3.08978	0.060428	-1.8901	0.034499
36685	2.63366	7.01136e-16	2.38705	5.50338e-07
36687	-0.167148	0.410646	0.482853	0.000676331
36693	0.949605	0.0782091	-0.136855	0.480021
36705	1.05039	7.30797e-05	0.488969	0.37803
36706	0.356875	0.146501	0.53719	9.25668e-06
36727	0.394722	0.59656	0.20469	0.810685
36741	-0.0928909	0.688872	0.53387	0.00119287
36778	3.08463	0.000696559	-0.259489	0.649218
36785	1.25243	0.0989496	-0.739381	0.0544303
36801	0.832955	0.0967069	-1.6607	0.0134431
36809	0.593875	0.00901826	0.140537	0.590772
36820	0.268993	0.30521	0.560833	0.0808282
36828	-0.239789	0.241386	-0.820854	2.65065e-05
36842	-0.117986	0.657286	-0.154774	0.262763
36873	1.51859	0.0865581	0.800959	0.000191555
36883	0.0764406	0.555251	-0.588393	2.77028e-09
36887	1.90597	9.56786e-05	-0.255809	0.722941
36910	2.85509	7.21133e-07	-1.11547	0.294944
36912	-0.478838	0.00771113	-0.255168	0.125721
36914	-0.0334035	0.962315	1.06791	0.00120799
36917	-0.749408	0.0114759	0.833146	3.21484e-13
36939	-0.0037459	0.991468	-0.814001	7.98695e-06
36951	-0.0668108	0.774002	-0.193412	0.14213
36963	-0.280283	0.208774	0.806729	7.66764e-22
36967	-0.239627	0.637849	0.217482	0.580442
36970	4.51092	3.21947e-12	0.0851279	0.907868
36973	2.13783	NA	-0.365154	NA
36986	-0.0634343	0.799565	0.226896	0.0708686
36994	0.022584	0.940829	0.207656	0.338681
37008	-0.354738	0.0686476	0.69514	5.17354e-11
37019	2.26324	8.31287e-10	-1.62343	0.000195619
37024	-0.172338	0.480234	0.280988	0.120818
37032	0.274319	0.617398	0.144894	0.659513
37041	-1.2067	3.23531e-05	-1.06628	1.01683e-07
37054	-0.877114	0.000605122	-0.561555	0.000417132
37058	-0.882287	0.105764	-2.19319	9.01035e-05
37060	0.283322	0.393847	0.469396	0.0372122
37069	0.201695	0.805389	1.07619	0.10354
37076	1.00101	NA	0.907693	NA
37084	-0.622872	0.302274	-0.97629	0.602326
37094	0.0799079	0.725933	0.149591	0.391126
37110	-0.157289	0.653823	-0.592764	0.133736
37111	0.0746156	0.895162	0.702985	5.83839e-07
37113	0.834872	0.0543106	0.360593	0.283294
37118	2.16136	0.0151252	0.538303	0.108742
37119	0.0491176	0.854597	0.131696	0.4738
37141	0.21195	0.319453	0.220815	0.153064
37147	-0.321767	0.0962179	0.508851	2.95739e-05
37149	-0.102357	0.723211	-0.00684279	0.970188
37166	1.49921	8.05063e-05	0.0659178	0.834884
37177	4.44189	0.000507387	-0.841201	0.524856
37182	-0.184783	0.267775	0.701552	3.74145e-06
37183	0.319826	0.919383	0.590658	0.718925
37192	4.61772	2.47232e-10	-0.505923	0.00734472
37194	-0.376082	0.308549	0.88396	7.22438e-09
37214	-0.0225315	0.95721	-0.376982	0.233997
37216	-0.650094	0.116774	0.0065143	0.979926
37219	3.28745	0.0158069	NA	NA
37227	0.0937298	0.931107	1.82787	0.000108352
37242	0.144928	0.652135	0.796994	2.97088e-06
37243	-0.171235	0.865031	-1.42089	0.0674529
37276	0.710575	0.00108686	0.696654	3.00559e-05
37325	0.697262	0.663586	0.518282	0.768129
37338	-1.39559	0.347926	0.572263	NA
37380	0.134202	0.390701	0.233272	0.0899668
37402	0.16199	0.421697	0.728045	7.63246e-07
37419	-0.0882579	0.802983	0.751138	7.77926e-09
37429	1.53728	0.248476	2.34834	4.4254e-09
37436	-0.823405	0.220386	-4.09675	1.42073e-10
37516	1.88035	1.58063e-05	-1.83723	1.9776e-17
37526	-0.385337	0.130878	0.227579	0.100355
37545	-0.237349	0.309667	0.376354	0.218283
37554	-0.501934	0.0122227	0.173729	0.273489
37581	-0.380721	0.103357	1.06881	9.17818e-18
37619	0.165657	0.640465	-0.110446	0.471683
37630	-0.163322	0.4735	0.302853	0.00352707
37636	-0.517254	0.000904073	0.180305	0.179982
37668	1.14584	0.123498	-0.787399	0.470502
37676	0.0754778	0.882664	0.681614	0.0186313
37689	0.633176	0.236284	-0.0795693	0.933952
37694	-0.560641	0.0243886	-0.0768924	0.835278
37717	-0.464966	0.285582	0.104979	0.561053
37727	0.893972	0.0773069	-0.375291	0.0197631
37740	-0.35571	0.104215	1.09686	5.01695e-10
37756	0.373437	0.212159	0.224354	0.315606
37772	-0.838144	0.00449211	1.488	4.50278e-10
37774	0.0504142	0.92394	1.2341	4.57983e-05
37780	0.134647	0.764322	0.712042	0.0158856
37783	-0.378476	0.0276333	0.299243	0.000310692
37785	0.416881	0.311456	0.0994718	0.789493
37791	-0.21819	0.356851	0.288408	0.0524931
37818	-0.460501	0.0277155	-0.418281	0.0590671
37830	-0.226885	0.454181	0.659795	3.93334e-06
37858	0.114408	0.535852	0.0354314	0.794537
37876	0.159128	0.722265	-0.789572	2.61466e-07
37896	0.0536684	0.845393	-0.0194892	0.906975
37900	2.68779	1.98711e-06	-1.95797	4.92615e-07
37909	-0.337631	0.273747	-0.371445	0.0151169
37922	-0.258525	0.228376	0.598657	0.00044033
37929	1.02661	0.0373484	0.315596	0.294207
37935	0.00817696	0.966809	0.527609	4.44663e-06
37938	-0.189647	0.316719	0.404711	0.000736506
37939	-0.474468	0.105049	1.02308	5.63814e-17
37945	-0.199373	0.571503	0.819764	1.463e-13
37955	0.838529	0.15158	-0.147814	0.849859
37958	-0.249234	0.511483	0.545065	0.0278679
37976	-0.244681	0.256353	-1.04931	5.83393e-20
38043	-0.141944	0.428732	-0.163863	0.309301
38049	-0.719944	0.737869	-0.280684	0.854745
38063	0.0516251	0.864911	-0.541897	0.102771
38064	-1.18367	0.0376875	-0.521804	0.400783
38071	NA	NA	-0.204877	NA
38075	1.19458	0.00055275	-1.24648	0.00016013
38079	-0.0659253	0.729562	0.359623	0.00536475
38080	-2.30723	NA	-2.15737	0.00823555
38082	-0.0454021	0.865639	0.0178896	0.938102
38083	0.657253	0.103016	0.490554	0.0973965
38089	0.916846	0.0179875	0.730993	0.469653
38102	-0.27981	0.594224	-1.70198	3.03997e-13
38104	0.783232	0.18418	0.5539	0.156417
38121	2.48506	0.0145136	1.05822	NA
38123	NA	NA	NA	NA
38132	0.124117	0.691857	0.160253	0.538158
38143	0.947375	0.103243	-0.81481	0.0393573
38147	0.768171	0.559221	-2.04067	0.327648
38151	-0.07045	0.911322	-0.782889	0.000210364
38192	0.366199	0.390174	-0.415467	0.353591
38198	NA	NA	NA	NA
38208	-0.847729	0.00381091	0.807528	2.31364e-08
38211	-0.0820717	0.716363	0.645343	7.55895e-09
38220	-0.0147909	0.967114	0.690207	0.00027899
38225	-0.0263345	0.921014	0.392764	5.4518e-06
38233	-0.129842	0.485633	-0.136979	0.230806
38248	1.60933	8.01152e-07	-0.961418	0.0150799
38251	-1.06823	9.01193e-07	-0.0588472	0.808214
38264	-0.324408	0.45841	0.521784	0.0603704
38268	-0.35811	0.251355	0.325714	1.54269e-05
38275	-0.567591	0.000348495	0.639904	0.000708326
38279	-0.122486	0.763006	0.742733	1.53197e-05
38293	1.92735	NA	3.81768	NA
38294	1.29345	0.528879	1.32904	NA
38302	-0.203127	0.294255	0.848219	9.23203e-08
38308	0.306912	NA	3.44756	NA
38321	-0.14214	0.592898	0.766148	7.09368e-07
38353	-0.216452	0.110131	0.256176	0.00370175
38357	0.31972	0.443812	0.491677	0.0771529
38390	0.267534	0.117752	0.0951037	0.54729
38411	-0.4945	0.0102547	0.477896	5.12138e-06
38412	0.0765363	0.827479	0.691352	7.01278e-09
38441	0.241884	0.496547	0.277577	0.590977
38447	1.1697	2.92436e-06	1.02771	0.00212059
38517	0.894848	0.022687	0.309438	0.0284662
38546	0.369087	0.337275	-1.05238	8.4963e-05
38549	-0.973458	0.00246769	0.667379	3.88233e-05
38580	-0.393727	0.343297	-1.20416	1.54352e-30
38587	-0.19516	0.307828	-0.113604	0.408312
38599	0.183924	0.554151	0.771008	2.53016e-05
38605	0.0448732	0.877629	0.444542	0.0234117
38621	2.3571	0.00840417	-0.331741	0.345603
38622	0.161723	0.488088	0.833622	6.69018e-05
38629	-0.27818	0.294255	0.23359	0.0609444
38632	4.3138	0.0104283	2.37897	0.301689
38638	2.42723	0.478249	2.52575	NA
38645	2.24763	NA	2.24581	NA
38658	-0.0146084	0.97293	1.24992	5.34815e-21
38683	-0.307914	0.0938363	0.378207	0.000981914
38685	5.84171	0.0418155	2.24581	NA
38688	0.754585	0.000893083	-0.65034	0.000368575
38692	0.932823	0.0018168	0.0346905	0.9012
38706	-0.252425	0.24977	0.535426	0.00936258
38765	-0.556838	0.0965116	0.582735	6.12369e-10
38775	0.0148553	0.979308	0.876981	0.000610871
38813	0.174463	0.641351	0.687279	0.0264527
38815	-0.75541	0.785102	-2.48172	0.0433976
38825	-0.242548	0.842898	-1.21673	0.334165
38844	2.38415	0.191304	3.85927	NA
38878	0.3691	0.374269	0.551058	0.200956
38889	0.428276	0.499599	0.741732	0.159922
38891	0.0338118	0.863616	-0.267665	0.0566755
38893	0.344268	0.500725	-0.442795	0.218343
38900	NA	NA	NA	NA
38928	0.104664	0.735374	-0.386463	3.0121e-05
38939	0.605124	0.0773115	-0.351596	0.126502
38951	-0.0647971	0.721746	-0.487347	2.81728e-05
38974	0.290466	0.265266	0.557078	1.7072e-07
38987	-1.3025	NA	0.308671	NA
39004	-0.693054	0.0240852	0.294275	0.186909
39006	0.604586	0.113116	-0.710866	5.94778e-05
39018	-0.863953	0.394309	-1.0275	0.320635
39024	0.642426	0.119014	-0.334939	0.313124
39025	-0.719068	0.0270266	-0.413286	0.0108341
39034	-0.192885	0.457082	0.943987	5.05111e-09
39044	-0.627737	8.43969e-05	-0.174285	0.204664
39057	0.245356	0.414659	-0.249654	0.309859
39063	-1.90817	8.00029e-06	-1.03958	0.0100024
39065	1.00197	0.000169198	-0.923935	2.62784e-05
39075	-0.120446	0.831138	0.357265	0.264133
39080	2.33601	0.011496	0.252057	0.772459
39090	-2.52054	0.180972	2.24581	NA
39096	-0.718366	0.0106508	0.956817	1.27666e-26
39098	-0.882082	0.575576	2.16095	NA
39107	-1.58262	5.68506e-07	-0.464768	0.705362
39108	-0.40692	0.0107294	0.0222888	0.894642
39131	NA	NA	NA	NA
39143	0.259548	0.312958	0.48228	0.00403143
39153	2.13383	0.14637	2.73951	NA
39154	-0.00212293	0.997704	-1.49469	0.298749
39156	-0.230652	0.137501	0.266393	0.0995515
39157	-0.493077	0.00365077	0.133732	0.319295
39161	0.0093826	0.961429	0.166732	0.0294412
39169	0.25759	0.297128	-0.842546	7.62996e-10
39171	-0.204783	0.611153	0.751777	8.76299e-05
39175	-0.754451	NA	1.02216	NA
39180	0.44629	0.164992	0.27892	0.0818285
39184	-0.250134	0.221963	0.468565	0.049156
39206	NA	NA	NA	NA
39209	-0.356475	0.220893	0.535644	0.0063257
39211	0.147617	0.897101	-1.03948	0.0661891
39222	-0.333667	0.0152025	0.396259	7.94548e-06
39233	-0.126918	0.446773	0.70302	1.01843e-08
39243	-0.272031	0.189996	0.602758	1.15318e-08
39246	-0.169243	0.931137	-0.442431	0.824728
39247	-0.563789	0.021906	-0.866366	3.48102e-05
39255	0.960797	0.0455014	-0.690612	0.252386
39257	1.24891	0.400256	-0.681023	0.631442
39266	1.52436	0.00035007	-0.246068	0.419759
39271	-0.0225253	0.944531	0.593777	1.1136e-06
39280	-0.373904	0.262088	-0.508353	0.0004359
39282	1.42434	0.0336746	0.122019	0.840089
39317	-0.000745881	0.997004	0.608653	0.000637642
39320	-0.295082	0.212699	-0.196979	0.0897726
39349	1.02257	0.0916293	-0.606832	0.292155
39352	1.40517	NA	NA	NA
39363	-0.366497	0.00541524	-0.202939	0.137616
39366	-0.196624	NA	-0.743369	NA
39384	-0.82804	0.012398	1.04216	1.13296e-08
39393	1.2171	0.652653	-0.738063	NA
39409	5.32218	3.49666e-16	0.804768	0.448843
39410	0.898503	0.11325	-1.74307	7.83376e-07
39438	0.597193	0.0965116	-0.310308	0.245946
39441	-0.118705	0.572116	0.441168	1.45588e-05
39447	0.637839	0.00544721	-0.784439	0.00536326
39449	2.33389	NA	1.00328	NA
39451	0.451451	0.182206	0.141635	0.771508
39463	0.162604	0.229343	0.0050993	0.968507
39476	1.35583	0.00186762	-0.595441	0.228489
39480	-0.858909	0.215085	-0.958341	0.340272
39487	4.21199	0.00106899	-1.26559	0.319925
39503	0.21122	0.471714	0.653054	7.78026e-06
39504	-0.108189	0.743003	-0.0205516	0.935083
39520	-0.722772	0.000743282	0.71697	2.63886e-14
39522	-0.697965	0.00449211	0.817073	4.42633e-12
39549	1.05029	0.255115	1.29368	NA
39567	-0.635598	0.717057	NA	NA
39580	0.10287	0.592946	-0.406228	0.000759804
39594	0.0812006	NA	1.4941	NA
39603	0.0143552	0.972834	0.742982	0.000342949
39606	1.38807	0.00175705	0.0225441	0.950741
39617	0.419767	0.0421342	0.257764	0.0971757
39619	-0.349504	0.321267	0.4152	0.0861188
39626	1.27906	0.46793	2.23496	0.113716
39631	NA	NA	NA	NA
39634	1.9785	0.000203673	1.28404	0.000111042
39646	1.72076	NA	NA	NA
39675	1.56093	2.04874e-06	-1.21213	6.41853e-07
39678	0.202257	0.31859	-0.121504	0.384731
39683	0.283312	0.493057	0.898747	4.29739e-12
39699	1.90581	NA	NA	NA
39716	0.570829	0.213784	1.0369	0.00233678
39723	NA	NA	NA	NA
39727	0.0827605	0.815671	-0.345557	0.0657317
39749	NA	NA	1.23927	NA
39763	1.00367	0.658657	0.814488	NA
39766	0.26026	0.571677	0.707876	0.146881
39767	-0.311547	0.0529218	-0.0845184	0.576464
39829	-0.564573	0.042905	0.602029	0.00407889
39833	3.59157	9.44861e-05	-2.53839	0.0161091
39838	NA	NA	2.24581	NA
39839	-0.668719	0.0746289	-0.471305	0.000146698
39849	0.370209	0.666077	-1.39738	0.396223
39874	0.551485	0.000597677	0.644256	5.93717e-07
39884	0.87568	0.218596	1.1931	0.0493866
39897	0.163527	0.529134	-0.15283	0.117368
39899	5.0371	0.000292077	NA	NA
39909	-0.225151	0.232593	0.204674	0.109526
39916	0.124663	0.781245	-1.46307	1.23674e-07
39918	1.05145	0.0043734	-0.0372585	0.919502
39931	1.28704	0.118049	-0.753932	0.37803
39936	-1.96341	0.0114601	-1.65275	0.0369681
39944	1.1661	0.266859	0.383709	0.533471
39958	0.449454	0.643408	-0.894343	0.194772
39965	-0.686595	0.0268194	0.0524805	0.838675
39971	-1.42645	0.00785714	-0.915861	0.000558019
39979	1.28009	0.0316949	1.50303	0.00339381
40000	3.63424	0.000366186	0.479477	NA
40019	-0.0538811	0.835889	0.345393	0.0915416
40025	0.689576	0.0538292	0.0235871	0.964132
40026	NA	NA	3.32046	NA
40028	-1.44952	0.310985	NA	NA
40031	-0.854265	0.153913	-2.73803	0.000762115
40032	0.181395	0.709998	-0.0306977	0.939458
40034	0.650974	0.393204	-1.82698	5.27148e-08
40035	0.191369	0.390174	-0.311342	0.105331
40044	-0.725971	0.000904073	-0.88575	6.15859e-05
40045	0.477188	NA	0.626601	NA
40053	-0.0721026	0.801279	0.699002	6.07919e-07
40055	-1.39495	1.2349e-07	-0.342402	0.00330427
40056	-0.252372	0.384797	0.949702	1.18811e-09
40073	4.98059	4.11297e-08	1.77159	0.060109
40076	0.401014	0.183271	-0.424882	0.00499322
40077	1.18739	0.173476	0.21028	NA
40078	1.40517	NA	2.52935	NA
40080	-0.726047	0.0115311	0.650563	0.00109892
40082	3.19176	4.77086e-05	-0.84495	0.00788179
40085	-0.843965	0.394139	-0.892293	0.332455
40089	-0.184602	0.508591	0.495817	0.126611
40100	0.118722	0.644111	0.768505	1.15338e-05
40103	0.535782	0.441387	-0.0115538	0.989015
40106	0.826765	0.0699599	0.918866	0.00581026
40113	0.0762774	0.807053	-0.235108	0.0826634
40120	-2.06121	NA	-2.08933	0.138826
40129	-0.209855	0.604582	0.887888	0.0116846
40132	-0.87086	6.91166e-05	-0.00184037	0.990449
40177	-0.167007	0.581108	-0.764295	3.00612e-09
40202	7.70306	1.43134e-09	2.52575	NA
40205	-0.682577	0.0187544	-0.0491634	0.780899
40210	-0.198436	0.212534	0.498212	3.38263e-06
40214	0.827856	0.115192	-1.4009	5.49734e-16
40236	0.0361405	0.89335	-0.728168	2.49122e-06
40248	-0.547454	0.132678	1.04578	6.92242e-16
40256	1.96613	0.0809989	-0.302998	0.772972
40262	4.89209	0.00950202	2.40003	NA
40267	-0.475028	0.0656064	0.391857	0.0773364
40269	0.0812776	0.725913	0.163052	0.196068
40290	-0.131215	0.683593	-0.421006	0.000154001
40302	4.06549	0.312618	NA	NA
40312	NA	NA	NA	NA
40343	-0.609021	1.48489e-06	0.199176	0.374896
40350	0.49805	0.769112	-0.580555	0.761711
40355	0.552109	0.00838151	0.665827	0.000863566
40363	-1.1524	NA	2.24581	NA
40365	2.35907	0.000326909	-0.64429	0.221121
40369	-0.295863	0.166809	0.104454	0.739712
40370	0.0917515	0.876363	0.936204	0.0500217
40391	0.366673	0.597792	-0.72647	0.00309211
40423	-0.651614	0.000741719	0.262162	0.122561
40425	0.155098	0.501945	0.565768	0.00301176
40433	0.146913	0.447855	-0.27695	0.171598
40450	-0.363464	0.028732	0.524007	0.00274079
40474	1.05842	0.0454642	-0.217024	0.819808
40480	-0.0631276	0.855472	-0.514967	0.281562
40488	2.09191	1.54691e-07	-0.738395	0.0126337
40490	-0.199133	0.321267	0.511294	0.000489541
40506	0.181122	0.15316	0.260394	0.013171
40517	1.46892	0.000352503	0.838276	0.114382
40527	-0.26558	0.0254067	-0.642848	3.82138e-07
40532	1.71909	0.0010006	-0.711781	0.00321415
40539	0.159884	0.473505	0.118885	0.368914
40540	0.0785543	0.847902	1.27324	1.78425e-14
40545	-0.815861	0.003584	0.608699	2.16951e-11
40565	-0.25492	0.117242	0.334953	0.0236645
40568	0.394498	NA	NA	NA
40583	0.0332463	0.921709	-0.86596	3.44274e-05
40587	0.0396008	0.90666	1.06228	2.13322e-10
40598	-0.10804	0.821124	0.276423	0.323678
40603	-0.130348	0.475078	-0.720239	6.50824e-13
40622	0.404938	0.0969583	0.147048	0.502872
40632	0.629177	0.0898992	0.10094	0.832144
40639	1.44362	3.32076e-06	-1.3579	7.48072e-12
40645	-0.20838	0.290788	0.78625	1.64746e-12
40653	-0.504442	0.0295145	1.19053	5.87181e-36
40681	-0.483273	NA	1.33185	0.676823
40758	-0.604349	0.211025	-0.129357	0.880715
40764	2.83872	0.170809	-1.00021	NA
40775	-1.65869	0.172326	-1.79358	0.03715
40784	0.815395	0.113388	-0.0306107	0.958045
40792	-1.90553	2.92016e-18	-0.479218	0.0527034
40807	0.431751	0.179341	-0.865218	0.00512173
40824	-0.335039	0.202289	0.197038	0.411833
40829	0.0860371	0.915092	-0.301413	0.22305
40830	0.655114	0.100327	-0.196249	0.423606
40841	1.48486	0.0826905	0.284642	0.814269
40853	0.59012	0.0073674	-0.606944	0.000126127
40864	0.192817	0.611013	0.734761	1.47234e-07
40872	-0.933818	7.63388e-07	0.322025	0.0385263
40874	-0.618678	0.0152025	0.712379	2.47899e-17
40881	1.4348	0.438549	1.81289	0.279263
40886	0.751556	0.0106809	0.658611	0.0879
40892	-0.88437	0.331218	-0.44599	0.750098
40894	0.333632	0.361675	0.375071	0.0711112
40903	-0.558935	0.00145616	0.254887	0.0295837
40909	-0.845778	0.00541251	1.07648	3.6622e-14
40926	-0.199982	0.603414	0.37325	0.0681794
40928	-1.78125	0.00038235	-0.87639	0.0198393
40931	0.216438	0.709385	0.253599	0.497248
40938	-0.409166	0.0204973	0.371999	0.00267052
40950	0.918367	0.000851286	0.240644	0.273274
40966	-0.205093	0.249465	0.422271	7.1784e-05
40972	3.80357	0.00944631	1.37548	NA
40975	-0.188908	0.496364	-0.483596	1.91332e-07
40990	-0.235434	0.387501	-0.539299	1.30215e-07
40995	1.05935	0.0616964	0.582326	0.078723
41043	0.49986	0.404345	-1.79264	0.00568244
41047	-0.818027	0.00893689	0.838616	9.29077e-05
41050	0.701141	0.102444	-0.67828	0.000789947
41053	0.270628	0.439778	0.0261159	0.944518
41077	-0.0638501	0.861251	-0.643209	0.00204592
41088	-0.595965	0.272531	0.0879589	0.865319
41109	-0.362605	0.16473	1.0699	4.00408e-16
41116	0.392573	0.256505	0.408164	0.19311
41123	-0.103722	0.592898	0.181951	0.236093
41135	3.02553	0.0941273	0.0210686	0.990449
41147	0.421227	0.273319	-0.906738	0.00947819
41154	-0.629399	0.0592241	1.00931	2.4404e-06
41156	-0.231532	0.332959	0.536558	6.23866e-07
41159	-0.721848	0.175325	0.339803	0.17
41182	-0.325787	0.208259	-0.147859	0.170289
41189	1.27477	6.49696e-06	-0.721389	0.0359808
41202	0.165545	0.705384	1.19792	2.75165e-12
41204	-0.224958	0.599767	-0.341868	0.0401296
41205	0.73729	0.566795	0.570154	NA
41206	-1.2642	0.000241301	-0.532389	0.013325
41209	-0.0674006	0.881429	-0.537911	0.00110678
41234	-0.491754	0.0107176	0.80169	6.50002e-10
41243	0.0176378	0.972037	-0.507931	0.000137687
41251	0.136354	0.411635	-0.0872178	0.644029
41279	-0.400046	0.0512455	0.270964	0.00197076
41289	0.344618	0.406379	-0.0271155	0.954275
41300	-0.095455	0.56031	0.60458	6.85976e-07
41302	0.323492	0.135465	0.721792	1.40011e-09
41322	0.129637	0.706387	0.0483471	0.84705
41323	-0.190119	0.443279	0.207332	0.0715392
41337	-0.179288	0.784182	-0.672749	0.0377068
41347	3.77531	9.00762e-19	0.0885366	0.856875
41353	1.40517	NA	2.03799	NA
41430	0.868411	0.60378	-0.539654	0.754844
41450	-0.198668	0.377615	-0.542462	0.0027862
41480	-0.647306	0.034126	1.11314	3.82504e-50
41535	-0.141564	0.347627	0.131502	0.367362
41538	1.87268	4.00055e-05	-0.0989329	0.823971
41540	1.4823	4.54366e-06	-0.771789	0.00999521
41548	-0.12628	0.637849	0.597067	6.69714e-08
41568	-0.122303	0.495455	0.578613	2.70656e-06
41569	-0.595595	0.0298026	-0.98726	4.46211e-05
41593	-0.347779	0.590636	-1.09193	4.05911e-08
41594	0.250697	0.58172	-0.000737522	0.998484
41602	11.0834	1.90548e-17	0.749372	0.789745
41605	-0.835977	0.000741415	-0.570327	1.33698e-07
41607	3.01355	4.38589e-08	-1.66986	0.0331201
41634	0.0732109	0.93712	-1.72569	0.00250614
41640	2.57701	6.52751e-09	0.0928187	0.868481
41642	-0.0594527	0.764819	-0.331893	0.00240437
41658	0.0912422	0.754351	0.0961225	0.590133
41665	-0.229483	0.434329	0.885276	6.15546e-13
41674	5.27979	0.000317471	-1.42859	NA
41678	-1.17613	7.68334e-05	-0.991108	9.67775e-12
41696	-0.167188	0.294545	0.174784	0.186948
41717	-0.589049	0.0122248	0.963724	9.14723e-07
41718	0.680298	0.0105917	-0.428605	0.00755553
41721	-0.163555	0.375222	-0.285883	0.0328662
41733	-0.255572	0.46899	1.12483	3.13058e-12
41771	-0.298806	0.855167	-1.56907	0.0752917
41772	0.982867	0.697682	1.4941	NA
41788	-0.621554	NA	NA	NA
41799	-1.37457	0.0114072	-1.54108	0.00042795
41800	0.528493	0.195518	-0.426932	0.608291
41806	0.998154	NA	1.4112	0.402724
41810	4.03381	0.00199659	0.732226	0.596442
41812	1.57579	0.0352126	-0.58697	0.53608
41842	1.17351	0.0028129	0.760923	0.121484
41848	-0.503522	0.117752	0.939901	1.003e-12
41853	-0.163089	0.374576	0.183767	0.146328
41854	-0.427773	0.657286	-1.12683	0.0720693
41856	2.06168	2.311e-07	-0.876926	0.00158345
41863	1.1096	2.41536e-05	-0.835433	1.11835e-06
41865	0.44978	0.535664	-1.71636	0.000144938
41875	-0.0139896	0.951835	0.321485	0.00977715
41881	2.95036	0.495623	-0.415969	NA
41882	1.4037	NA	NA	NA
41902	-0.0750048	0.870435	-0.694915	0.00664961
41929	5.41847	0.00276393	1.51586	NA
41936	2.60923	0.117741	-1.5641	NA
41947	-0.31155	0.0472663	-0.356342	0.0595271
41959	0.306216	0.234991	-0.475689	4.6306e-05
41964	-0.497656	0.142069	0.229131	0.109089
41968	-0.142463	0.663119	-0.400203	0.119583
41975	-0.120006	0.970088	-0.653628	NA
41996	1.40517	NA	0.69273	NA
42016	0.168264	0.646358	0.837939	1.19857e-05
42027	1.72076	NA	NA	NA
42039	2.20675	0.0143004	0.343479	0.804813
42043	-0.424571	0.113705	0.422961	1.04776e-05
42052	-0.693658	0.0153042	-0.219121	0.0328667
42055	-0.343007	0.285454	0.780931	2.3939e-11
42056	-0.174119	0.377615	1.07838	1.02206e-11
42068	0.254547	0.479557	0.234766	0.467433
42092	1.02805	0.0590319	-1.80278	1.76961e-06
42099	-0.52415	0.160024	0.846976	0.000221195
42107	5.4002	0.000122315	3.18789	0.0138973
42120	0.126496	0.663539	-0.11601	0.436902
42126	0.0511721	0.877098	0.0853201	0.574458
42143	1.14179	0.00317868	-1.11342	2.70705e-07
42145	4.64094	7.88364e-08	2.00323	0.0421135
42157	-1.48803	NA	0.907693	NA
42158	2.85396	1.55582e-09	1.0586	0.0622022
42176	-0.449291	0.00668763	0.245245	0.103245
42183	-0.032849	0.899291	0.623303	0.00545455
42191	1.28156	0.308061	-0.675045	0.74696
42199	-0.181256	0.317887	0.327073	0.000377833
42205	-0.306756	0.0925971	-0.316467	0.0682178
42222	0.891589	0.360384	0.906898	NA
42239	0.727941	0.26155	-1.28016	9.57838e-09
42254	3.96971	0.0279555	3.32046	NA
42275	4.02731	0.00328989	1.8017	0.569573
42299	1.66077	0.000543017	-0.156896	0.757593
42346	0.30763	0.662846	0.246491	0.636919
42347	-0.059844	0.888138	-0.263067	0.0130361
42357	4.60519	0.00234804	3.12136	NA
42361	0.386138	0.17919	-0.0234979	0.880978
42380	1.06954	0.00136497	0.159829	0.734695
42384	-0.76515	0.000292428	-0.0831131	0.592612
42391	0.0220803	0.981057	-0.335417	0.790984
42399	1.99117	0.000328497	0.731025	0.246334
42401	-0.53769	0.0389357	0.753399	0.000251273
42415	0.702889	0.569397	-1.62015	0.384328
42417	2.04279	NA	3.85927	NA
42424	0.35251	0.462028	-0.313208	0.313838
42427	0.128657	0.806336	-0.856192	0.00776882
42428	-0.306968	0.059461	-0.359851	0.0453824
42454	1.75413	NA	-0.376617	NA
42480	0.00787299	0.982276	0.835335	7.60721e-05
42485	1.21398	0.0088067	-0.511943	0.362149
42490	0.601871	0.19035	0.0581376	0.904581
42497	0.394498	NA	3.12136	NA
42510	2.26412	0.522586	2.24581	NA
42518	-0.00287564	0.991756	0.130029	0.529329
42523	1.62464	6.74446e-24	0.744916	0.00290917
42528	2.4413	NA	1.4941	NA
42533	-0.474697	0.0516317	0.718358	1.31503e-06
42534	1.02358	0.000318794	-0.669368	0.100398
42536	0.967844	NA	NA	NA
42540	NA	NA	NA	NA
42542	0.683837	NA	3.32046	NA
42546	0.446534	NA	2.59676	NA
42563	2.26694	3.58965e-05	0.146194	0.735786
42564	0.967943	0.0517507	-1.71056	1.03115e-11
42568	-0.0728696	0.938173	-0.298523	0.559417
42570	2.7509	0.0588507	-1.57457	0.0793777
42584	1.25677	0.103204	0.398003	0.685103
42592	0.316347	0.578676	0.0811941	0.935083
42597	-0.167056	0.584652	0.0931248	0.757819
42602	0.0228019	0.980903	0.417783	0.602326
42610	-0.865371	0.0142448	1.05703	5.39643e-21
42615	0.753362	0.177586	-0.320426	0.385455
42624	0.394498	NA	NA	NA
42640	0.0796238	0.706387	0.126628	0.392511
42652	-0.838528	0.0938806	-0.555644	1.65466e-05
42667	-0.0581313	0.825609	0.808099	2.9383e-07
42692	0.0768229	0.81105	-0.274307	0.121989
42714	2.87253	1.0304e-05	-0.652156	0.457117
42727	-0.157091	0.649252	-0.20955	0.597526
42730	-0.630009	0.750494	-0.732455	0.640859
42734	0.82761	0.0818054	-1.08373	0.000622693
42740	1.00366	0.208907	-1.67158	2.37234e-05
42741	0.342336	0.452637	0.719217	0.0141137
42746	2.92397	8.64761e-05	0.902482	0.280997
42780	-1.14504	0.0002782	-1.72622	3.75663e-17
42791	-0.383781	0.0936208	0.214585	0.097548
42792	0.389238	0.175337	0.66637	0.000365219
42797	0.711193	0.0648704	0.574222	3.58767e-09
42809	-0.893899	0.00575207	0.838965	2.92887e-05
42822	-0.308263	0.155383	-0.147947	0.489278
42827	-0.0530687	0.81134	-0.705086	7.31433e-07
42829	0.52578	0.189334	-1.63396	5.27056e-17
42833	0.0712736	0.652492	0.0506942	0.716355
42839	-0.0771932	0.707239	-0.0399193	0.796305
42845	-0.13237	0.786574	1.29963	3.02315e-22
42850	0.0520987	0.818137	-0.347902	7.46574e-05
42852	0.173512	0.617986	0.690625	0.00368834
42882	-0.507049	0.00964523	-0.306226	0.0131916
42908	0.306311	0.202995	-0.0599206	0.69873
42918	0.216785	0.682181	0.502483	0.18611
42937	2.73693	0.145906	3.12136	NA
42949	1.75413	NA	0.175036	NA
[truncated: 10,401 more rows]

## Sheet: FPKM
GENE ID	mRNA (kb)	W6_A	W6_B	W6_C	W6_D	W6_B73_A	W6_B73_B	W6_B73_C	W6_B73_D	W6_B73_E	W6_B73_F	W6_B73_G	W6_B73_H	W6_B73_I	W6_B73_J	W30_A	W30_B	W30_C	W30_D	W30_B73_A	W30_B73_B	W30_B73_C	W30_B73_D	W30_B73_E	W30_B73_F	W30_B73_G	W30_B73_H	W30_B73_I	W30_B73_J
43	6.315	0.279732	0.256725	0.249434	0.161919	0.260971	0.0747895	0	0.0920162	0.0749299	0.128631	0.194215	0	0.0393256	0.181642	0.149058	0.100166	0.0558835	0.0963016	0.118665	0.228264	0.285257	0.671759	0.671759	0.416581	0.0792067	0.488185	0.360471	0.26353			Sample Key
49	6.333	0.345001	0.345594	0.297257	0.242188	0.173486	0.0745769	0.176843	0.183509	0.249057	0.128266	0.193663	0.459678	0.0784276	0.181126	0.138017	0.271107	0.111449	0.0640186	1.77491	1.25189	1.25156	2.47844	2.47844	4.07089	0.90039	1.56228	1.96062	0.846737			W6_A	T. virens grown alone for 6 hours, replicate A	Recognition
261	3.3	0.028174	0	0	0.0140842	0	0	0	0	0.0955924	0	0	0.220541	0	0	0	0.0547662	0	0	0.454163	0.131044	1.09176	0.385651	0.385651	0.318874	0.121258	0.195532	0.25084	0.0560333			W6_B	T. virens grown alone for 6 hours, replicate B
285	3.426	0.135689	0.212945	0.291563	0.0406988	0.160346	0	0	0.0424024	0.0230192	0	0	0	0	0	0.117751	0.079128	0.0686718	0.0591696	0.21873	0.126225	0.10516	0.247645	0.247645	0.614293	0.145998	0.0627802	0.0604037	0.107945			W6_C	T. virens grown alone for 6 hours, replicate C
349	3.087	0	0.105035	0	0	0	0	0	0	0	0	0	0	0	0	0.0435605	0	0	0	0	0	0	0	0	0	0	0	0	0			W6_D	T. virens grown alone for 6 hours, replicate D
403	3.303	0.140742	0	0.0697893	0.182929	0	0	0	0	0.0238764	0	0	0.440681	0	0	0	0.0273582	0.0890363	0	0.226875	0.0436418	0	0	0	0.0530973	0.0908611	0	0	0			W6_B73_A	T. virens grown with maize (B73) for 6 hours, replicate A
472	3.411	10.2896	8.91172	9.83283	9.91967	10.1462	13.4309	13.002	15.2042	13.3867	14.7649	12.2251	16.8558	13.6147	16.1417	14.3696	17.6967	16.433	14.2483	19.3329	18.2563	15.6322	21.018	21.018	10.0776	19.6205	17.4246	19.5962	21.1419			W6_B73_B	T. virens grown with maize (B73) for 6 hours, replicate B
489	2.747	15.7044	14.9315	17.6081	14.9738	18.9981	16.3335	21.0373	15.7063	18.1441	14.7853	13.3942	16.6911	20.5218	18.3731	10.3289	10.8884	13.9175	10.7741	21.96	15.1128	15.8696	33.3566	33.3566	27.7723	23.9261	20.0182	20.7169	21.4057			W6_B73_C	T. virens grown with maize (B73) for 6 hours, replicate C
494	3.354	45.7525	46.5484	48.8084	46.672	43.7314	42.6671	46.4141	35.2565	44.2756	38.0238	48.6344	46.0019	42.9451	35.226	44.8638	47.9033	46.6997	43.713	49.4887	46.7603	58.9724	73.2322	73.2322	64.4735	58.6091	49.1006	63.7365	55.1863			W6_B73_D	T. virens grown with maize (B73) for 6 hours, replicate D
495	3.45	25.0356	26.4329	27.0603	27.0111	22.9292	25.1891	32.7869	39.3704	33.2828	28.725	24.5293	34.1742	32.9682	27.5961	34.2804	37.4553	31.0795	34.7406	32.2554	29.0805	58.8979	50.414	50.414	27.6542	45.9305	35.6813	41.1487	43.1456			W6_B73_E	T. virens grown with maize (B73) for 6 hours, replicate E
640	3.093	12.7002	11.0859	14.1478	11.0447	13.1431	5.95523	6.66249	0.704513	6.34888	8.92932	13.0855	9.64732	8.10942	9.27148	8.04306	3.50589	2.30097	4.93188	7.9952	5.7324	4.07688	8.09206	8.09206	11.6807	10.5116	6.51352	6.35616	12.7936			W6_B73_F	T. virens grown with maize (B73) for 6 hours, replicate F
661	3.021	25.344	27.3155	24.8369	22.139	34.3682	31.8928	30.5474	35.8728	41.8727	32.5352	35.7262	38.0635	34.3616	41.3871	29.7119	37.5396	40.0488	32.3599	36.8359	28.3431	45.3182	59.8199	59.8199	51.7259	46.8897	31.0655	34.4563	45.4777			W6_B73_G	T. virens grown with maize (B73) for 6 hours, replicate G
736	2.535	0.0733524	0.19186	0.0909325	0.0183345	0	0	0	0.114612	0.0622199	0	0	0	0	0	0.0530459	0.178233	0.0232021	0.099958	0	0.454908	0.142122	0.167343	0.167343	0.553469	0.394627	0.113128	0.489806	0.80237			W6_B73_H	T. virens grown with maize (B73) for 6 hours, replicate H
916	2.748	23.6495	24.6605	23.0822	25.1671	26.3877	21.6555	28.6916	19.0839	26.7184	26.3083	21.423	26.4842	24.2196	25.88	24.0512	17.9873	18.0861	21.3374	14.4529	14.268	22.1569	28.0958	28.0958	18.7634	15.9813	14.1146	17.3206	16.1493			W6_B73_I	T. virens grown with maize (B73) for 6 hours, replicate I
981	2.358	26.1021	29.1517	28.5943	28.1076	23.996	18.0265	18.7133	13.9849	20.8698	22.3918	20.8052	22.8397	23.3807	14.1073	28.4568	25.5994	20.5786	21.2773	28.1252	22.6188	30.7109	53.6117	53.6117	55.857	34.8309	24.476	30.9801	34.3471			W6_B73_J	T. virens grown with maize (B73) for 6 hours, replicate J
996	2.556	22.2068	24.9589	23.7789	24.3846	24.7162	31.0429	27.8673	23.5866	29.034	21.9284	31.6693	25.6262	29.3423	27.824	19.6762	20.5405	21.953	18.4394	17.0044	14.663	30.5871	30.7042	30.7042	21.4766	24.3833	18.1482	17.2453	27.4905			W30_A	T. virens grown alone for 30 hours, replicate A	Colonization
1006	2.724	18.6699	16.7835	17.9966	16.7553	20.5702	18.3786	18.8303	16.8522	27.8223	29.5221	22.062	22.1755	23.9771	33.2667	13.378	14.8285	13.5816	16.465	10.0411	9.68401	15.7391	25.073	25.073	12.426	15.5345	10.4489	14.2824	14.4588			W30_B	T. virens grown alone for 30 hours, replicate B
1038	2.544	20.8497	22.9736	22.6074	20.4986	29.3675	28.5902	35.7468	25.3538	34.0999	37.6777	29.4082	31.7548	42.0735	34.2678	16.7032	18.7904	23.0738	16.5941	13.5499	15.6955	28.3239	23.0117	23.0117	6.2045	9.79146	14.6828	17.0826	11.4115			W30_C	T. virens grown alone for 30 hours, replicate C
1166	2.52	75.6337	90.1642	78.6217	83.9002	55.5885	62.5979	55.3753	75.9788	46.1603	79.6188	53.5362	49.3854	56.7636	65.5467	153.895	113.744	77.5596	149.12	77.6132	63.7802	129.1	48.4818	48.4818	56.1635	58.0776	74.9099	81.4634	63.8379			W30_D	T. virens grown alone for 30 hours, replicate D
1171	2.382	31.6744	32.193	33.4997	32.2536	36.8997	36.0864	37.8958	33.9086	40.0278	46.3785	40.1613	40.0251	34.5092	46.711	34.6057	30.8801	33.1866	33.9135	38.6953	33.8284	54.2991	51.1125	51.1125	51.6128	46.2812	39.3992	46.6534	50.6135			W30_B73_A	T. virens grown with maize (B73) for 30 hours, replicate A
1173	2.016	19.7616	19.5013	15.3219	17.0834	23.1619	25.3015	23.3323	20.0323	28.0874	24.9816	16.4259	31.4074	24.7602	27.3111	18.81	24.8771	22.465	17.446	23.7895	19.2342	16.0839	42.2953	42.2953	46.8029	25.208	18.7417	24.7387	28.0667			W30_B73_B	T. virens grown with maize (B73) for 30 hours, replicate B
1243	2.448	10.9381	10.6293	9.88724	9.26522	12.3423	10.2253	12.1694	10.0289	11.0177	12.6093	14.5292	10.7027	11.7678	9.84004	16.8913	12.6982	12.0374	12.7939	11.3262	13.3079	14.1286	24.9539	24.9539	20.7046	24.3148	12.0956	14.202	19.9413			W30_B73_C	T. virens grown with maize (B73) for 30 hours, replicate C
1299	2.169	0	0	0	0	0	0	0	0	0	0	0	0	0	0	0	0	0	0	0	0	0	0	0	0	0	0	0	0			W30_B73_D	T. virens grown with maize (B73) for 30 hours, replicate D
1445	2.058	8.40291	8.31092	8.17664	7.13656	4.53783	6.42579	5.22425	33.3176	3.29557	5.52589	7.1514	8.48728	4.70617	5.01633	3.29971	3.16143	2.97231	3.1274	3.27712	2.73169	3.85139	3.29808	3.29808	4.00529	2.33325	3.37921	3.21778	2.06653			W30_B73_E	T. virens grown with maize (B73) for 30 hours, replicate E
1603	1.347	0.483162	1.20358	0.656004	0.345048	0.815657	0.350628	0.997728	1.83341	1.05386	1.80914	3.64207	3.2418	0.92183	0	0.499151	0.939197	1.00431	0.827715	1.66897	2.56835	0.802404	3.46427	3.46427	2.60402	1.63388	0.638709	2.15086	2.19641			W30_B73_F	T. virens grown with maize (B73) for 30 hours, replicate F
1699	2.025	2.31861	1.56117	1.89723	1.46893	3.79794	1.39939	2.43347	10.5456	4.01134	2.00569	2.42265	3.9534	3.06594	2.26581	1.79295	1.38335	2.52697	1.57667	4.62573	4.91174	4.80373	6.28468	6.28468	3.72413	2.66768	4.00076	5.72287	2.46547			W30_B73_G	T. virens grown with maize (B73) for 30 hours, replicate G
1755	1.992	7.51447	6.59231	9.73975	8.39964	10.4795	10.9064	12.0316	10.2098	10.2935	13.8647	9.23543	9.4992	7.72949	7.48588	7.35811	6.89526	7.14549	7.42881	5.45474	6.00621	5.60676	11.2869	11.2869	12.502	7.28189	5.36273	6.33712	8.26154			W30_B73_H	T. virens grown with maize (B73) for 30 hours, replicate H
1796	2.004	5.7065	5.09665	5.02284	5.38069	9.59435	4.47785	4.47086	6.7416	5.58815	4.8641	10.4041	6.90015	2.7263	4.57911	5.67007	5.63649	4.9308	4.34967	10.8442	10.4299	7.19121	21.1685	21.1685	34.1309	32.8468	10.375	10.12	30.4492			W30_B73_I	T. virens grown with maize (B73) for 30 hours, replicate I
1824	1.962	0.165856	0.0413155	0.469957	0.142135	0.279992	0.240721	0.342492	0.444252	0.200978	0	0	0.37094	0.759452	0	0.616841	0.276343	0.119913	0.0258301	0.190971	0.0734704	0	0.432432	0.432432	0	0.101976	0.109625	0.105476	0			W30_B73_J	T. virens grown with maize (B73) for 30 hours, replicate J
1900	1.698	144.69	116.149	201.281	149.233	164.998	193.313	297.202	126.876	257.399	105.246	179.13	203.591	310.207	131.73	353.324	209.839	216.945	262.377	452.137	470.394	282.834	550.881	550.881	624.264	559.754	441.993	514.677	574.114
1980	1.764	3.7158	2.98694	3.85497	3.18812	0.93426	1.33871	1.65072	16.1412	2.50361	2.76294	0	0.825153	2.95644	0.650265	6.13658	9.68188	9.50281	1.83868	17.8421	17.7326	22.6707	11.3028	11.3028	12.1295	13.4972	17.8831	17.5972	9.43418
2145	1.893	30.3283	36.1413	31.681	24.0615	18.5727	13.7223	20.4703	16.576	15.2062	20.5973	12.31	15.3784	20.5967	23.0262	45.1434	17.901	11.4963	44.1197	17.8138	16.2196	38.4451	30.2531	30.2531	33.8161	13.6343	15.6419	19.0217	14.066
2199	1.8	0	0	0	0	0	0	0	0	0	0	0	0	0	0	0	0	0	0	0	0.0800827	0	0	0	0.0974336	0.0555767	0	0	0
2224	1.796	0.698859	1.44429	0.941222	0.853994	1.52936	0.525941	1.62131	3.07365	1.93207	0.452286	0.682887	1.21568	1.1062	1.27736	1.01078	0.553456	1.01522	1.24157	1.04311	1.4447	0.802404	1.8896	1.8896	2.34362	1.72671	0.958063	1.49792	1.75026
2321	1.731	664.811	569.909	698.156	619.062	811.482	1055.91	961.047	903.514	1052.52	848.439	787.886	1189.85	1050.61	881.34	893.135	1111.31	1178.56	999.346	1220.59	1081.41	1187.2	869.017	869.017	381.055	1017.72	1143.14	1322.12	1003.49
2340	1.554	3.55982	5.79007	4.42535	3.37967	7.42358	7.59806	6.34205	5.6089	5.68387	6.79535	3.94616	5.15163	7.51096	9.59581	3.54783	3.54712	3.7849	3.78297	2.89331	3.98868	3.01392	7.64353	7.64353	6.32002	3.66935	3.82927	4.52772	3.68868
2353	1.143	0.122013	0.0709195	0.268899	0.284642	0.480617	0	0	0.381287	0.137994	0.710678	0	0	0	0	0.470591	0.948706	1.23501	0.310368	1.96685	0.882802	3.78246	0.371142	0.371142	1.38095	0.612656	1.37996	1.81053	0.647104
2357	1.743	41.8197	46.8321	42.629	52.3977	38.1358	34.6838	49.3472	57.5915	35.6991	36.351	33.0716	38.8319	48.8703	40.1441	61.9123	50.5998	50.9548	49.1377	61.2651	49.2902	56.636	38.2111	38.2111	23.6457	34.4365	58.8204	61.3825	37.1305
2382	1.158	0.602164	0.0700008	0.398124	0.321092	0	0.407854	0	0	0.0681034	0	0	0	0	0	0.232247	0	0	0	0	0	0.311122	0	0	0	0.0863886	0	0	0
2412	1.638	0.368945	0.494878	0.281458	0.312123	0.335375	0	0.136746	0.620814	0.433317	0.991826	0	0	0	1.40057	0.16419	0.441339	0.430897	0.185636	0.45749	0.264009	0.659853	0.258984	0.258984	0.64242	1.09932	0.393929	0.252678	0.225775
2436	1.764	60.586	53.3973	67.7995	58.9933	52.3186	51.674	55.4895	54.0235	58.8349	54.3379	51.4504	57.7607	61.0998	46.1688	56.449	56.452	59.0842	53.0345	53.3139	54.8322	54.9406	81.7649	81.7649	59.1561	62.0417	50.5198	48.451	60.0643
2603	1.632	16.8345	19.9672	15.2546	17.2869	20.8697	16.4956	16.1953	15.8445	22.6637	22.3981	21.7938	19.1757	16.7387	22.4915	18.8276	20.487	16.146	14.7502	22.2698	18.7252	18.7646	30.6725	30.6725	29.0152	21.5768	19.4174	21.4298	22.094
2608	1.631	48.2257	48.8553	43.1772	47.3614	85.8878	102.22	89.953	95.6594	106.909	108.075	98.5083	96.8297	101.407	125.186	39.3685	48.257	51.5689	42.4135	38.1346	40.0365	39.7611	49.4181	49.4181	19.3553	37.6599	38.8147	37.5568	36.1657
2683	1.197	174.88	150.745	186.478	144.987	102.801	82.4643	55.2022	8.0099	68.1905	86.1845	103.486	96.0651	61.8259	80.496	72.7965	23.1006	18.0825	39.9248	28.1717	32.5148	42.138	114.471	114.471	222.998	74.548	27.4921	32.5024	71.5232
2765	1.674	654.568	715.022	618.169	620.567	236.277	242.637	268.948	340.787	251.243	246.991	271.083	240.421	279.346	243.255	627.974	537.273	396.719	741.683	327.457	323	556.561	357.821	357.821	351.075	353.48	319.073	375.935	344.524
2799	1.599	16.7458	19.3654	17.2753	16.1031	17.8649	22.7434	28.2964	20.2597	26.3866	15.7483	15.3404	31.8605	23.6071	27.2599	11.5213	15.3715	18.6126	13.5967	13.5908	13.4323	13.5189	15.3874	15.3874	16.3425	15.1402	13.4512	16.307	17.4618
3016	1.488	5.02985	6.10136	6.27407	6.05963	5.90693	6.03065	5.26858	5.46717	5.67098	4.36723	4.12119	2.93462	5.34067	6.93791	7.36519	8.38055	9.3681	6.60731	19.6407	20.3436	12.1062	8.83783	8.83783	11.7863	17.6142	24.5247	22.1129	14.0422
3116	1.353	1.37434	2.21674	1.76052	2.40463	1.21806	0	0.993303	1.93265	0.408017	0.600374	0.906479	0.537904	0.183548	0	3.87611	3.53977	1.9997	2.39722	8.86171	9.90824	4.52679	5.95721	5.95721	9.20327	5.98897	8.90227	12.0832	5.05666
3172	1.311	2.6949	1.9786	1.08429	1.38264	2.51416	2.88205	0.341708	1.10809	1.38357	2.47843	3.74208	0.555137	0.757715	1.74991	1.12829	1.03392	0.448645	0.502535	1.1432	0.65972	0.549626	1.61791	1.61791	2.27419	1.22091	1.03906	0.947109	1.55149
3187	1.257	3.36541	3.48233	2.75076	3.36476	6.1184	3.00586	4.27666	4.16049	7.08958	3.87735	2.92713	8.68478	7.30996	8.2129	4.60005	10.6395	6.03615	5.12029	6.55772	9.05948	6.30561	7.7621	7.7621	13.5337	10.9827	7.58587	7.73773	12.0625
3195	1.299	13.5274	11.7941	14.1668	17.4606	16.493	16.7249	16.8984	20.3535	18.9419	16.2586	17.9391	15.1272	17.3972	15.0117	16.6666	22.7476	23.4998	17.7512	32.8822	35.954	26.3484	26.4523	26.4523	46.4441	49.2874	32.1772	33.2957	52.6687
3339	1.422	45.3102	41.6706	41.7422	45.5955	28.9739	25.2422	28.6682	30.4435	31.2238	30.2758	29.3248	28.661	32.8327	20.1665	49.0319	46.5801	36.7712	37.5279	33.9903	31.5262	47.1252	35.7988	35.7988	34.4101	33.2757	37.5113	36.0914	28.3477
3383	1.377	0	0	0.055801	0.0337531	0	0	0	0	0.0572722	0	0	0	0	0	0.0976552	0.065624	0.0427142	0.147215	0.544204	0	0	9.55025	9.55025	13.3732	0.799142	0.104132	0	0.537138
3592	1.449	59.8974	47.9429	45.8164	41.3138	26.9175	41.0692	31.3802	25.6655	47.3509	36.9994	55.8639	38.6745	41.8186	40.373	26.2632	24.9453	17.1297	33.8907	20.9451	18.1057	37.5447	39.5232	39.5232	46.9618	41.3546	22.6119	25.5644	37.7732
3670	1.518	0.122496	0	0.177163	0.183708	0	0	0.147556	0.0956986	0.103905	0	0	0	0.327195	0	0.177169	0.178585	0.154987	0.0333852	1.48097	0.949598	0.237338	2.51511	2.51511	3.00388	2.04294	1.36967	0.817957	1.58355
3907	1.263	1.65631	1.28363	1.82513	0.735994	1.30486	5.23526	1.77347	1.61028	3.7465	3.21578	1.94215	6.33858	2.75279	0.908209	2.12939	1.2163	2.1422	1.04327	1.48331	2.05438	1.9968	3.69467	3.69467	6.94301	2.21779	2.04356	2.78546	2.48889
4009	0.861	0.0539919	0.0941475	0.0446214	0.269907	0.638031	0	0.260151	0.168723	0.274787	0	0	0	0	0	0.15618	0.839621	0.956381	0.529743	2.17587	2.34388	0.836886	0.985402	0.985402	3.4628	5.22847	2.74789	1.68247	3.65095
4046	0.999	21.2193	20.6101	18.9595	15.2135	12.6476	20.8018	12.3318	8.43412	20.4462	16.2624	11.0492	16.0273	13.921	14.9268	10.3646	9.31683	5.59325	8.06598	7.87625	7.07037	12.6224	12.3146	12.3146	13.8689	7.81078	8.18142	5.17876	9.62494
4129	1.131	17.7563	16.6996	16.6788	15.9036	18.4572	10.4398	14.0613	14.6426	18.0599	18.6737	15.1817	16.0872	21.7381	14.1989	24.017	29.3224	20.9059	22.9421	22.1961	27.6572	37.2703	32.2569	32.2569	44.039	29.4542	23.7082	26.1652	29.2651
4199	1.221	0.0761459	0	0	0.076131	0	1.54724	0	0.237953	0.0645895	0.665279	0	0.596056	0	0	1.59691	0.962109	1.10794	1.90927	0.613733	0.354174	0.885208	0.694866	0.694866	0.143637	0.737381	0.645901	1.52538	0.454324
4413	1.17	27.932	30.7616	31.2934	27.2512	28.1715	18.1652	17.6129	15.272	21.8392	18.0512	18.8687	15.551	14.009	17.6472	20.3431	12.3575	10.3056	13.0379	8.00607	8.25468	14.1648	23.205	23.205	16.4888	12.0559	9.43678	9.90498	12.4854
4468	0.852	0	0	0	0.163655	0	0	0	0	0	0	0	0	0	0	0	0	0	0	0	0	0	0	0	0	0	0	0	0
4545	0.891	50.1914	48.582	52.4758	46.478	35.7598	26.5037	27.1503	4.56518	19.384	38.2905	42.6716	40.0241	25.6424	27.0353	27.996	9.33054	7.1954	19.3387	9.67198	8.41273	13.748	49.0395	49.0395	59.6412	31.5496	7.80518	9.52264	30.2995
4555	1.308	0.248784	0.495786	0.176234	0.106601	0	0	0.171246	0.111063	0.0602934	0	0	0	0	0	0.15421	0.207257	0.0899349	0.0387452	1.14582	0.440822	0.275443	0.324324	0.324324	0.804498	0.91778	0.438502	0	0.424105
4556	0.71	222.025	314.083	226.834	253.6	51.0659	77.1638	99.6913	60.3589	59.3144	68.6455	72.5515	88.1542	96.5382	54.93	128.695	86.4187	52.5215	107.996	30.608	30.454	46.1767	22.7045	22.7045	22.7254	20.7121	31.0005	41.3886	16.4075
4563	1.164	17.9718	16.2261	20.0346	16.1715	13.2145	11.7668	12.1232	7.48817	9.62084	13.9571	13.6976	11.8796	11.0943	19.7091	13.8053	12.8094	11.3188	19.1569	15.7728	15.1084	24.452	31.3424	31.3424	19.5872	26.8143	14.5977	17.7786	24.3052
4609	0.993	76.6826	77.9589	71.6149	77.8846	46.4703	33.7694	57.2945	77.0972	64.9653	46.6278	40.7587	33.7141	65.2739	46.2062	151.602	143.6	83.9318	151.679	138.856	130.939	131.341	120.899	120.899	154.187	119.683	125.268	149.841	129.046
4632	1.263	0.69933	1.60453	1.18633	0.919992	0.869905	0.373947	0.354695	0.11502	0.312208	0	1.94215	0.576235	0	0	0.10647	0	0.139709	0	0.889986	0.913057	0.285257	4.03055	4.03055	5.55441	1.10889	1.07855	0.983103	1.31765
4744	1.293	31.8902	25.0769	21.4825	22.8256	25.4916	13.515	22.6935	32.8066	44.5248	27.6423	21.8165	14.0716	29.0019	21.2913	33.4878	33.476	15.8757	22.6153	15.6481	17.0571	58.5141	31.8244	31.8244	27.2633	12.998	18.6307	21.1265	13.2998
4969	1.122	0.0828646	0	0	0	0.489612	0	0	0.129475	0.0702886	0	0	1.2973	0	0	0.359549	0.402693	0.419375	0.225841	0	0.128475	0	0	0	0	0.267481	0.255597	0	0.494412
4983	1.071	37.5456	35.0432	36.6971	42.0515	48.2151	36.6018	50.8212	53.1709	45.2123	34.1305	45.8064	34.6564	51.4768	33.2018	35.5953	41.765	60.0256	35.3	45.8297	43.2043	47.0954	33.2718	33.2718	26.2006	27.5548	42.4413	35.36	30.0414
5311	1.404	2.71506	2.88679	3.06476	3.27729	0.782543	0.336393	1.75491	1.96591	5.33622	4.04996	1.7471	4.14692	2.29945	1.634	2.29865	3.34682	3.64467	1.37165	3.4693	4.8255	1.53966	4.83437	4.83437	3.24779	2.35132	3.31921	3.0953	4.08277
5421	0.813	2.28719	4.58648	3.6387	4.1733	1.3514	7.55208	8.26531	7.14738	7.46926	9.99146	4.5257	8.05666	7.3311	9.87635	4.46583	5.00171	2.89385	4.23881	6.45213	4.43262	3.98834	7.30507	7.30507	8.41309	6.02935	3.61562	4.32723	3.8665
5499	1.122	17.6916	19.0732	21.264	20.7121	23.0118	23.9936	23.9561	21.3633	26.2879	23.8913	24.0483	22.7027	23.4618	23.5139	26.9662	21.987	30.1426	19.1965	28.0512	35.2021	29.5416	47.2611	47.2611	52.2078	49.4841	33.4193	30.9862	42.025
5609	0.777	0	0	0.642789	0.65799	0.707008	2.43138	0	0	0.304493	0	3.15693	1.87332	0.319615	0	0.173065	0.348897	0.454188	0.326118	6.26885	8.71943	2.3184	7.09756	7.09756	25.5058	17.2524	4.42904	5.06039	13.0889
5626	0.849	0	0	0	0	0	0	0	0	0	0	0	0	0	0	0	0	0	0	0	0	0	0	0	0	0	0	0	0
5723	1.032	1.62164	3.1419	1.63802	3.28769	1.06462	2.7459	1.9534	9.00902	2.36897	0.787118	0	2.11565	2.64705	1.1115	6.18933	7.09254	5.75635	6.97324	8.71359	7.82203	6.63305	0.411062	0.411062	6.11793	3.00502	6.46089	3.60948	3.7627
5724	0.786	0.0591438	0	0.0488791	0.118265	0	0	0.569949	0.184823	0.100336	0	0	0	0	0	0	0	0.149663	0.0644768	0	0	0.458371	0	0	0	0.509099	0.0912151	0	0
5725	0.777	0	0	0.296672	0	0	0	0	0	0	0	0	0	0	0	0.865323	1.97708	0	0.782683	1.44666	0.55656	0.927361	0	0	3.38572	5.53621	0.830444	1.59802	5.94948
6014	0.879	0.105773	0.461098	0.0874152	0	0	0	0	0	0	0	0	0	0	0	0	0.411214	0	0	0	0	0	0	0	0	0	0.0815643	0	0
6153	1.074	1.29852	0.226427	1.25202	0.952063	1.53448	1.75901	2.08557	2.84048	1.98261	2.26901	1.14196	0.677639	0.46246	3.2041	1.37727	0.925518	1.69771	1.03811	2.79094	3.62386	1.67728	9.87467	9.87467	19.7589	6.61332	3.33776	5.0098	8.09196
6270	0.765	4.49679	2.01328	5.57452	4.13138	6.46288	4.32166	4.09916	3.22823	4.1236	2.12367	3.20645	2.85406	5.19406	1.49944	3.69137	2.83496	3.6905	2.78236	10.2854	14.3207	6.1224	25.5084	25.5084	57.5432	17.523	10.5902	13.5257	22.721
6301	0.921	4.79508	4.13666	6.29888	5.39972	1.19293	2.56404	1.94562	0.473194	1.96945	3.52793	1.33167	0.790211	2.69643	2.49092	2.33609	0.686807	0.574763	1.37564	0	0.626054	0.391183	0.460603	0.460603	3.23721	2.38962	0.778448	1.12347	2.00771
6421	0.654	168.676	213.56	179.759	206.024	251.993	200.762	207.893	76.4114	79.5873	233.507	285.05	137.99	222.14	192.932	603.373	176.583	261.98	440.998	1195.67	1354.43	271.587	142.054	142.054	234.109	487.647	1317.7	1610.93	476.977
6465	0.99	15.6366	14.5746	14.7855	15.8213	18.8664	12.8808	7.91883	3.37497	7.16943	5.74357	8.67198	6.61622	5.01699	12.7452	9.30432	5.02023	6.29762	5.27264	10.9756	9.75553	12.0093	13.2835	13.2835	11.1606	13.3384	7.67644	9.61554	15.8761
6590	0.789	0.117838	0.205478	0.243466	0.589075	0	0	0	0	0.199908	0	1.55446	0	0	0	0	0.22906	0	0	3.79908	1.09619	0	2.15065	2.15065	8.44672	1.90186	1.36302	1.57371	0.937439
6760	0.705	0.395635	0.45992	0	0.131852	0	0	0	0.82423	0	0	0	0	0	0	1.04907	0.256352	0	0.646962	0	0.408933	1.5331	0	0	0	0.425694	0.101695	0	0
6850	0.801	0.986617	0.809598	0.719457	0.290125	0	0.589632	0.838913	0	0.29537	0	0	0.908595	0.310039	0	0.0839396	0.338443	1.24831	1.07558	0	0.899806	0.449787	2.64804	2.64804	2.40847	1.37381	0.805562	0.516712	1.84679
6890	0.903	13.7453	14.0039	12.3809	13.3824	27.9843	21.9672	19.8441	27.3488	28.2966	19.7904	28.5225	32.2385	24.2016	33.0274	15.0405	21.4152	20.0618	15.2092	21.1616	26.3395	26.7317	24.8986	24.8986	25.637	38.1097	23.9777	13.9796	38.0878
6913	0.936	16.042	15.069	16.8699	15.3934	25.237	28.7616	27.9987	19.4004	31.5118	20.8283	19.6549	18.6611	20.4298	25.7355	10.7749	13.9022	15.1442	12.5073	7.60577	10.4724	17.706	10.4241	10.4241	7.12015	11.1153	10.7236	6.6328	10.6679
6967	0.723	0.707272	2.24235	0.478245	0.707134	0.759813	0	0.619612	0.401855	0.545393	0	1.69636	0	0	1.58654	0.929953	0.374955	0.488111	0.56076	1.03647	1.19626	0	1.17349	1.17349	1.45544	0.27673	0.59498	0	0.255754
7305	0.795	0.233897	0	0.193303	0.701555	0	0	1.12699	0.36546	0.595198	0	0	0	0	0	0.422866	0.454663	0.221952	0.0637468	0	0.181319	0.453182	0.533605	0.533605	2.20604	1.13251	0.721459	0	0.930364
7343	0.54	4.0461	2.85215	2.49012	2.92639	2.03461	1.74924	1.24439	0.807058	0.292088	0	0	1.34775	0	6.3726	2.61472	1.84075	1.74274	1.68929	7.63246	7.47439	10.0078	5.49909	5.49909	13.6407	8.52176	9.02826	5.74842	10.2728
7478	0.72	0.129131	0.225169	0	0	0	0	0	0.201765	0	0	0	0	0	0	0	0	0.163382	0	0	0	0	0.589189	0.589189	0	0	0	0.287421	0
7604	0.528	26.6772	33.9289	24.3757	25.5277	10.4043	9.83949	17.8174	7.97887	9.26052	4.61537	4.6457	11.027	13.6399	6.51743	9.16849	8.21493	7.57497	13.1496	7.09629	3.82213	15.694	12.855	12.855	18.601	8.9049	4.34515	6.27101	10.8565
7695	0.597	46.1756	39.2406	45.8196	45.3881	29.4456	26.8979	32.6417	45.5035	38.4411	27.2129	26.707	32.9149	32.0306	34.585	54.284	59.7887	64.0391	73.0045	74.0582	91.5116	86.2981	97.3493	97.3493	146.591	94.8434	88.3879	94.2857	78.6719
7723	0.642	1.01374	1.01011	1.31654	0.796352	0	0	0.348894	0	0	0	0	0	0.773648	0	0.837827	0	0.0916159	0.315755	1.75086	0.449062	0	0	0	1.09271	0.467467	0.111675	0.644683	0.864065
7774	0.543	6.50648	7.91203	7.85361	5.39248	6.07011	5.21873	2.47503	4.8156	9.29518	5.98383	6.77605	4.02091	4.5735	4.22493	4.33379	7.32233	6.1742	4.29323	13.1105	10.3532	11.2795	10.1562	10.1562	13.2424	8.47468	9.77059	12.1955	16.0051
7824	0.687	51.4944	63.598	53.1826	46.0044	46.3785	33.6863	41.7332	25.3748	41.4408	26.0127	32.1345	32.8404	31.4493	41.7419	54.1212	43.9325	33.3042	41.679	34.3597	33.7816	41.954	45.0768	45.0768	41.3561	46.5971	28.8032	35.2436	41.7191
7885	0.702	24.2368	23.5562	16.1995	26.2846	21.9112	16.8196	25.2068	27.1089	20.1091	21.9855	19.2181	21.7713	24.4096	8.17	36.6827	33.2108	22.2032	26.6388	36.8279	40.2467	59.0202	56.8038	56.8038	102.93	38.6187	48.5116	58.6634	37.6668
7954	0.372	0	0	0	0	0	0	0	0	0	0	0	0	0	0	0	0	0	0	0	0	0.968494	0	0	0	0	0	0	0
7987	0.977	0.237907	0	0	0	0	0	0	0	0	0	0	0	0	0	3.57856	7.12185	4.99677	0.466846	75.1669	82.7713	16.2255	15.1971	15.1971	24.7723	34.1993	66.1913	72.6525	36.1492
8111	0.435	26.2892	21.6163	21.02	25.5362	16.4172	9.77163	22.6564	26.7164	15.0476	16.8063	11.2778	13.3845	16.5561	15.8216	50.2335	27.8363	27.8538	49.7467	33.5924	36.4515	21.534	16.5785	16.5785	17.3365	18.1678	34.4466	28.0682	10.2019
8116	0.711	5.49214	9.23479	6.75439	6.66773	10.0443	7.97123	12.6014	11.2375	13.3103	6.8549	10.3499	7.16525	14.3206	3.22663	6.52498	6.8631	7.94159	7.69803	8.43171	10.7453	15.7084	2.98323	2.98323	11.84	11.256	8.26863	6.40331	11.183
8175	0.648	2.86957	2.1266	4.26878	2.22348	2.54326	5.10196	1.72832	5.15621	4.50302	1.25356	5.67808	2.24625	4.21566	7.08067	3.21652	4.32298	9.07676	5.08351	18.5029	21.8003	10.5638	21.6036	21.6036	57.1069	47.8577	20.5791	14.6904	38.8083
8190	0.645	3.96401	4.90136	3.57386	3.24265	10.2204	5.85793	7.98723	7.8829	6.96936	6.29694	3.80299	5.64174	8.08552	5.3352	3.23148	2.38169	2.82688	5.18573	6.38996	2.23487	7.82002	17.7579	17.7579	16.5864	7.44469	5.55775	4.49179	5.44696
8220	0.588	54.0768	51.0077	54.6229	50.5883	56.0556	51.4063	57.1403	49.6588	44.2603	33.1553	54.2315	60.6487	43.5019	42.9175	59.6888	51.6367	51.8153	52.4025	43.968	55.6493	74.7519	77.9172	77.9172	88.2868	76.2195	51.6985	45.7528	70.4419
8237	0.468	0	0	0	0	0	0	0	0	0	0	13.1033	0	0	0	0	0	0	0.108288	0	0.924032	0	0	0	0	0	0.612778	0	0.395107
8282	0.693	0	0	0	0	0	0	0	0	0	0	0	0	0	0	0	0	0	0	0	0.208007	1.03977	0	0	0.759223	0	0.206912	0.597239	0.800476
8323	0.441	40.9002	54.2245	47.6535	46.6888	17.4395	17.1354	26.4115	10.8706	17.7041	23.9455	27.811	19.8037	21.9621	13.0053	22.2594	9.83556	9.46947	17.8123	11.8947	6.86423	29.4106	23.0866	23.0866	34.2012	13.8375	9.917	10.3237	17.1912
8350	0.573	2.59614	2.40495	2.749	2.92008	3.83487	1.6485	1.56363	2.78879	2.20213	0	4.28086	1.27013	1.73362	0	2.34679	1.57704	2.25826	1.68045	5.88509	2.26412	5.65884	9.62444	9.62444	11.6308	3.14256	3.62854	7.94546	9.68115
8432	0.663	37.0915	33.2558	28.8577	35.1214	30.6573	30.6315	37.1627	35.496	34.0197	30.6299	20.3486	21.9543	39.7046	10.3807	37.6236	46.6132	42.494	36.8434	31.0824	34.7871	57.0579	15.9961	15.9961	31.7431	22.9348	28.332	32.4617	29.8422
8458	0.573	30.2612	32.962	30.0379	33.581	24.9266	15.6608	17.9817	7.35226	11.4235	11.3411	25.6851	8.89091	12.5687	12.0112	23.2333	15.7704	17.0396	21.7574	29.4255	36.2259	11.9464	16.2875	16.2875	26.6285	58.1373	31.1554	30.6984	60.0231
8486	0.252	0.184472	0	0.304913	0.184437	0	0	0	0	0.312951	0	0	0	1.97096	0	0	0	0	0.201106	1.48684	1.71606	0	6.73358	6.73358	1.39191	0	0.284504	0	0
8518	0.645	12.3965	13.573	18.5245	16.8618	29.8094	48.3279	40.2834	31.0811	46.2178	39.041	30.424	36.1071	27.7218	49.7952	10.2156	13.0293	21.4296	14.6143	8.13268	18.3259	16.7572	6.57699	6.57699	9.51677	11.4772	11.7824	10.267	11.4673
8607	0.204	0	0.794715	0.564985	0	0	0	0	0	0	0	0	0	0	0	0	0	0.288321	0	0	0	0	0	0	0	0	0	0	0
8634	0.648	34.937	26.8952	37.9447	41.0269	33.0624	40.0868	38.023	33.6274	39.0668	47.6352	24.605	26.955	32.5756	42.484	34.8629	38.0701	40.3916	34.8025	23.7069	36.2597	41.143	41.8979	41.8979	43.3038	33.1916	30.3155	30.9776	35.0986
8643	0.564	40.1404	31.0446	36.9204	33.2103	30.1945	19.2603	26.2116	20.8633	25.5888	18.7234	15.2221	25.808	25.9789	46.7776	26.8227	23.8728	27.323	17.7915	39.1957	36.2928	46.6319	30.0862	30.0862	60.015	54.276	32.9238	20.5476	53.1124
8674	0.57	1.54957	1.27991	1.07843	1.54927	0	1.65718	4.71558	3.31319	0.968502	1.4251	2.15169	0	2.17843	0	0.589786	1.74387	1.13507	0.80019	1.31468	2.02314	2.52828	1.48848	1.48848	6.76907	3.1591	2.13827	0.363058	1.62202
8714	0.543	7.36259	6.26991	7.92436	11.7265	1.01168	5.21873	3.71254	6.4208	4.93806	1.49596	6.77605	4.02091	0.9147	0	1.85734	2.82908	4.00782	2.89326	7.59029	3.71655	14.597	15.6249	15.6249	31.9755	13.8174	5.67751	1.90555	13.6214
8730	0.567	2.04969	2.00151	2.03275	2.29521	0	0.832972	1.97522	1.53725	4.31178	4.29791	4.32616	2.56714	2.62795	2.02305	2.84595	5.57804	2.48963	2.23451	1.32164	2.28808	0.635414	2.24453	2.24453	4.6397	1.76434	2.40248	3.28481	1.30448
8763	0.243	0	0	0	0	0	0	0	0	0	0	0	0	0	0	0	0	0	0	0	0	0	0	0	0	0.823358	0	0	0
8776	0.504	72.0365	60.9566	66.2423	69.1637	41.4189	99.332	59.5529	30.8412	40.3707	27.3992	46.2358	108.301	46.8103	11.3796	108.057	161.006	104.331	101.76	312.237	317.185	190.148	138.88	138.88	196.607	542.865	294.462	291.938	536.752
8824	0.441	2.74073	1.10287	4.09454	2.10785	0	1.07096	2.03165	1.64706	4.29191	7.36785	0	4.95092	0	2.60106	1.06723	1.63926	0.800237	1.03426	3.3985	2.61495	1.63392	15.391	15.391	22.6682	7.259	3.41405	2.81555	2.09648
8829	0.561	212.051	214.862	229.213	218.637	459.256	413.364	438.797	469.216	425.808	431.492	472.222	393.081	387.784	404.847	202.786	229.374	315.475	225.028	300.549	282.388	246.609	212.486	212.486	315.435	325.792	303.266	184.441	339.166
8840	0.318	4.67794	4.84327	5.91991	5.26166	12.0925	13.3669	6.33934	16.9025	18.1039	12.7721	11.5704	11.4432	14.838	10.8214	10.3602	13.6399	8.50818	7.33089	12.9608	9.97257	14.7284	2.66802	2.66802	23.1635	22.6501	15.7819	8.45994	18.0258
8848	0.531	0	0	0	0	0	0	0	0	0	0	0	0	0	0	0	0	0	0	0	0	0	0	0	0	0	0	0	0
8924	0.567	32.7131	28.0211	30.4913	25.8211	59.1006	46.6465	62.812	44.8366	54.5231	60.1708	36.7723	57.7607	53.4349	38.4379	25.6136	30.1214	29.4606	30.6575	28.4152	29.2366	31.1353	68.8322	68.8322	66.5023	51.5187	27.5653	33.5781	49.2441
8929	0.627	0.148284	0	0.85784	0.444766	0	0	0.714481	0.463383	0.12578	0	0	1.16074	0	0	1.17957	1.87358	1.31331	0.727446	1.19517	2.29903	0	1.35316	1.35316	0.559428	0.478651	1.14346	3.63058	0.884736
8939	0.357	57.5554	51.77	57.8975	57.9348	64.6288	60.856	70.2713	87.0809	78.8638	40.9566	79.016	91.7375	70.2589	61.0484	46.3304	54.6741	71.174	39.6061	83.9629	68.6423	77.7074	39.2132	39.2132	102.674	85.4667	80.1297	52.7502	81.8369
8980	0.438	0	0	0.526288	0.212228	0	0	0	0	0	0	0	1.66161	1.13398	0	0.153506	0.825244	0.805718	0.925639	3.42177	0.987321	2.46767	0	0	2.40247	0.913589	3.60112	1.41742	0.422169
8990	0.384	1.33166	0.422193	0.400198	0.242073	0	0	0.583307	0.378309	0.821498	0	0	0	0	0	1.57583	3.52985	1.68487	1.71569	5.85444	0.750776	3.75291	3.31419	3.31419	6.39408	5.47083	2.24047	3.23349	7.22304
9008	0.534	32.9936	37.1909	33.2389	36.4687	26.7471	28.3023	43.6235	51.1439	58.4832	19.7752	48.2318	25.895	29.2987	17.1845	21.7823	25.214	26.2145	21.1636	32.9778	32.9329	60.0466	23.0379	23.0379	39.7398	33.1587	28.866	23.252	37.0512
9045	0.261	0	0	0	0	0	0	0	0	0	0	0	0	0	0	0	0	0	0	0	0	0	0	0	0	0	0	0	0
9060	0.489	20.8194	24.8653	21.6058	17.6787	25.8383	16.4193	22.9028	21.6866	24.1913	16.6116	7.52433	25.3013	24.8849	18.7659	29.9742	19.5882	12.3889	30.7803	22.2205	19.1609	36.8384	11.2777	11.2777	30.4854	24.1401	16.1277	8.46394	29.1167
9072	0.372	80.1027	97.186	86.4427	104.95	193.452	159.971	222.786	205.409	212.635	117.915	151.66	195.641	182.918	178.844	90.9127	104.21	109.571	98.6328	128.924	108.499	144.306	80.9659	80.9659	62.7033	79.8691	114.674	72.8752	83.0106
9117	0.387	0.120122	0.41892	0.198548	0	2.83899	0	0.578785	1.5015	0	0	3.16916	0	0	0	1.21615	1.86799	0.607932	0.392858	0	0	1.86191	2.19233	2.19233	0.45318	0	1.48207	0	0
9149	0.444	0	0	0	0	0	0	0	0	0	0	0	0	0	0	0	0	0	0	0	0	0	0	0	0	0	0	0	0
9172	0.468	0.695319	0	0.328367	0.397248	0	1.00918	0	0.310407	1.01107	0	0	0	1.06129	0	7.18329	12.9368	11.311	4.87295	15.2115	15.0925	26.1742	2.71933	2.71933	26.9816	40.8275	14.8599	8.40154	42.6715
9220	0.279	20.9942	19.1757	15.9735	13.6602	11.8139	6.77126	4.01416	1.04137	11.024	5.82298	17.5837	2.60855	4.45055	8.22271	15.6642	17.8137	11.5948	17.4378	18.8014	18.5999	20.6612	47.1351	47.1351	45.8881	32.6289	17.731	21.5102	27.1731
9245	0.276	7.41098	6.16768	6.95996	5.89395	21.8942	8.55608	12.1734	14.2112	19.1445	17.6588	17.7749	7.9107	12.597	12.4681	6.821	7.85776	11.7209	2.9379	9.50286	9.40102	9.13753	7.68507	7.68507	16.5214	10.8737	11.1699	8.24774	14.0692
9334	0.282	0.494543	0	0.136238	0.659262	0	1.67481	0	0	0	0	0	0	0.880642	0	0.715273	0.961321	0.625717	0.539135	3.986	0	0	0	0	0.621917	0	0.508475	0	0
9375	0.24	70.5054	81.061	79.0791	80.3682	84.6907	104.299	77.4632	53.8711	93.3221	77.8459	102.205	97.0379	72.4328	71.6917	65.5547	50.4534	44.3581	42.4434	28.1013	55.2571	85.5664	79.5405	79.5405	79.652	64.1911	45.7056	31.0415	75.5049
9435	0.3	0.464871	1.08081	2.94546	1.70419	0	1.57432	0	0	0	0	0	0	0	0	0.672356	0.301214	0	0	1.24895	0.480496	0	2.82811	2.82811	1.1692	1.6673	0.238983	0	2.46547
9464	0.366	0	0	0	0	0	0	0	0	0	0	0	0	0	0	0	0	0	0	0	0	0	0	0	0.479182	0	0	0	0
9480	0.213	24.6621	18.6478	22.0052	26.1848	25.7908	19.9561	11.5676	50.4696	9.62656	0	17.2742	20.501	9.32736	10.7706	22.0962	9.33339	7.45573	10.7068	1.75908	6.0908	10.1487	21.9079	21.9079	6.58706	5.16628	5.38554	9.71564	6.07685
9512	0.375	84.5445	84.9519	70.9983	97.5418	161.141	187.659	170.232	216.937	234.488	99.6428	150.446	170.787	176.819	186.59	99.5087	101.69	105.244	99.8709	96.9183	139.921	167.17	135.749	135.749	221.681	140.32	114.138	95.4698	143.49
9518	0.339	363.257	373.98	354.044	378.405	695.189	550.315	702.363	1077.32	754.207	682.912	651.221	521.686	723.046	663.201	448.436	468.081	544.104	427.256	761.526	768.794	514.382	335.368	335.368	421.638	673.117	794.779	620.219	746.731
9562	0.36	12.2674	16.2122	15.7945	17.8166	6.10383	13.1193	6.84413	10.0882	12.7058	11.282	3.40685	12.1297	9.6577	9.5589	7.28386	3.76518	2.94087	3.94168	1.04079	3.20331	14.0109	0	0	4.38451	1.6673	2.58899	1.72453	4.10911
9565	0.306	206.153	207.951	209.17	150.066	73.605	70.9987	117.119	178.977	179.892	76.9832	76.1531	85.6217	140.402	67.4746	115.355	110.74	83.9974	169.095	304.89	293.009	810.04	264.788	264.788	293.447	323.652	360.115	409.152	314.226
9614	0.306	4.70947	4.76829	6.90537	4.101	5.38573	6.1738	5.12395	3.32318	5.15449	2.65459	20.0403	2.37838	2.43472	0	2.85642	4.42962	6.15084	2.9811	13.469	19.3141	5.88692	4.15898	4.15898	15.4748	12.7499	15.6979	8.11542	13.2942
9627	0.354	69.5993	64.803	64.5743	69.5857	114.835	100.063	127.813	107.927	126.761	87.1966	97.0086	92.515	91.1987	90.7285	62.6773	78.3667	74.4356	69.2896	88.9081	93.2489	96.6852	86.2812	86.2812	108.498	129.71	91.9479	61.9661	138.944
9690	0.258	1.98201	3.77028	1.48911	0.360295	0	1.8306	0	0	0.91702	0	0	0	0	0	0	1.05075	0	0	2.90453	5.02845	1.39643	14.7982	14.7982	65.2579	3.10195	2.2231	7.21895	2.15012
9695	0.186	0.749791	0	0.206554	0.749645	0	0	1.20425	0.781024	0.423999	0	0	0	0	0	0.361482	0.485829	0	0.817399	0	2.32498	5.81096	2.28073	2.28073	1.88581	2.15136	3.46911	1.1126	0.994139
9717	0.225	51.0325	41.7914	52.2498	43.7926	51.2722	71.3691	54.7531	76.832	138.099	72.2049	76.3134	90.5687	80.5728	71.3731	40.3414	38.1538	49.668	36.0382	29.9747	29.4704	49.6385	52.7913	52.7913	25.7225	54.6875	38.556	36.7899	45.2002
9723	0.27	0	0	0	0	0	0	0	0	0	0	0	0	0	0	0	0	0	0	0	0	0	0	0	0	1.11153	0	0	0
9781	0.21	0	0	0	0	0	0	0	0	0	0	0	0	0	0	0	0	0	0	0	0	0	0	0	1.67029	0	0	0	0
9795	0.222	24.7093	36.8791	26.651	43.3376	66.8122	59.5688	99.8874	60.8566	60.7464	36.5903	44.197	59.0096	41.3902	41.3358	27.5605	46.8103	60.937	39.4929	55.6963	59.7374	24.3432	36.3068	36.3068	60.8302	63.9883	51.995	47.541	80.794
9842	0.201	10.6388	20.1644	20.643	21.736	0	4.69946	0	0	7.84714	4.04132	0	7.24164	0	5.70681	3.67956	19.7812	7.90085	5.04266	1245.22	1280.85	1367.63	700.695	700.695	2616.75	521.591	1317.62	830.862	520.692
9886	0.27	5.3374	6.90519	5.40712	8.4349	8.13844	6.99697	14.9327	3.22823	7.01011	3.00854	4.54247	2.6955	4.59891	12.7452	6.47454	7.36301	7.84232	4.88017	4.16316	15.4827	6.67184	3.14234	3.14234	27.2814	17.414	8.49719	3.83228	14.3819
9935	0.177	4.20222	1.83189	3.25585	1.05035	15.5182	8.00501	7.59288	10.6696	7.57449	18.3572	20.7876	20.5589	2.80611	6.48061	3.41876	5.10532	5.31683	6.01273	19.0517	14.6592	16.2838	38.3472	38.3472	18.8262	20.9119	12.5568	15.1992	20.8938
10003	49.53	0.201791	0.184936	0.210207	0.185799	0.221823	0.152569	0.185415	0.19651	0.176739	0.278805	0.198097	0.249795	0.220614	0.25475	0.248417	0.20981	0.128251	0.226126	0.431193	0.561695	0.42189	0.625232	0.625232	0.761292	0.407989	0.361877	0.835628	0.451728
10118	5.415	13.1864	13.9069	13.2959	11.2526	9.13039	9.41974	9.05887	13.4405	14.6805	13.5009	9.05976	12.2305	14.3547	12.7099	9.67249	10.1295	8.90679	8.94716	10.4483	7.37382	18.829	18.2534	18.2534	20.955	13.9111	11.029	12.6879	12.6005
10125	1.509	3.94324	3.92144	3.79353	3.57286	2.18427	2.81687	1.6328	1.54031	2.09049	2.69154	1.62553	3.85837	1.64573	1.5203	5.07943	2.69476	1.59809	5.07123	2.9796	1.24184	1.43252	1.96787	1.96787	0.581115	2.05512	2.4706	1.78281	0.980304
10153	4.818	13.4309	13.6279	14.9673	14.2482	16.7608	14.214	17.5268	14.6235	17.7926	25.9641	14.0007	14.9545	22.628	25.4745	12.9922	12.9038	12.9037	12.9484	13.7649	10.1126	16.4511	22.6284	22.6284	18.3462	16.9637	10.2974	10.3515	15.0829
10155	4.842	27.1223	26.4679	29.2784	26.1283	24.6195	21.9468	25.0265	23.0417	28.6496	29.3584	28.3693	27.6564	30.6708	28.6649	24.4531	22.2645	19.2535	21.0167	21.1253	15.3318	21.7269	37.4978	37.4978	22.6741	27.8503	19.7524	25.9854	28.2215
10162	4.728	0.00983229	0.0171449	0.0568809	0.117964	0.11619	0	0.0473752	0.0921767	0.0500405	0	0	0	0	0	0.0853244	0.0191126	0.0248805	0.0428754	0	0.0609767	0	0.0897241	0.0897241	0.148376	0.14811	0.0303278	0	0.117329
10232	4.512	32.3823	28.1162	33.7103	27.483	34.6993	38.5205	36.0409	33.9673	47.14	50.9491	37.2398	46.1317	39.2436	56.9466	28.2086	34.7077	27.4273	36.6612	34.5454	25.8459	56.8526	49.3602	49.3602	42.6402	43.2345	31.0011	38.5725	44.5882
10240	4.308	10.4779	9.29529	10.3449	9.38623	13.5168	15.4581	15.6502	13.421	16.9151	19.9871	16.2276	18.4142	13.8928	15.7096	9.23944	11.5367	9.42062	9.14052	9.0453	6.75907	11.541	20.5806	20.5806	14.6558	11.1695	8.27122	9.94365	11.5461
10277	2.553	0.837605	0.444518	0.466506	0.964878	0	0.369992	0.526416	0.0569019	0.370687	0	0.480402	0.28507	0.389097	0	0.263359	0.106186	0.0460771	0.238208	4.25611	3.78299	0.14112	5.64956	5.64956	2.12957	2.31189	3.51033	7.05212	1.73828
10289	3.987	0	0.0406626	0	0	0	0	0	0	0	0	0	0	0	0	0	0	0	0	0	0	0	0	0	0	0	0	0	0
10303	3.915	1.23491	0.95244	0.883195	0.86664	0.982226	0.844462	1.14426	0.66791	1.0072	0.414971	0.626547	0.929482	0.570899	1.46497	1.0476	0.623201	0.721133	1.04853	1.9141	2.68783	1.84051	3.46741	3.46741	4.83808	1.96754	1.88623	2.27294	2.50325
10377	3.762	8.84762	9.78248	11.0804	8.30229	6.71714	4.8962	5.95401	3.70706	7.06462	7.12549	6.52029	5.61025	6.99738	7.62273	8.82892	7.75854	6.51963	7.74595	7.86817	6.01578	10.2472	18.0421	18.0421	17.3423	12.5779	6.86077	7.53621	11.5507
10385	3.666	6.32762	5.08566	6.42412	6.30103	8.24167	8.76053	6.90422	8.00454	8.9921	6.20419	9.03289	6.15421	6.63868	6.88366	5.42874	7.19759	7.62091	4.90751	8.58524	7.90342	10.7121	11.6873	11.6873	9.85499	12.5798	10.1108	11.6286	14.7282
10390	3.741	2.18704	2.01515	1.78693	2.21146	0.587378	2.27247	1.37711	0.815472	1.09621	0.651408	1.63922	1.16726	0.796603	0.919862	3.30696	4.90348	5.77011	3.25124	28.0437	23.967	11.0752	76.2024	76.2024	103.044	29.9499	24.0325	29.9268	30.6453
10457	3.405	1.93867	1.33316	1.50065	1.59704	1.12934	2.35801	1.57878	0.981269	2.10767	1.9085	0.360195	3.2061	1.38575	2.35814	3.71227	2.94579	3.54114	3.28928	4.07146	3.47143	1.90456	6.47848	6.47848	9.32272	5.0827	3.91638	5.22676	4.56165
10464	3.351	0.610394	0.507992	0.619106	0.457706	0.655738	0.704708	0.401056	0.563568	0.988445	0.484814	1.83	0.651553	0.444657	0	0.722316	1.02472	1.176	0.937655	3.01894	3.95754	1.93525	12.153	12.153	19.7833	7.4633	4.12926	4.38465	7.72527
10484	3.432	40.7439	40.0817	43.2326	38.5421	24.0098	26.1469	21.7985	15.5768	23.5764	29.1123	26.0874	24.5988	23.6619	22.3932	20.6291	17.8253	14.5844	18.7387	18.6687	12.0544	20.9953	25.5864	25.5864	18.4477	18.5968	15.2916	19.5366	20.8509
10489	2.982	0.0935353	0.163101	0.128836	0.249379	0	0.158382	0	0.0487158	0.105786	0	0.822579	0	0.08328	0	0.338207	0.363639	0.216966	0.271918	1.50778	1.54687	0.120818	3.69873	3.69873	3.41116	1.24125	1.44256	1.94313	1.30218
10541	2.658	0.3323	0.518449	0.549256	0.472124	0.206676	0.710753	0.16854	0.109308	0.237363	0	0.461424	0.547618	0.373726	0.431553	0.278251	0.203982	0.486826	0.400396	1.55061	1.89812	0.677727	3.35159	3.35159	6.13634	2.89802	0.755252	1.79071	2.43486
10542	3.36	39.0713	43.4738	38.6477	37.3761	44.4708	35.7033	39.3316	33.5506	42.6475	43.2746	39.0571	34.0066	43.3118	39.9425	37.1597	27.7278	22.9143	31.1916	25.3135	24.7541	46.8578	42.8003	42.8003	35.0239	27.4807	23.0662	28.8858	28.8922
10543	3.036	0.0153119	0	0.0126545	0	0	0	0	0	0.0519524	0	0	0	0	0	0.0442922	0.0892927	0.0193733	0.0500778	0.123414	0.332359	0	0	0	0.462136	0.0988518	0.118075	0.136326	0
10609	3.237	12.8389	12.7464	12.747	13.1523	20.0255	19.2595	17.7836	15.2586	17.8582	18.5698	21.5967	16.8625	16.4947	19.4899	14.1658	15.6051	18.6428	12.5249	10.9963	12.2907	15.4708	27.9141	27.9141	25.1395	16.5648	11.3179	12.914	16.0518
10651	3.098	11.5392	9.7336	10.8015	10.2018	18.2642	17.0746	13.1589	16.2245	17.8958	20.7141	18.6068	19.4984	17.4753	17.032	10.8515	11.9883	12.7204	9.79876	11.3687	9.95735	10.8154	19.7182	19.7182	15.0585	12.1738	10.1364	12.1574	12.6536
10694	3.033	61.7835	57.1409	58.9269	56.8677	47.9975	52.9444	39.9533	27.0137	46.8814	45.7976	59.0386	59.269	48.6365	41.9797	56.9053	65.9632	57.4599	70.2952	34.8371	33.1262	79.7058	68.1151	68.1151	74.3618	46.6712	35.8593	33.0918	43.7126
10766	2.913	4.08537	3.64538	3.02024	2.80815	3.96026	2.75627	2.46058	2.69297	2.73438	3.90397	4.63135	2.24856	2.21657	0.787551	2.74667	2.54372	2.90755	2.62701	5.78812	4.45362	5.19456	18.0579	18.0579	23.4202	9.5814	6.15302	6.891	10.8546
10779	2.76	15.2094	16.3297	15.3119	15.1727	11.5442	13.6897	15.0138	11.8953	15.1441	12.0669	19.5524	15.8214	16.2861	13.7149	12.6676	12.5724	12.488	9.95213	13.304	13.5792	18.2751	17.522	17.522	22.4945	20.95	14.2871	14.2461	20.3669
10875	2.853	51.1146	58.1036	48.2493	55.8453	39.8578	33.1087	34.152	36.9159	37.566	30.465	32.2415	36.2234	38.4741	29.3501	55.5466	49.0304	36.6758	47.8721	29.9432	29.1531	51.7752	50.555	50.555	39.957	36.2914	28.8238	31.3353	33.3136
11067	2.589	0.197512	0.156549	0.192911	0.179521	0.212184	0	0.086516	0.224443	0.121844	0	0.473722	0.562213	0.479608	0.443054	0.0259697	0.139613	0.295337	0.0782985	1.59194	1.33626	0.834947	1.14697	1.14697	0.677406	1.00463	1.66153	2.07822	0.785635
11072	2.595	6.82527	6.59108	6.76589	6.30453	7.40928	12.1941	10.6169	8.06125	11.3357	10.0169	7.56202	8.41369	7.46458	13.7029	5.57058	8.35738	6.23306	5.72211	6.06425	5.66597	7.21948	15.2031	15.2031	10.1376	11.7964	7.32146	7.33672	12.9686
11084	2.364	57.8139	84.6271	70.6786	85.2686	48.1025	47.5492	35.1524	32.5077	46.0039	40.8902	52.9186	49.8736	35.7174	39.3031	36.7464	63.7213	78.8959	36.0797	36.454	46.5252	56.8461	87.7502	87.7502	94.9607	77.3983	38.4557	51.2106	75.1685
11141	2.562	55.1059	62.3935	65.0814	49.4532	50.3888	42.9527	45.2876	32.6036	60.887	51.6806	52.6586	39.4856	52.2466	36.7133	37.1607	31.9908	27.3425	32.9352	36.4154	30.9453	46.6873	63.5827	63.5827	36.3494	47.3248	32.8812	39.7409	44.8201
11204	2.508	21.7051	17.0008	20.4503	20.7928	28.6939	26.9291	26.7037	17.0872	31.099	26.2347	33.7425	35.1124	33.5676	30.186	15.8438	16.4659	14.6809	14.266	19.272	15.8633	15.3708	31.9684	31.9684	19.3003	23.6134	17.8952	19.9682	25.8785
11250	2.475	4.86471	4.09399	4.05146	3.71824	4.88307	8.20554	6.87807	8.92166	7.1057	8.20511	8.42421	6.4692	7.02378	5.09808	4.91703	6.82752	5.72727	3.84954	7.56938	5.47475	6.2594	11.998	11.998	5.73973	6.30543	7.5316	8.94664	5.30449
11254	2.478	3.6019	2.9441	4.40315	4.14513	6.42898	4.57429	2.80213	2.63808	2.83248	3.93368	1.97977	3.81808	3.00655	4.16611	2.65904	1.78686	1.87513	2.31102	2.72168	1.68697	1.5993	4.27982	4.27982	4.03418	3.31038	2.7486	3.17346	2.76096
11373	2.319	26.5612	26.6358	26.325	24.0908	24.1626	20.1627	24.1472	26.6235	27.0361	26.2712	17.9818	27.6175	30.7347	28.6891	25.4562	23.6919	20.2399	25.5907	20.358	16.2237	29.6737	34.3909	34.3909	30.0998	22.2594	18.0552	22.488	25.6753
11387	2.262	41.2054	40.6738	47.3019	40.0056	23.0715	29.2314	31.5883	27.5513	29.9836	34.8336	35.2433	37.0005	29.7526	27.8907	28.9511	26.7657	23.1681	28.4312	30.6439	26.8288	41.5707	42.5716	42.5716	56.3668	44.3139	30.9347	41.4435	43.4072
11461	2.262	12.4746	10.4999	13.5876	13.1503	21.8572	31.7369	28.0235	17.6611	30.1928	38.4247	17.3505	34.7483	27.7764	38.0328	12.0382	12.5439	15.0294	12.3672	7.95086	6.24518	6.37099	11.0649	11.0649	3.2564	7.73946	5.92704	6.22111	6.70319
11553	2.226	28.7777	31.2809	29.9792	24.1577	22.9511	24.612	26.7661	18.4688	25.8274	36.1268	29.7525	23.8671	26.1059	28.8571	16.1897	19.6885	15.5103	18.7598	15.149	11.6562	26.058	32.0163	32.0163	23.4786	21.6614	13.2697	16.9199	24.0067
11632	2.214	10.2255	9.11661	8.36403	6.71769	13.8949	10.2395	10.3193	10.039	15.958	10.2731	12.1871	9.53286	9.53432	8.80766	9.4142	9.38743	9.51067	9.47651	14.5541	10.9381	13.9946	20.5018	20.5018	16.635	12.9227	12.5968	15.0487	15.0333
11649	2.052	31.9429	29.8646	37.202	35.4701	28.1098	41.6596	34.7119	39.7158	33.0905	61.3584	37.6546	33.6937	38.4856	41.925	164.55	97.9386	60.8525	114.052	89.1062	65.4711	39.6799	47.5486	47.5486	27.9481	42.4138	94.8946	108.514	43.2538
11657	2.127	5.81361	6.63122	7.78495	7.10172	7.23162	7.32757	10.2149	5.94195	7.71211	9.54755	6.34279	8.55412	9.57403	9.7072	6.95432	4.97067	6.41544	6.45695	8.27934	6.91264	7.45289	10.7699	10.7699	8.82262	14.9093	7.38186	6.90784	13.0402
11665	2.178	25.3566	23.2985	27.994	25.5437	35.3114	34.4789	27.356	9.80476	19.9513	26.1072	36.6025	40.4325	25.7691	32.1263	19.6335	16.015	17.3914	17.2187	7.22532	7.74354	7.60921	33.8905	33.8905	17.4736	14.7439	6.84691	8.45636	10.7822
11674	2.16	118.434	123.243	121.625	122.091	166.075	175.143	162.911	126.237	183.504	215.111	156.147	191.38	169.355	217.199	104.9	109.357	126.893	104.22	87.5998	93.3631	145.613	161.045	161.045	98.002	128.845	92.2742	102.897	130.207
11712	2.076	26.7144	28.8555	27.4818	29.5077	39.4279	53.0081	52.0054	34.5682	62.2629	61.0403	44.8995	59.2464	50.6013	65.752	27.529	29.0332	31.9303	24.2897	17.146	16.1786	22.5609	20.6386	20.6386	7.68768	17.3476	17.3021	17.2453	20.1299
11751	2.106	16.489	14.0875	19.8845	16.3313	21.6503	23.099	29.1421	16.3481	33.5527	27.7711	22.13	24.8815	34.3149	20.6973	15.1967	16.2192	17.6229	14.4865	19.9262	19.302	29.5956	35.452	35.452	16.8219	29.3084	20.8685	25.8433	26.516
11779	1.716	30.7205	32.0748	35.2174	30.6603	26.5709	27.523	24.9313	13.8837	20.8189	34.5561	31.4478	31.3846	22.7212	20.0536	17.0048	10.2687	13.7104	14.1463	11.7908	11.0044	11.9673	17.3048	17.3048	14.7172	10.3186	9.27523	11.4566	12.2842
11796	2.094	21.8671	23.9621	24.255	23.6163	19.4133	22.7802	22.998	18.3149	26.6269	23.6631	24.5996	20.1583	23.0077	28.485	20.1322	18.1246	15.1959	22.0237	18.2511	14.8004	32.5181	34.2371	34.2371	27.89	21.8803	17.2561	19.5677	22.4294
11850	1.326	0.771279	0.366792	0.840234	0.455667	0.414287	1.06854	0.168921	0	0.178425	0	3.69975	0.548857	0	0	1.21693	1.43111	1.242	1.68165	10.455	8.58806	4.07556	6.39843	6.39843	16.6651	19.6907	10.5434	8.11542	16.7339
11872	1.89	8.83008	8.19188	7.35856	7.42664	9.8824	17.7423	8.41443	15.0651	12.5598	10.7448	7.78708	13.0924	9.9862	6.67606	11.4194	10.0883	9.86514	9.76035	18.8333	13.4997	11.4374	39.9526	39.9526	52.1502	26.3592	13.5803	16.6431	27.6876
11899	1.944	0.263044	0.750564	0.237154	0.31081	0.282585	0.24295	0.460884	0.149455	0.689652	1.67141	0	0.74875	0.638737	1.18011	1.41804	2.74254	2.29945	2.08554	6.16764	8.89808	4.63323	9.16516	9.16516	11.0966	8.43942	6.23275	7.45166	8.08505
11937	1.8	9.37489	8.46637	9.39131	7.53976	6.71422	6.55966	5.59975	3.14753	6.13385	6.76921	2.72548	6.06487	4.41495	7.64712	9.52505	7.22914	5.06483	6.44746	9.15895	9.12943	16.6129	11.3124	11.3124	12.6664	9.28131	8.88222	12.5316	11.711
12010	1.764	1.26495	1.33263	0.980076	1.71262	2.17994	2.40967	1.39676	2.8	3.30834	0	2.08583	3.30061	1.83018	1.9508	1.52462	3.22729	3.23429	1.80995	4.03571	3.8407	3.0636	7.93601	7.93601	12.0301	8.10966	3.7392	3.75407	7.65217
12133	1.953	52.7472	52.837	51.0876	45.4309	79.0404	104.229	93.7018	64.4903	117.67	113.548	73.4749	105.46	94.7332	107.483	50.7107	57.0502	50.7763	50.4452	31.0798	32.0331	45.1964	34.5368	34.5368	12.1231	28.275	26.982	32.9541	28.9721
12229	1.848	1.08168	1.49138	0.977106	0.653911	0	0	1.21207	0.0786096	2.26179	1.31868	0	0	0.940685	0.620708	3.16531	6.94357	6.33369	2.66008	6.08254	6.86423	1.16974	8.72305	8.72305	7.49733	10.7184	6.28495	8.51065	9.80583
12255	1.899	33.88	40.8506	37.63	32.258	19.9604	27.1091	14.1542	14.5347	17.4422	17.1102	25.1881	24.1445	15.4314	16.9131	37.3885	31.2634	26.8225	39.4702	29.2013	27.4027	43.446	59.4215	59.4215	111.379	46.7792	29.9768	27.1347	49.5625
12335	1.854	22.391	24.2658	23.8305	23.2891	34.6674	48.4014	36.6068	34.5546	56.3191	64.8442	39.6914	52.6015	44.8728	54.4455	18.8942	24.6138	26.8707	20.1458	16.976	17.5716	22.3474	17.3896	17.3896	7.56766	15.378	14.8495	16.6314	14.5614
12354	1.854	8.8511	9.09422	9.11778	8.4232	14.8151	14.2657	10.2692	14.4174	15.7813	16.6492	17.1996	12.5615	11.9214	15.4675	6.74532	6.6774	6.88424	6.25967	3.83981	6.53102	5.05246	10.2965	10.2965	6.90549	10.1441	6.38063	5.91585	10.3725
12401	1.896	21.6008	20.7355	25.9166	21.6701	15.9356	28.6466	26.3448	19.6146	28.3261	32.1323	25.8748	22.6473	27.6371	26.6197	23.6885	28.1673	21.7773	28.2796	20.3547	19.8433	26.7929	30.2052	30.2052	22.2926	32.8184	17.8481	29.5789	32.1837
12429	1.827	0.763334	2.35152	1.61919	1.55181	1.50341	2.06807	1.839	3.6576	2.71944	3.55689	0.6713	2.3901	1.903	1.25568	1.65605	0.890288	1.80283	1.13729	4.5118	3.31377	4.14114	10.4487	10.4487	9.88735	6.29687	3.88495	3.73789	4.95927
12520	1.434	0.324178	0.395695	0.321498	0.291703	0.766171	0	0.156199	0.202609	0.219983	2.83231	0	0	0.865903	0	0.328207	0.756186	0.123049	0.282727	1.04514	0.402089	0.753723	1.77496	1.77496	1.22302	0.418569	1.04993	0.865871	0.386841
12617	1.773	6.05669	5.07488	4.76716	7.02544	16.4215	13.8519	11.749	15.8954	14.1003	12.3701	14.5267	11.083	12.6061	6.46964	6.02959	6.11602	6.93336	4.05887	7.81913	7.3172	7.72173	14.5951	14.5951	16.6181	12.5259	7.4	8.17035	12.9322
12680	1.731	0.590823	0.561948	0.577062	0.590708	0.317357	0.545691	0.258798	0.503537	0.637835	0	0	0.840883	0.573867	0	0.815683	0.783052	1.08732	0.351326	3.03038	2.9979	1.66507	5.39153	5.39153	12.2594	5.43245	2.73361	2.51058	6.19571
12894	1.677	5.26687	1.93348	3.20731	2.91007	1.3103	1.40816	4.27411	4.24464	8.79399	2.90628	1.46269	3.03786	2.36938	2.736	6.77568	9.21424	7.71606	5.86266	7.59646	8.33777	12.8901	10.1184	10.1184	8.78471	11.692	7.86636	12.3401	14.1136
12934	1.542	1.62795	1.05137	1.19592	1.44679	0	0	0.290519	0	0.66487	0	3.18149	0	0.322102	2.23165	1.09007	0.175806	0.190718	0.427253	0	0	0.233644	0	0	0.113736	0.129751	0.139485	0	0
13017	1.293	26.2096	26.8322	24.4836	23.7243	24.6419	28.8564	26.1581	24.605	34.5829	18.847	23.7136	29.8318	31.8829	19.517	45.3957	50.3887	44.8068	44.0156	35.6428	32.7763	48.4831	44.6198	44.6198	85.7235	53.7714	35.3208	36.3311	43.4746
13061	1.266	0.0734393	0	0	0	0	0	0	0	0	0	0	0	0	0	0	0	0	0	0	0	0	0	0	0.138531	0	0	0	0
13190	1.587	21.032	18.2349	19.8026	18.7142	26.9999	35.7123	26.6755	33.5028	27.58	20.9858	17.7749	28.8913	34.1136	28.1888	35.8421	32.7407	32.4293	26.1537	39.9002	37.0591	31.5557	48.6498	48.6498	39.6734	47.6552	36.0056	35.9901	41.2464
13321	1.665	193.403	161.732	165.905	129.608	97.0014	109.209	129.685	115.78	255.774	118.553	97.2333	116.708	136.177	108.851	125.587	180.131	145.825	96.8222	121.294	131.509	187.821	143.444	143.444	54.7735	100.399	117.812	142.561	94.3985
13328	1.086	15.5385	16.7198	15.1766	16.5626	18.7162	26.5286	17.9439	22.2053	22.7296	30.6671	23.7162	22.115	21.2668	28.5183	13.6205	10.0682	15.4355	11.293	18.6307	11.4151	14.2652	23.0467	23.0467	14.2113	16.0282	12.0152	12.7672	17.197
13472	1.536	13.6798	13.7213	11.8058	11.9221	17.5247	10.4545	11.0828	6.99871	14.9923	7.93267	13.5742	17.0575	10.5092	8.96147	11.9063	11.4132	7.54364	8.05053	16.0997	14.2647	14.308	18.228	18.228	20.324	20.3854	12.8827	12.5298	19.8634
13555	1.482	5.30116	4.21167	4.01818	5.2374	6.30153	6.05507	6.04561	14.6055	6.97109	6.02926	5.79302	4.91083	5.52986	1.548	4.58218	2.98775	3.88941	4.37711	6.06776	8.46218	4.86207	13.4535	13.4535	20.8279	8.77527	7.54685	8.65754	6.23853
13584	1.515	75.4533	82.3986	75.4686	79.304	115.308	141.221	120.644	107.586	139.821	149.593	113.337	137.39	117.368	167.328	62.7976	57.9166	71.0468	56.332	42.0438	48.0496	56.3606	55.4421	55.4421	29.288	49.3917	43.3956	51.2236	49.1873
13611	1.536	17.5234	18.7876	21.9108	22.8154	10.0141	15.3742	10.7912	3.97224	7.70154	18.5096	17.5666	11.8455	14.8746	13.4422	19.5228	8.29515	5.36096	8.41346	8.53773	10.417	7.03671	4.14273	4.14273	4.45302	5.79648	7.935	11.4519	6.74151
13620	1.233	0.565536	0.591686	0.685497	1.58319	1.78214	0.383046	1.63496	1.76728	1.1513	3.95282	0.9947	5.90255	2.41694	0	1.14513	0.659593	1.47878	1.23306	0.60776	0.935273	1.46099	1.72026	1.72026	2.98702	1.62268	1.22108	1.17486	1.79961
13758	1.488	0.218689	0.108953	0.309831	0.124941	0.369183	0.317403	0	0.292884	0.159	0	0	0	0.333792	0	0.316297	0.121457	0.830084	0.306525	0.503608	0.581246	0.484247	0	0	0.235727	0.470609	0.385457	0.139075	0.248535
13806	1.5	0.526853	1.78334	0.486641	0.557736	0	0.314864	0.298653	0.677929	0.157728	0	1.63529	0	1.32449	0	0.0896475	0.542185	0.745021	0.135143	0	0.864894	0.720559	0.848432	0.848432	3.27377	3.00114	1.05153	0.689811	0.986186
13820	1.02	3.23586	4.45041	3.08859	4.46553	9.69432	8.33462	7.68593	4.69993	3.78855	3.18551	8.41692	4.9946	7.54762	10.1212	9.558	10.8969	8.76495	10.8313	9.55077	10.0339	8.12395	51.1554	51.1554	21.4927	38.0537	12.2303	6.69522	45.8649
13964	1.395	0.533185	0.63919	0.358026	0.333176	0.787591	0.677126	0.481699	0	0.169599	0	0	0	0.890111	0	0.337383	0.45344	0.168652	0.435946	0.268591	0.309998	0.258265	0.608195	0.608195	2.13725	0.573695	0.256971	0.593386	0.530208
14012	1.416	2.5279	2.74783	2.7946	2.95411	9.31093	6.00375	5.85284	5.84775	4.73405	4.5893	0.866148	3.59781	4.9107	7.29069	3.27631	3.50991	3.82147	2.93479	4.49833	2.9522	1.52661	8.38845	8.38845	3.71569	6.64094	2.5316	5.11512	7.44341
14128	1.113	0.0417673	0.145662	0.0690368	0	0	0.424344	0.201249	0.261043	0.212571	0	0	0	0	0	0.120819	0	0	0	0	0.518055	0	0.381146	0.381146	0.315149	0	0.128832	0.557798	0.166136
14145	1.365	1.53254	0.89078	0.647353	1.29389	0	0.692008	1.14867	0.319276	0.635532	1.78529	0.89851	1.59953	0.727739	0.840343	0.640339	1.72122	1.2496	1.48509	3.29393	2.32328	0.527882	6.5264	6.5264	14.9041	4.98358	3.25648	4.09338	6.36686
14161	1.371	0.0339074	0.177376	0	0.237306	0	0	0	0	0	0	0	0	0	0	0.0980826	0	0	0	0	0	0	0.309421	0.309421	0.639608	0	0.052294	0	0.269745
14180	1.296	0.538045	0.437829	0.148221	0.322764	0	0.364425	0.172832	0	0.425962	0	0	0	0	0	0.103759	0	0.0453838	0.117312	0.578216	0.333678	0.277994	0	0	0.270649	0.540329	0.165961	0.319357	0.142677
14210	1.392	0	0	0	0	0	0	0.321824	3.65263	1.18976	0	0	0	0	0	0.33811	0.584251	0.253523	0.364071	1.07668	0.414221	9.05875	0	0	0.251984	0.359332	0.515051	0.743331	0.265675
14315	0.936	11.1251	14.1164	12.8063	12.265	8.8036	6.05507	8.37569	0.931221	5.47665	10.4142	3.93098	6.22038	6.36772	4.902	8.54812	3.95826	2.51356	6.00998	6.00456	2.77209	6.15863	5.89189	5.89189	13.3034	8.44338	3.67667	5.30624	8.49479
14392	1.302	0	0	0	0	0	0	0	0	0	0	0	0	0	0	0	0	0	0	0.575552	0.33214	0	0	0	0	0.307337	0.495588	0	0.28404
14401	1.308	1.88365	3.71839	3.11347	2.06095	0.839977	1.80541	1.71246	2.55445	3.13526	4.96823	3.75066	3.33846	3.03781	5.26178	2.57017	2.00349	2.29334	2.09224	3.72393	3.19596	2.20354	6.48648	6.48648	11.7993	7.1128	3.17914	3.79712	5.93747
14438	1.353	1.44306	1.31806	1.10742	1.37407	1.21806	0	1.3244	2.68423	2.27323	1.20075	0.906479	2.15162	1.46839	0	0.844793	1.6697	2.21706	2.20994	0.553857	2.23734	2.9291	5.33013	5.33013	7.25891	2.80964	3.02041	2.29427	2.18667
14525	1.332	0.453703	0.547709	0.230745	0.314041	0	0	0.336321	0.327186	0.355242	0.609839	0	0	0.372884	0	0.151432	0.610569	0.132472	0.380471	0.843883	1.19042	0	2.54784	2.54784	2.23834	0.751036	1.18415	0.466088	1.66586
14606	1.137	0.981257	0.784231	0.473057	1.51248	3.38207	1.66155	0.591002	0.766599	1.59531	2.85771	0	1.28018	1.74734	0	1.12355	1.03319	1.60364	0.445723	0.988613	1.64814	1.26747	4.47721	4.47721	5.86144	2.19961	1.51335	2.1841	1.95156
14632	1.32	0.0704349	0.12282	0.116421	0	0	0	0	0	0.179236	0	0	0.551352	0.376274	0	0.0509361	0.0684577	0	0	0.567703	0.218407	0.272939	1.2855	1.2855	0.265728	0.530505	0.217258	0	0
14636	1.338	0.173718	0	0	0	0.410572	0.705972	0	0.217146	0.235766	0	0	0	0	0	0.0502508	0	0	0.075753	0	0.107735	0	0	0	0	0	0.0535837	0	0
14657	1.311	2.65944	1.91677	4.36646	3.1198	7.12347	5.40384	5.12563	6.75934	5.29368	1.85882	8.41967	2.77568	4.35686	2.62487	3.84643	4.13566	5.96698	3.36312	5.14441	4.61804	3.02294	9.70745	9.70745	12.7087	11.3697	7.05466	7.10331	9.02688
14690	1.134	5.12423	3.43115	4.2349	4.13957	5.81317	6.24729	9.67857	156.287	8.48446	8.59582	6.48924	3.20893	10.2928	7.08067	5.099	8.92486	9.38796	5.89911	8.92105	8.13539	9.2135	11.9708	11.9708	15.1563	16.3201	10.1789	10.5844	13.697
14696	1.263	13.913	11.7452	14.9661	14.4991	9.134	11.2184	8.69003	8.05141	9.17892	8.36102	21.3636	9.79599	6.68535	10.8985	13.6281	8.22794	8.10311	11.0747	17.5031	10.6143	10.2693	30.2292	30.2292	33.743	18.376	13.7373	11.9611	18.1543
14743	1.287	0	0	0	0.144454	0	0	0	0	0	0	0	0	0	0	0.0522421	0.280852	0	0.0787548	0.58226	0	0.279938	0.329616	0.329616	0.136271	0	0.111414	0	0.574701
14771	1.275	64.0245	65.1031	55.022	60.9135	105.56	85.5688	111.38	87.1623	113.997	86.0088	87.536	97.6088	99.3364	112.458	48.6206	61.1642	67.121	57.9526	51.1334	47.1452	51.9933	49.9077	49.9077	32.8753	42.3691	42.0049	35.7079	45.9737
14853	0.42	6.97306	3.86005	8.41559	5.86508	1.30796	2.24903	0.533309	0.345882	1.87771	9.6703	11.6806	6.93128	3.54773	5.46223	3.36178	1.50607	1.6805	1.56863	4.46053	2.40248	1.71562	10.1004	10.1004	11.692	5.71646	3.58475	5.41994	7.48445
15005	0.834	0	0	0	0	0	0	0	0	0	0	0	0	0	0	0	0	0	0	0	0	0	0	0	0	0	0	0	0
15052	1.251	22.4818	32.3337	23.77	22.9232	18.8824	24.5397	19.5163	27.0568	22.7576	18.8304	22.5489	25.5975	24.2187	23.8399	41.5453	34.2387	32.2532	40.3485	31.7478	26.8479	37.7271	46.4569	46.4569	47.2448	35.0253	27.3943	26.633	37.5437
15059	1.233	58.1371	72.0542	67.8642	67.248	85.9883	68.9482	82.4748	52.1937	74.7703	69.8332	78.5813	81.4552	85.1973	93.0306	48.4227	40.455	43.8388	42.1706	27.6531	33.3191	40.9077	61.5853	61.5853	46.7966	37.6461	33.7833	30.2107	36.2921
15116	1.236	7.89829	9.70633	8.73441	8.31039	1.33336	5.34962	3.62443	13.0461	1.27611	4.60044	3.96914	4.71058	1.20554	0	8.97563	2.77819	3.18832	5.37129	4.85028	2.56576	1.74893	0.686433	0.686433	0.993255	0.971243	3.77037	2.51145	2.99207
15200	1.185	40.0926	43.9166	35.3714	45.3013	40.7952	64.567	56.7063	78.7035	56.5689	71.9764	61.0645	68.1722	59.7276	46.4635	92.9951	90.8218	86.6626	73.9011	106.556	102.182	70.5358	64.7958	64.7958	52.2442	98.7717	99.4655	130.278	87.0715
15210	1.191	0.0780639	0	0	0	0	0	0	0	0.0662164	0	0	0	0	0	0.169359	0	0	0	0	0	0	0	0	0	0	0	0	0.155256
15340	1.119	8.89029	8.18578	6.55767	7.43482	3.9274	6.75311	4.40373	7.01037	9.7963	6.53329	12.0564	5.8535	5.32635	1.02508	6.00855	7.75243	7.93693	7.42745	22.769	17.3906	12.5567	12.8895	12.8895	12.2249	18.6845	17.1069	17.5689	19.9947
15408	1.155	0	0.140365	0	0.0402407	0	0	0	0	0	0	0	0	0	0	0	0.0782374	0	0.0877554	0	0	0	0	0	0	0	0	0	0
15465	1.038	0.0895704	0	0.555188	0.537318	0	0.455005	0	0	0	0	0	0	0	0	0.129548	0.0870561	0	0.0976469	1.44387	2.22195	0.69418	0.817371	0.817371	2.02752	1.06013	1.45048	1.99367	0.356281
15479	1.104	15.4115	14.171	11.5535	15.4506	13.9327	20.5346	21.5063	23.6854	22.9305	22.8093	9.99836	16.4806	17.7708	21.8192	15.9563	20.2174	25.8924	21.2539	21.3814	18.5409	21.8648	21.5182	21.5182	17.4745	18.3947	19.3525	21.1817	14.5717
15606	1.074	37.6571	35.0962	38.8125	38.8182	59.3333	59.8065	61.1071	61.1381	53.971	39.3295	50.2463	63.0205	55.0327	59.8099	42.0066	43.2469	48.6859	40.0145	46.3994	66.1689	50.6538	68.7277	68.7277	89.3232	71.163	52.6698	55.8785	60.0871
15627	1.116	0.416551	0.798988	0.172128	0.291529	0	0	0.401416	0.260341	0.0706665	2.18362	0	0	0	0	0	0.0809715	0	0.227055	1.34295	2.32498	0.968494	1.52049	1.52049	0.628604	1.43424	1.47759	1.29803	1.32552
15638	1.107	20.283	19.4781	20.7192	16.1644	11.9099	14.0793	13.5567	15.8787	20.1612	19.0785	26.59	15.7785	17.4983	17.6153	19.0713	13.5506	7.43852	14.4666	18.6157	19.6626	30.9183	24.9088	24.9088	12.5159	19.5196	20.5953	23.5545	20.5455
15641	1.104	0	0	0	0	0	0	0	0	0	0	0	0	0	0	0	0	0	0.0459046	0	0	0	0	0	0	0.181228	0	0	0
15704	1.161	6.00608	5.51578	6.12189	9.24756	12.7755	28.0692	12.5403	11.7618	9.78155	11.8942	12.6766	18.1789	11.9785	6.916	10.6558	6.69365	10.6388	10.8254	14.5226	20.3621	7.75796	124.597	124.597	239.732	122.527	22.478	20.32	123.273
15801	1.017	39.8591	45.5918	40.9878	42.7762	44.2933	28.3284	44.7099	45.5667	40.3237	51.1185	47.0326	44.3684	51.7682	41.7321	44.8237	42.4721	36.5512	42.7057	57.4737	43.514	66.6004	48.8036	48.8036	38.801	48.4944	47.1622	52.9058	48.3639
15807	1.035	0	0	0	0	0	0.456324	0	0.140358	0	0	0	0	0	0	0.064962	0.174617	0.113657	0	0	0	0	0	0	0	0	0.138541	0	0
15810	1.071	26.347	27.1717	24.68	24.9532	30.2627	36.1608	21.5415	29.5695	25.1098	24.2706	25.1935	24.4633	19.9415	31.0597	23.2908	23.8778	22.5714	19.874	21.3406	25.3035	38.3491	18.2203	18.2203	49.1262	36.1482	26.2413	16.2308	40.7458
15830	1.092	7.10928	6.53239	8.54928	8.17196	9.05514	10.8126	12.5123	7.9819	10.3996	10.4142	8.9851	11.33	8.18706	5.25214	6.95753	8.10961	9.8029	6.17241	8.92105	10.2964	18.4759	22.5316	22.5316	71.3086	16.673	10.3078	10.2335	18.7958
15868	0.81	0	0	0	0	0	0	0	0	0	0	0	0	0	0	0	0	0	0	0	0	0	0	0	0	0	0	0	0
16009	1.02	1.95975	1.43049	2.14694	2.68843	1.07715	1.85214	1.97638	0.142422	2.78343	3.18551	0	1.42703	2.43472	3.37373	4.54829	3.4551	2.59489	3.92512	8.08142	9.60993	1.41286	11.2292	11.2292	11.3482	10.2	9.1376	10.9558	8.88293
16041	1.029	21.6849	21.6635	19.0415	19.2416	50.1831	57.3731	49.4127	45.1764	57.4042	62.3636	36.9489	49.5092	53.5779	63.5402	23.9801	24.9402	38.64	26.1027	24.7605	26.4763	31.8615	23.9111	23.9111	26.2474	25.4713	26.4763	23.7311	24.7984
16072	1.041	0.0446562	0.0778684	0.184529	0	0	0	0	0.139549	0	0	1.17816	0	0.23856	0	0	0	0.0565009	0	4.31913	3.60026	1.03827	3.26006	3.26006	0.842366	0.672686	3.78792	2.18672	3.37492
16112	1.029	2.39438	1.96941	1.97882	1.89706	2.13545	2.29492	0.435354	0	0.306565	1.57882	0	1.41455	1.68939	0	1.04545	0.878175	0.11432	0.197002	0.728249	0.560346	0.350126	4.94712	4.94712	6.13576	1.16662	1.81154	1.20667	3.05488
16124	0.732	6.03316	4.09734	5.61589	5.33354	3.75236	5.80691	4.28396	7.93828	7.75709	3.32912	8.3775	0.994241	8.82085	1.56703	4.50074	4.32069	3.93723	4.01553	3.58305	7.28622	10.8281	4.63624	4.63624	8.14609	5.3299	4.40748	7.06773	4.79957
16209	0.909	1.63651	2.2294	1.18342	1.73845	1.81302	2.07831	1.72489	0.639254	1.38814	0	1.34925	0.800643	0.546405	2.5238	1.3314	1.49116	1.29411	0.836283	4.94633	5.55029	3.17078	4.66684	4.66684	25.8537	9.35449	4.89009	4.32555	8.95053
16232	0.984	0	0	0.117131	0	0	0	0	0	0	0	0	0	0	0	0	0	0	0	0	0	0	0	0	0	0	0.0728608	0	0.375833
16278	1.014	21.6848	31.577	26.7493	28.0518	24.3792	19.5625	18.3345	19.1975	20.6104	7.20981	22.9811	22.9676	16.8989	14.706	21.9477	17.4668	18.8517	18.942	14.0414	23.4562	36.2411	14.6426	14.6426	26.2898	19.1394	16.545	14.6942	17.871
16279	1.026	0.090618	0.23702	0	0.0453002	0	0	0	0.283178	0.153731	0	0	0	0	0	0.262127	0.0880743	0	0.0987889	0.365189	0	0	0.413466	0.413466	0	0	0	0	0
16378	0.897	0	0	0	0	0	0	0.24971	0	0	0	0	0	0	0	0	0	0	0	0	0	0	0	0	0	0	0	0.230706	0.206143
16448	0.978	33.1779	27.4347	37.9476	26.4706	29.7702	22.2143	27.7124	29.2621	34.4323	19.9339	42.6379	27.5338	22.5995	28.1489	20.3494	15.7075	23.6954	14.1465	29.8828	31.984	33.8913	25.5917	25.5917	35.5065	52.3717	35.7009	24.757	47.0783
16551	0.936	7.49951	5.10961	8.45546	9.83188	18.781	16.1469	12.6832	3.25927	10.9533	19.0926	13.1033	19.4387	15.654	19.608	7.03963	2.79975	3.26763	8.66303	9.60729	9.24032	5.3888	13.1434	13.1434	12.1792	21.4825	8.3491	6.6328	21.9284
16560	0.969	45.5276	48.2685	46.9037	41.4896	19.8422	26.3199	35.8291	43.0265	19.5328	20.9573	21.5169	20.2788	34.086	14.2052	60.7133	48.6792	77.8162	55.961	386.671	414.298	260.636	488.57	488.57	601.796	891.257	368.242	294.504	967.485
16715	0.921	3.68464	4.75276	5.00573	3.88578	4.17526	6.66649	11.4305	8.99068	8.04907	6.17387	2.66333	3.95106	8.62857	3.73638	4.45317	5.29823	6.06694	3.96185	6.50917	6.73008	6.65011	4.14543	4.14543	12.7584	12.2739	6.61681	4.04449	12.4478
16721	0.927	58.322	51.5922	54.3337	58.3106	74.0756	66.2334	76.5963	61.4305	73.3339	83.246	70.1216	76.9395	58.1338	47.0211	39.0213	48.9351	58.6905	40.0182	37.9939	42.4516	54.4112	35.2369	35.2369	42.1897	41.4397	37.1236	45.7641	43.0858
16897	0.894	0	0	0	0.0519888	0	0	0	0	0.0882145	0	0	0	0	0	0	0	0.131583	0	0	0	0	0	0	0	0	0	0	0
16984	0.879	8.40892	10.9741	7.38659	10.7338	17.499	15.582	17.328	11.5688	20.815	23.1031	15.3483	16.5594	14.9739	13.0497	7.26665	8.63549	11.8438	11.4733	5.54141	8.85557	11.4765	10.6175	10.6175	5.38712	7.73901	6.44358	8.71092	6.73165
17045	0.882	0.527064	1.37859	0.958297	0.948531	0	0	0.253957	0	0.894147	0	0	0.825153	0	0	1.06723	1.63926	1.40041	1.32155	13.594	16.5068	2.85936	38.4776	38.4776	57.0683	8.62006	11.4615	18.0665	7.96664
17075	0.896	190.514	193.153	171.256	202.719	376.448	352.64	375.733	320.211	334.819	307.334	344.943	372.015	325.67	331.574	266.391	312.442	355.399	276.923	241.705	280.576	293.933	204.059	204.059	207.09	338.968	254.213	225.651	331.022
17079	0.867	17.5868	21.7845	14.8447	22.0864	25.3446	23.9689	21.7014	20.2742	19.1019	20.6121	24.0483	13.4309	16.3269	21.1685	20.5507	21.6791	22.2516	19.3479	25.0654	24.773	31.1661	27.8896	27.8896	34.9952	39.5768	25.883	22.4368	36.8967
17139	0.876	50.361	43.7692	55.6111	41.7559	13.7963	12.9396	35.2861	19.7342	13.144	11.1275	15.4008	14.9545	29.4834	10.4755	37.0717	39.6117	54.3188	45.5299	305.821	262.134	193.301	323.004	323.004	295.104	1067.07	312.561	178.595	1149.78
17298	0.828	12.7446	11.9438	12.0639	12.3492	19.9038	17.1122	21.6415	25.089	24.6687	15.6967	20.7373	26.369	19.7953	20.7802	13.7232	16.6977	16.3382	12.7921	19.4582	19.8466	18.7102	28.6909	28.6909	15.8859	25.7344	19.3092	17.9951	33.2749
17430	0.852	7.42047	7.51622	6.62863	6.38254	5.80294	3.32602	6.83537	6.64971	7.59017	1.90682	18.7137	9.39628	3.20628	6.73162	6.78669	9.01521	9.94097	7.3163	5.27724	10.1513	12.263	10.9539	10.9539	13.1741	10.6848	8.33076	6.55806	13.0218
17436	0.675	0	0.240181	0	0	0	0	0	0	0	0	0	0	0	0	0	0	0	0	0	0	0	0	0	0	0	0	0	0
17533	0.795	0.292371	1.22356	0.483258	0.584629	2.073	1.18816	1.12699	0.18273	0.793598	0	0	0.915452	0.624757	2.88571	0.507439	0.681994	0.221952	0.254987	1.4139	1.26924	0.453182	2.66802	2.66802	1.32363	0.880838	0.811642	1.30153	1.16296
17565	0.807	12.6154	12.7568	12.9015	13.4769	6.12652	10.5345	4.99606	0.900065	9.38156	9.05917	9.1187	5.41104	8.00107	7.10699	11.081	5.9347	4.95611	9.54544	22.7503	33.7598	58.4841	6.30804	6.30804	7.60634	23.0571	34.1151	17.9505	21.9967
17799	0.741	0	0	0	0	0	0	0	0	0	0	0	0	0	0	0	0	0	0	0	0	0	1.14498	1.14498	3.78689	0	0	0	0
17849	0.762	1.22013	1.38293	1.00837	1.03691	0	1.23962	0	0.762575	0.517479	1.06602	0	0.955098	0	0	0.882357	0.118588	0.463129	0.79809	0	0.189172	0	1.67014	1.67014	0.690475	0.393851	0.94088	0.543158	2.6693
17851	0.768	0	0.105548	0	0.0605182	0	0.614968	0	0.189154	0	0	0	0	0	0	0	0	0	0	0	0	0	0	0	0	0	0.186706	0	0
17862	0.765	2.613	3.28482	3.41502	4.00987	6.46288	6.1738	5.85594	8.73522	7.83483	4.24735	3.20645	5.70811	7.46646	5.99774	2.28513	1.65372	2.61411	2.9811	7.83653	3.01488	4.23858	1.66359	1.66359	9.62874	4.05383	3.18645	3.24617	4.35082
17868	0.705	12.2647	14.6025	10.3541	15.4267	19.4803	20.7676	18.7452	28.4359	22.7083	21.8919	22.6157	21.6787	27.476	24.4057	13.4471	16.5347	19.5224	11.7891	16.4755	20.6511	28.618	20.4586	20.4586	24.8767	25.1159	22.5763	12.6221	24.6547
17977	0.747	25.7017	36.3526	31.2186	28.6832	40.4471	44.2579	33.8833	42.3949	33.8892	34.7976	27.9115	24.3569	32.9127	19.9624	32.7627	29.6375	40.8651	33.718	43.1363	38.98	37.1373	23.2836	23.2836	31.4605	49.6842	39.4467	31.3047	56.4384
18043	0.561	0.0828646	0.866962	0	0	0	0	0	0	0	0	0	1.2973	0	0	0	0	0.314532	0.180673	0	0.25695	0.64221	0	0	0	0.356642	0	0	0
18067	0.708	4608.85	3853.26	4415.2	4011.68	2981.05	2708.36	2545.51	1541.76	2881.65	2914.2	3002.07	2783.67	2549	2653.81	5390.34	4686.56	4282.87	4369.54	4471.34	4476.15	5113.63	2543.5	2543.5	3719.65	4937.33	4450.97	4918.12	5012.42
18141	0.717	101.468	114.752	99.45	100.67	70.4878	60.6014	49.6714	22.6922	52.2459	49.8486	61.5799	58.8724	51.9542	47.9945	62.922	36.801	21.6566	51.4562	54.8701	54.6841	131.148	29.5827	29.5827	60.417	54.5535	49.0966	43.0049	59.5735
18203	0.519	0.0895704	0	0	0	0	0	0	0	0	0	0	0	0	0	0	0	0	0.0976469	0	0	0	0	0	0	0	0.552563	0	0
18327	0.686	3.93039	2.71779	3.69629	2.84559	1.60159	6.1963	0.653032	0	2.87404	0	0	5.30455	1.44805	1.67211	9.01702	25.1597	36.6966	5.98393	52.9801	64.2997	2.10076	26.5908	26.5908	17.3847	27.7073	49.225	54.9033	30.998
18349	0.612	53.8551	52.7161	43.0644	43.5162	50.2669	43.9883	53.0695	40.1155	64.6889	54.4192	36.0725	46.3784	44.2307	43.1088	65.4778	70.7262	54.4926	76.8462	43.4683	45.2232	76.53	51.2941	51.2941	43.8451	40.3748	43.2279	45.6492	48.3425
18351	0.42	0	0	0	0.221324	0	0	0	1.03765	0.187771	0	0	0	0	0	0	0.645459	0.420124	0	3.56842	1.37285	0	0	0	2.92301	1.90549	3.07264	1.97089	1.32079
18372	0.669	21.4716	20.5985	20.157	18.5495	12.3172	18.3553	9.03995	4.56006	15.7963	12.1421	10.9997	17.4059	10.0227	6.8584	14.5727	27.6901	16.5287	20.4533	28.5634	23.4861	31.7735	22.8278	22.8278	36.1772	42.7666	28.6137	19.4879	40.6304
18378	0.342	0	0	0	0	0	0	0	0	0	0	0	0	0	0	0	0	0	0	0	0	0	1.2404	1.2404	0	0	0	0	0
18414	0.663	92.6235	97.0775	76.8959	107.888	217.087	182.364	226.355	205.526	202.096	159.276	153.539	195.393	195.526	179.932	90.256	96.0886	131.031	99.0643	129.416	125.886	116.289	78.7007	78.7007	64.5443	90.6831	117.978	96.7608	92.0366
18426	0.66	16.6931	8.22892	12.6899	14.0138	19.9762	22.1836	16.9689	16.9482	18.76	16	22.2994	18.746	15.051	13.9039	16.707	18.6205	19.9623	13.6679	11.9218	13.7597	21.2892	28.9238	28.9238	36.139	21.9781	12.4923	15.0504	15.9695
18436	0.66	0	0	0	0	0	0	0	0	0	0	0	0	0	0	0	0	0	0.076786	0	0	0	0	0	0	0	0.108629	0	0
18457	0.654	5.26	6.07338	6.16819	7.6042	15.9596	12.2768	9.24729	12.4391	13.0234	7.45234	5.62599	8.90256	8.7337	5.26178	9.56103	6.90858	11.8714	9.53132	6.87494	8.37563	11.0177	7.13513	7.13513	25.2076	11.4723	8.33153	6.96139	10.4613
18556	0.621	0	0	0	0	0	0	0	0	0	0	0	0	0	0	0	0	0	0	0	0	0	0	0	0	0	0	0	0
18692	0.606	28.69	27.2878	27.895	28.4544	19.9432	22.6016	34.0051	21.8145	22.5139	22.7874	26.3103	26.4212	27.047	32.1785	52.2574	45.3312	42.1234	43.4867	22.2585	24.7384	30.9151	40.6015	40.6015	43.1216	39.9492	32.8898	36.5395	31.4286
18729	0.606	3.91228	2.40775	2.7895	3.98821	9.0651	5.45556	7.02278	1.67804	7.93843	2.68088	6.07161	9.60772	7.78627	5.67855	1.22045	2.08762	2.42646	6.10486	11.7475	11.4177	10.7014	20.3008	20.3008	31.2559	32.8508	9.93793	8.53726	38.4466
18781	0.537	34.1078	37.285	30.1915	36.0053	61.3793	49.2524	52.1392	26.7817	27.6097	74.121	41.1106	51.5006	42.5463	61.9459	59.4728	21.0345	19.2772	45.8657	135.361	128.043	45.622	41.0786	41.0786	33.9657	85.88	129.772	104.82	77.4762
18813	0.552	38.5708	34.3628	31.7374	36.0373	26.8701	33.3687	34.4912	25.2644	38.4318	29.4314	46.659	31.6428	34.1919	31.1703	24.2389	22.4273	19.1796	17.9946	23.0784	17.4963	24.8019	36.1198	36.1198	26.6883	29.7214	17.5341	15.3708	41.5377
18880	0.531	55.0666	83.3508	57.1582	88.492	71.3838	75.6028	79.3034	109.432	89.4086	44.3632	62.3627	39.7472	77.6358	51.8449	160.049	170.177	171.135	148.123	129.834	144.149	190.656	51.9285	51.9285	71.011	94.9514	144.065	79.5036	95.0667
18886	0.456	11.112	10.3104	10.7843	11.4156	9.63763	19.679	14.7362	14.9731	21.9642	17.8137	16.1377	15.9602	10.3475	5.031	9.43658	9.90836	9.93189	9.33556	7.39508	11.3802	7.11078	17.6757	17.6757	14.9997	15.5761	6.76072	7.71499	11.7596
18950	0.528	6.60328	4.60574	3.71093	5.72172	11.4447	6.26149	8.48446	5.22754	5.52644	9.23074	4.6457	6.8919	4.70343	15.2073	9.16849	5.13433	3.11911	8.35047	12.0637	6.82523	10.2352	18.4791	18.4791	28.5658	14.5889	7.87559	5.48713	10.156
18969	0.498	0	0.651092	0.308586	0.373317	0	0	0	0	0.158361	0	0	1.46141	0	0	0.405034	1.27018	1.18107	0	82.0092	76.7058	12.2987	52.814	52.814	115.864	40.1759	72.5588	54.8524	40.4722
18977	0.519	6.26993	6.24747	4.58955	6.98513	8.46774	13.6502	9.49475	10.9163	10.1809	6.26054	18.9051	8.41369	14.8335	4.4203	6.60697	6.61626	7.36634	3.71058	12.2729	12.7762	3.4709	22.8864	22.8864	39.5367	15.9984	11.0513	16.3481	18.8829
18978	0.519	75.9557	79.4991	67.1407	94.1202	206.401	212.942	194.642	188.656	203.617	187.816	177.235	145.837	180.873	165.761	73.4539	85.6632	128.628	90.8116	99.627	106.376	136.059	61.3029	61.3029	53.3914	93.6772	125.432	55.4241	106.172
18993	0.516	11.7119	15.8666	11.5406	9.9081	8.51698	5.49181	10.4181	11.5428	11.9213	12.5939	14.2612	1.41044	10.5882	8.892	10.815	12.2587	6.61126	9.13396	3.63066	5.02845	12.5679	9.86548	9.86548	7.81735	3.68357	4.30726	4.81263	3.94188
19035	0.477	19.4914	29.7393	16.3502	20.9492	26.4883	17.8225	26.2965	23.1458	37.6959	18.7324	23.1409	28.9893	20.8252	12.0238	20.5795	18.7548	23.5516	25.9237	29.8491	25.9891	38.5205	24.9016	24.9016	67.2844	30.4099	26.1529	14.3168	31.7874
19037	0.486	2.2	3.00226	1.66008	2.29521	4.52136	3.8872	3.68708	5.08148	4.21905	0	0	0	3.57693	2.36022	7.05559	3.90463	5.32503	3.33687	7.70955	6.52526	5.93053	0.872872	0.872872	15.8781	11.3212	5.60578	2.98066	13.697
19040	0.513	76.0285	73.3183	74.067	73.9299	93.1638	102.193	94.7481	92.8825	112.838	109.257	69.3324	79.4463	66.8052	93.912	52.9497	55.6629	67.6458	47.7151	48.205	65.7521	92.0012	56.2313	56.2313	72.4769	77.2224	66.2445	62.1233	80.7404
19097	0.48	6584.12	5327.56	6172.89	6066.83	6100.02	6420.27	7003.42	9961.02	8084.69	5880.75	6012.24	6688.04	7052.37	5642.14	10790.2	12966.3	14145.1	15668.4	10766.7	10507.3	12922	5734.87	5734.87	4041.43	9112.42	10838.9	11810	9018.6
19112	0.462	10.8671	15.2647	11.06	17.0017	17.8359	14.312	8.24205	18.8663	5.46243	17.5824	10.6188	9.45175	2.68767	7.44849	11.6425	2.73831	0	4.71685	0	0.936032	0.779826	0	0	0	0.216533	0	0.447929	0
19160	0.465	174.351	138.762	194.904	166.021	189.022	212.279	172.93	208.065	216.409	176.436	226.83	195.641	178.378	194.878	124.784	157.02	176.452	113.782	153.097	175.459	173.554	136.844	136.844	133.138	190.18	161.584	140.187	192.465
19192	0.459	19.243	17.4837	20.1721	22.1758	43.0859	52.4773	43.9196	49.373	46.7341	40.7038	42.7526	41.2253	42.2017	17.4934	20.6541	23.4278	29.7291	16.0096	25.3055	28.2645	29.0421	12.0148	12.0148	23.6897	25.4999	29.9901	19.8377	27.3941
19251	0.402	0.115639	0	0	0	0	0	0	0	0	0	0	0	0	0	0	0.449573	0	0	0.93205	1.7929	0	0	0	0.43627	0.746553	2.85353	0.514784	0.91995
19266	0.438	4.66993	4.81184	7.63117	7.5341	10.0337	31.2707	18.4101	18.9051	18.9057	25.9641	30.8016	6.64643	14.7417	7.85663	3.99116	4.53884	10.6086	12.2647	8.55443	16.4554	16.4511	6.7797	6.7797	9.60989	20.099	13.2587	9.44946	20.2641
19346	0.339	0	0	0	0	0	0	0	0	0	0	0	0	0	0	0	0	0	0	0	0	0	0	0	0	0	0	0	0
19490	0.393	0	0	0	0	0	0	0	0	0	0	0	0	0	0	0	0	0	0	0	0	0	0	0	0	0	0.36486	0	0
19500	0.384	4.11604	5.9107	3.30163	3.02591	12.8753	6.14968	7.58299	9.07941	13.3493	10.5769	3.19392	1.89527	12.2877	5.97431	6.12825	7.53035	6.27998	7.78658	11.7089	10.8862	7.50583	5.52364	5.52364	19.1822	11.4627	8.96188	6.46698	10.5938
19513	0.264	0.880437	0.921147	0.873159	0.880265	0	0	0.848446	1.10053	0	0	0	2.75676	0	0	0.764041	0.342289	0.445586	0.38393	0	1.63806	0	1.60688	1.60688	3.3216	1.51573	1.62943	0	0
19536	0.372	29.9917	32.2501	30.9831	27.487	26.5812	21.5834	29.504	32.4125	26.9239	28.387	29.6726	23.4769	30.0412	40.0857	47.5349	45.9108	27.1951	35.9655	49.3536	20.9248	49.3932	38.7724	38.7724	28.7586	30.6568	40.8585	43.3913	25.3506
19584	0.324	34.0044	34.7762	29.2886	34.1412	55.9518	43.7311	44.9362	38.5595	39.4319	40.1138	22.7123	17.97	49.055	60.1857	27.5998	20.0809	29.7718	23.1495	43.9444	44.0455	36.6951	20.9489	20.9489	31.9366	44.7701	56.8692	37.6841	40.5204
19595	0.171	0	0	0	0	0	0	0	0	0	0	0	0	0	0	0	0	0	0	0	0	0	0	0	0	0	0	0	0
19651	0.327	2.84325	2.23104	3.05472	1.42135	10.0797	7.22164	4.79489	8.44079	6.02934	7.45234	3.75066	6.67692	3.03781	0	4.72911	4.42149	10.4324	5.57931	8.02076	14.1063	5.50886	7.78378	7.78378	11.263	21.4149	14.9091	6.96139	20.9225
19676	0.318	6.43217	0.764726	2.89955	4.23856	1.7275	11.8816	2.11311	6.39556	6.94398	5.10884	3.85681	9.15452	7.02852	0	6.76585	6.25161	6.84354	4.14354	10.6043	9.51927	10.1966	18.6762	18.6762	24.818	27.3689	15.1056	15.6184	26.748
19696	0.324	11.1913	8.5064	13.6364	8.75049	8.47754	8.74621	13.1352	8.51895	8.51923	17.5498	7.57078	11.2312	3.83242	14.1613	9.33828	6.97255	4.71992	9.22853	9.25146	5.33885	6.67184	20.9489	20.9489	62.2493	7.41023	6.19587	7.02585	3.99497
19740	0.315	15.3481	18.0135	15.1237	23.4603	48.8307	49.4786	26.3099	40.5835	52.0751	41.26	23.3613	25.4147	37.8424	32.7734	23.906	20.0809	19.6058	20.7541	15.4632	14.1861	18.2999	6.73358	6.73358	12.8056	14.6087	11.8354	8.54051	14.0884
19757	0.306	1.82302	2.38415	0.753314	1.06322	0	0	0.731993	3.32318	0.515449	0	0	0	1.62314	0	18.4568	22.7387	19.6058	18.2178	15.918	20.7273	21.1929	67.93	67.93	207.476	24.8461	24.3669	12.1731	23.5669
19767	0.3	31.7662	31.3436	21.8988	20.1405	25.6361	11.0202	26.1321	33.4122	39.6948	24.3692	12.2647	31.5373	18.2117	7.64712	12.7748	15.3619	14.7044	17.0618	42.4642	44.2057	33.6261	74.9448	74.9448	59.0448	51.0194	43.734	44.8377	45.6111
19768	0.225	1.85948	0	1.53676	1.23941	0	0	0.99551	0.645647	0.701011	3.61025	0	0	0	0	1.49412	2.40971	0.784232	0.450478	3.33053	1.28132	4.80373	7.54161	7.54161	5.45628	6.22459	1.59322	3.67899	3.28729
19817	0.264	76.0697	69.7001	59.6659	71.8296	91.5575	78.7159	89.0869	66.032	128.452	101.538	106.851	66.1622	98.772	69.5193	81.4977	118.774	112.733	78.3217	174.569	134.867	155.575	43.3857	43.3857	51.817	100.417	144.205	89.3619	88.9529
19860	0.255	22.2409	22.252	21.8461	24.0592	34.4687	31.4864	38.6492	51.2719	41.7514	22.2986	33.6677	51.373	24.3472	17.9932	32.9586	41.8156	61.5853	45.3127	41.1418	37.3091	76.2945	29.9446	29.9446	66.0256	65.9074	46.3909	28.404	65.9875
19877	0.222	0.837605	1.09542	0	0.628081	0	2.12746	0	1.96311	0.710484	0	0	0	0	0	1.81718	0	0.79483	0.228283	1.68777	0	4.86864	0	0	3.16001	2.25311	1.2918	0.932177	2.49878
19925	0.21	0.442734	0.386005	0	1.10662	0	0	1.06662	0	0	0	0	0	0	0	0	0	0.560166	0	0	0	1.71562	0	0	1.67029	0.476372	0	0	3.52209
19963	0.183	7.87486	10.6309	8.18765	5.8415	18.0113	7.74255	13.4639	12.7012	19.3927	4.43883	0	3.97696	9.49938	0	15.4311	20.7393	17.9988	23.2624	26.6169	33.8711	33.4686	9.27248	9.27248	50.7933	68.8787	36.4352	21.4859	72.7514
19977	0.165	7.88871	4.42151	4.88969	5.6337	6.65873	11.4496	16.2902	14.9673	15.7728	4.92306	0	13.2324	13.5459	20.8558	8.55726	3.83363	16.3976	6.14288	4.54163	18.3462	8.73405	5.14201	5.14201	24.447	16.3699	2.60709	3.7626	17.9307
20101	5.226	11.8486	10.6406	11.2846	9.22267	1.26141	1.53636	3.8146	28.02	11.4387	3.26414	2.11217	3.20303	4.41939	2.8534	5.95677	15.2336	12.5716	4.81962	13.9091	10.4816	19.1653	6.41275	6.41275	3.55728	6.43184	13.1564	17.4235	5.76738
20223	4.236	7.9783	8.59216	9.36894	7.72439	9.59668	6.35525	7.13849	2.05766	6.57198	10.3552	8.39648	7.90323	7.7973	12.1856	10.6187	5.31178	7.45631	5.27604	10.3489	9.63035	3.91238	7.81134	7.81134	9.10853	8.87968	8.41181	13.5813	8.03197
20473	3.519	0.0396309	0	0.120093	0.0396232	0	0	0	0.0412818	0	0	0	0	0	0	0.0191065	0.0770368	0.0501427	0.0288029	0.958272	1.18793	0	1.32605	1.32605	1.59482	1.27926	0.570463	1.76422	1.41875
20663	2.772	88.0437	91.2082	81.384	93.3919	50.7332	57.2479	62.7042	110.211	54.3113	49.5237	54.8635	55.3977	72.7463	57.9327	166.003	162.832	123.067	184.177	129.761	110.088	174.681	103.146	103.146	116.857	83.4011	118.742	139.007	88.6527
20727	3.021	48.2875	59.5145	51.4924	57.7706	30.1858	40.3351	42.3364	51.7415	36.991	31.9975	33.2904	44.5681	51.9535	29.9961	64.6762	59.0762	39.8736	70.088	44.1535	38.6497	89.086	101.525	101.525	134.278	45.797	45.5659	52.8147	41.0707
20979	1.812	8.5175	14.718	9.28671	7.10508	5.45707	10.1653	5.93351	7.29559	4.61344	3.58634	6.09172	9.63953	6.98973	1.26608	8.12616	11.8192	10.3547	9.45332	31.0169	28.8775	30.2221	80.3013	80.3013	96.8852	39.6398	27.9342	33.9195	42.5538
21401	1.887	0.0739063	0.0429576	0	0	0	0	0	0.0769849	0.0835864	0	0	0	0.131606	0	0.178155	0.191551	0.0623396	0.107427	0.595682	0.916686	0.381854	2.02329	2.02329	3.90354	2.06756	0.607907	1.09668	3.23372
21417	2.055	15.4731	17.3167	16.2837	14.9725	15.7719	14.4791	15.6956	14.3503	16.8473	17.3924	14.9205	18.416	17.0395	13.3964	21.6266	10.3336	8.72959	22.1457	12.0337	11.7143	28.4016	20.6431	20.6431	17.8368	13.241	13.8506	13.3934	15.5666
21489	1.749	0	0	0	0	0	0	0	0.0830592	0	0	0	0	0	0	0.0768846	0	0	0	0	0.0824179	0	0	0	0	0	0.040992	0.118321	0
21566	1.749	3.34898	2.64178	2.81168	3.32176	5.33954	4.86067	7.17177	12.1266	8.16143	7.43104	2.10371	2.08057	5.39563	1.31168	7.57314	10.0232	11.9384	7.33089	8.14065	8.98355	12.3595	14.0678	14.0678	12.4341	13.327	8.15741	7.69086	14.2726
21826	1.608	30.5866	27.5244	27.309	30.6096	31.4302	32.015	32.7348	25.2055	30.9472	33.3409	30.5091	34.3978	31.8148	29.9607	26.8859	25.8505	28.3479	24.4884	26.7964	19.8115	30.6955	47.7507	47.7507	53.5521	37.7009	23.3187	27.927	39.9028
22080	1.458	10.6174	12.009	14.2556	11.8905	7.5356	8.74621	10.4467	11.5579	9.14127	13.3713	6.72958	8.48583	8.85715	5.50718	11.5287	8.2431	5.08299	11.6443	11.3073	12.655	18.5329	13.384	13.384	20.3287	15.3007	10.3756	12.4904	15.9799
22172	1.572	134.848	129.687	138.01	108.035	90.8586	77.5141	83.7825	67.5526	81.924	71.826	77.2392	80.0933	86.2558	76.6171	109.664	107.379	84.7839	94.2005	85.8055	83.2616	130.177	119.547	119.547	89.4753	91.0015	82.4128	106.763	90.8082
22394	1.062	1.22565	0.457972	0.397937	0.700234	0.517274	0.889445	0	1.09432	0.519818	0	0	2.05589	0.467685	0	1.01297	0.170177	0.719987	0.668081	2.46967	3.80054	1.35699	8.7879	8.7879	26.5878	6.59384	3.37547	3.11779	3.65641
22717	1.41	43.6517	38.5758	41.9612	39.9183	56.4929	60.293	52.7409	47.2902	50.8979	48.9688	59.1487	50.5836	50.9011	55.3196	36.6696	39.1578	48.1802	41.765	53.6782	60.931	56.2138	104.7	104.7	156.723	115.576	55.4747	52.1027	125.634
22864	1.311	4.6097	3.52439	4.33716	5.06968	4.6093	4.32307	3.92965	4.76478	6.85772	1.85882	0.935519	2.22055	7.19829	5.24974	5.53886	4.06673	2.82647	5.10266	6.00181	3.40856	10.7177	11.9725	11.9725	9.76566	5.723	4.3203	6.31406	6.62911
23200	1.251	14.3809	15.0977	15.1096	14.1923	51.3776	49.0795	46.0155	52.9523	51.5042	51.2967	52.941	34.9057	51.2166	64.1845	22.8956	22.6813	26.7993	24.2658	14.9754	15.21	16.4156	32.8928	32.8928	23.8327	25.3494	15.1299	18.3619	24.093
23243	1.398	42.4302	45.5171	39.0236	27.8602	25.5418	23.3107	21.4697	13.6126	35.0882	23.823	21.0552	16.6589	19.0075	34.4613	27.4137	24.9503	16.4924	23.8168	23.3173	15.3635	35.3064	29.7376	29.7376	27.8501	20.1793	20.2059	22.0562	25.2631
23442	1.392	0	0	0	0	0.394644	0	0	0	0	0	0	0	0	0	0	0	0.0422539	0	0	0	0.258822	0.304753	0.304753	0.125992	0	0	0	0.132838
23701	1.035	3.5932	3.60271	2.19007	3.09853	5.83845	1.8253	4.76114	17.264	6.55293	2.35451	3.55497	4.92221	2.87932	4.43311	2.79336	1.92079	2.72776	4.40685	6.15423	5.57097	9.3986	19.6738	19.6738	43.0402	26.0969	5.12602	4.79868	24.1187
23720	1.245	69.0025	67.6485	67.2409	62.4186	103.25	91.0449	91.9348	112.716	114.717	91.3436	82.7495	87.1003	86.3708	77.3925	55.8407	67.8639	76.439	62.1578	74.9368	71.2061	72.0559	82.1173	82.1173	59.728	71.1917	66.3971	66.3216	80.4989
23894	1.044	13.4029	8.07504	8.27995	11.0853	22.1001	10.8574	16.7349	14.4714	20.9246	18.6737	16.4469	21.6105	18.3163	18.6783	10.3043	11.5119	12.7325	10.3882	6.46007	8.97479	12.0783	21.9422	21.9422	14.951	13.8942	8.99622	11.1004	13.1066
24027	0.864	0	0	0	0	0	0	0	0	0	0	0	0	0	0	0	0	0	0	0	0	0	0	0	0	0	0.0829804	0	0
24038	1.032	0.0900912	0.0785474	0.260594	0	0	0	0	0	0.45851	0	0	0	0	0	0.325754	0.525373	0.398955	0.147322	2.1784	1.53647	0.698216	2.46637	2.46637	11.5561	3.00502	2.2231	1.20316	2.86682
24433	1.026	0.090618	0	0	0	0	0	0	0	0.0768653	0	0	0	0	0	0	0.0880743	0	0	0	0	0	0	0	0	0	0	0	0
24467	1.143	0.650737	0.992873	0.705861	0.406632	0	0	0	0	0	0.710678	0	0	0.434542	0	0.117648	0	0.154376	0.0443383	0.983423	0.378344	0	0.742285	0.742285	0.613755	0.175045	0.439077	0.543158	0.323552
24487	1.116	11.5385	13.8733	13.8047	12.8273	38.3951	25.3922	24.8878	20.567	26.6413	26.2034	31.8705	24.7812	24.4781	15.4176	12.8326	11.9838	13.2286	16.5296	5.70756	10.2041	13.2361	15.9651	15.9651	14.7722	15.418	8.0946	4.26496	16.4033
24527	0.924	0.0503107	0	0	0	0	0	0	0	0	0	0	0	0	0	0	0	0	0	0.405502	0.156005	0	0	0	0.189806	0.216533	0.077592	0.671894	0
24655	0.999	4.14149	6.1668	3.84574	4.00111	11.5478	12.292	10.3138	9.1612	9.31524	9.75742	8.59385	10.9277	4.47461	13.7786	6.73029	5.7891	6.53527	4.61638	3.37553	6.63749	6.49152	8.49281	8.49281	8.95336	9.01244	5.88488	4.76446	11.2908
24735	0.822	10.3493	12.8199	11.077	12.0436	4.00982	3.44741	3.81491	1.76728	4.70112	1.97641	10.4444	2.65615	4.83389	4.18638	2.53565	0.989389	1.07331	1.23306	3.64656	5.43627	5.69785	4.12862	4.12862	6.18739	10.8314	3.57603	2.51756	8.99805
24738	1.023	37.9894	39.857	37.4426	36.7099	74.1052	72.4833	51.4542	55.0977	78.7867	75.434	67.1379	64.028	52.1929	81.8533	29.6415	37.718	33.9221	35.1234	29.6671	29.0271	36.2745	60.1283	60.1283	26.9157	39.3111	31.5374	32.3665	38.6811
24884	0.573	0	0	0	0	0	0	0	0	0	0	0	0	0	0	0	0	0	0	0	0	0	0	0	0	0	0	0	0
24959	0.81	0.114783	0	0	0	0	0	0	0	0	0	0	0	0	0	0	0.111561	0.0726141	0	0.462573	0.355923	1.33437	0	0	0.216519	0.370511	0.265537	0	0.684852
25017	1.059	1.22912	1.30126	1.12464	1.5361	2.5937	7.5817	0.846043	2.60636	1.34046	2.30115	2.31627	1.37448	1.17253	4.33265	2.22214	3.75451	5.05419	3.2063	5.66095	6.53366	3.06187	5.60814	5.60814	9.60536	11.2413	3.65584	6.25324	8.03197
25153	0.729	0	0	0	0	0	0	0	0	0	0	0	0	0	0	0	0	0	0	0	0	0	0	0	0	0	0	0	0
25179	0.639	17.6782	15.857	11.183	17.2383	20.6327	38.4341	28.0425	24.5528	40.8512	45.7637	32.629	41.0019	22.5411	23.3363	15.1517	17.2526	20.1581	14.355	14.659	14.2119	19.1698	13.9414	13.9414	11.8018	12.6809	11.6687	13.6019	10.1281
25244	0.918	9.16575	8.30036	9.66752	9.67026	13.1651	11.8331	14.1519	11.0773	12.8003	12.3881	16.0322	14.2703	12.7146	7.49718	7.39738	9.74516	9.03405	6.79029	12.2446	11.9339	9.41907	11.5527	11.5527	18.7225	14.6025	10.5434	7.66456	15.107
25247	0.729	15.0493	16.3456	20.5007	16.7678	8.28915	14.901	16.5918	11.3586	7.35629	14.4856	13.4592	6.98833	11.9231	4.72044	65.1143	38.1786	45.1014	44.005	40.6036	44.6881	26.6874	6.98298	6.98298	11.5477	19.4861	48.2884	40.3099	16.9945
25302	0.846	12.4185	11.498	9.62745	14.339	30.5192	65.8757	25.9468	1.54543	14.5423	39.367	33.3436	58.498	27.2999	40.6762	16.4513	17.0902	22.943	41.9328	28.3449	22.8321	4.25862	64.6854	64.6854	71.5204	160.463	25	19.5691	160.649
25327	1.065	0.0872996	0	0	0	0	0.44347	0	0	0	0	0	0	0	0	0.063132	0	0	0.0951713	0	0	0	0	0	0	0	0.0673193	0	0
25376	0.741	160.54	134.117	136.411	147.713	208.321	226.906	215.828	160.562	216.583	171.012	206.894	210.183	238.287	151.704	127.757	136.583	159.307	118.456	169.392	194.338	184.273	337.77	337.77	272.656	234.772	195.541	209.736	242.554
25381	0.726	27.3416	28.0252	23.3901	25.9278	23.4569	29.2745	27.1503	29.4143	36.173	33.5663	38.855	36.0885	21.8923	31.5997	30.2838	25.0182	25.601	27.2241	32.5139	39.909	44.1665	32.1376	32.1376	49.5221	41.6136	30.2186	46.4625	43.0438
25447	0.876	13.3199	13.2326	14.5168	10.6114	280.944	109.987	159.299	51.0768	164.57	117.766	303.816	110.497	139.479	128.325	0.997789	1.23787	2.68573	3.81826	5.56038	6.58214	25.9105	73.6082	73.6082	2.60268	5.48154	7.20224	9.6857	5.27711
25639	0.915	0	0	0	0	0	0	0	0	0	0	0	0	0	0	0	0.592552	0.128563	0.0553866	1.22847	2.99326	8.66246	1.39087	1.39087	0	0.327994	1.95888	1.58317	1.41461
25816	0.693	30.5889	40.8229	36.0351	36.4178	37.2572	34.7577	30.7057	29.7668	38.4646	28.1318	37.1656	39.9074	32.2521	23.1731	32.5991	25.2968	27.0747	30.1293	22.1675	29.953	40.551	25.71	25.71	52.8925	31.6138	24.9329	13.7365	23.4806
25964	0.678	24.1349	22.5966	27.3126	29.6829	49.4248	34.1334	43.939	60.6365	46.6436	38.3389	66.931	47.2309	49.0821	50.7552	50.873	53.9786	41.1201	42.5313	40.8947	41.4588	50.4817	57.5632	57.5632	76.5673	65.5116	42.1922	56.4668	57.8184
25970	0.579	0.56202	0.280003	0.33177	0.883002	0	0.815709	0.386856	1.0036	1.22586	0	0	1.25697	0	0	1.39348	2.0289	4.5713	0.525168	5.82411	5.72612	1.24449	9.52471	9.52471	18.1741	7.25665	6.06746	6.07605	7.98402
25973	0.822	8.87892	4.8321	6.49664	9.32953	17.3759	9.76767	14.1697	17.6728	11.9927	14.8231	14.9205	13.2807	10.5741	16.7455	10.3062	16.3799	17.0299	14.5501	14.1304	12.4508	8.76593	11.8698	11.8698	14.7217	18.4985	16.0485	17.1194	18.8959
26079	0.783	0.118741	0.103526	0	0	0	0	0	0	0	0	0	0	0	0	0	0.230815	0	0.51779	1.43557	0.920491	0	3.79248	3.79248	9.1834	1.14986	1.19034	1.58577	1.65309
26095	0.648	60.261	73.5553	53.9526	62.9748	37.3012	34.9848	51.1582	32.0582	30.7909	22.564	49.21	51.6637	44.4561	40.7138	85.3934	95.8028	62.085	126.071	35.2712	44.0455	58.9346	125.039	125.039	196.491	94.4804	51.1159	57.4842	97.8767
26204	0.588	7.51066	13.0966	6.33783	7.82538	8.40834	7.22901	12.1899	9.63529	10.3274	5.52589	8.3433	6.18864	8.86932	7.80318	7.88989	9.68188	6.90204	8.1017	13.3816	8.08999	9.19081	10.8218	10.8218	13.7202	11.7392	12.6808	9.15055	10.3776
26325	0.588	6.48289	7.44437	9.73542	10.9871	11.2111	16.0645	10.6662	13.3412	9.65679	1.38147	8.3433	8.6641	11.4034	5.85239	6.63208	6.45459	9.70287	5.42986	9.55827	10.2964	11.6417	9.37892	9.37892	8.05319	10.7184	9.51057	7.74277	9.74865
26344	0.645	0	0.125676	0	0	0	0	0	0	0	0	0	0	0.385025	0	0	0	0	0	0	0	0	0	0	0	0	0	0	0
26449	0.633	9.47367	10.2447	8.01154	10.1326	6.94275	4.47673	10.9695	2.75394	13.0817	14.1159	3.87509	4.59895	13.7313	10.8727	6.6917	9.42186	8.17683	7.76593	16.5737	17.5347	19.9207	16.7542	16.7542	22.165	16.594	26.0503	16.0193	15.4822
26476	0.657	6.65112	12.2147	11.4029	11.2481	2.50842	0.718867	1.02278	0.663336	1.44043	2.47277	1.86677	0	2.26795	1.74592	1.6374	0.962785	0.62667	0.694229	0	0.877619	1.64511	0.645686	0.645686	1.06777	0.761325	0.982124	0.629964	0.844337
26568	0.192	0	0	0	0	0	0	0	0	0.410749	0	0	0	0	0	0	0.470647	0	0	0	0	0	0	0	0.91344	0	0	0	0.963072
26662	0.507	12.0114	14.0698	10.6088	12.3758	6.50112	18.631	17.23	12.8938	17.5771	11.2153	7.25719	8.61284	14.2049	20.3622	11.4049	15.1498	13.6893	15.8933	11.8244	12.7943	21.3183	25.9382	25.9382	20.0633	21.7045	9.89872	5.30624	18.2357
26720	0.615	65.4598	59.4447	66.6554	73.5335	157.211	94.4591	136.215	91.8865	101.689	153.215	117.661	89.9376	117.508	151.077	61.8786	43.4924	61.4953	54.8814	123.067	145.321	56.2388	31.73	31.73	63.0229	97.7608	151.317	102.967	93.808
26754	0.579	14.6928	12.8802	17.3848	23.6002	17.0781	23.6556	23.5982	26.3444	18.3879	9.82062	16.946	16.3406	16.7276	17.8301	21.3668	26.0636	21.1296	17.1555	25.2378	20.6638	27.3788	27.1088	27.1088	33.6222	23.3249	18.2024	18.943	22.994
26776	0.621	15.1214	20.4937	11.0122	15.4178	31.8461	39.5481	28.8554	34.8556	37.7175	35.3176	25.6748	26.955	29.1931	25.8598	18.0811	18.0437	24.4362	15.6688	21.1175	15.0881	23.7866	9.56364	9.56364	11.5791	21.5863	18.2412	7.66456	20.5455
26811	0.534	16.4533	14.7246	19.3534	13.4038	32.9195	39.8002	36.4927	32.6451	29.537	22.8176	36.748	46.3383	28.8336	57.9978	17.7532	19.9681	26.2145	12.5273	20.348	26.4543	29.0113	27.01	27.01	37.1124	28.4752	27.7919	23.252	30.8183
26885	0.558	7.99777	8.8615	9.98343	7.24657	10.8294	10.1569	10.4368	14.3188	9.8933	4.36723	6.5939	7.82564	16.4671	16.4454	7.47062	9.3927	15.1787	7.44741	12.0866	12.6582	15.4959	15.2049	15.2049	23.5727	13.2667	11.5637	7.78819	16.9004
26902	0.321	0	0	0.119685	0	0	0	0	0	0	0	0	0	0	0	0.209457	0	0	0	0	0.449062	0	0	0	3.8245	0.62329	0	0	0
26936	0.498	18.0161	16.2773	22.9125	20.1591	41.9179	35.0902	29.6854	23.6283	31.5138	47.3029	41.8673	21.9212	38.3981	32.2469	16.2014	19.2341	24.212	21.4723	27.838	24.0248	20.2567	19.5923	19.5923	26.4127	31.1363	25.6259	27.4262	35.6453
26963	0.339	2.05695	2.39118	2.94659	1.50814	0	4.17961	1.32147	0	0.697909	4.79236	14.4716	2.14686	0	0	1.78502	0.266561	0.173503	0.747474	0	0	0	0	0	0	0	0	0	0
27146	0.378	12.0522	13.9391	13.1112	13.8942	17.4395	19.9913	18.3695	8.83921	11.8922	15.0427	19.4677	15.4028	13.1397	9.10371	8.8936	10.7576	14.9378	7.7761	13.8772	17.9233	18.1093	3.36679	3.36679	26.4463	17.9963	14.6045	8.7595	24.459
27430	0.342	82.5077	68.0248	63.9193	75.8325	131.714	135.336	116.58	146.97	142.047	114.008	132.688	138.322	118.361	90.558	82.3735	83.7586	101.469	69.3498	122.704	98.6282	112.719	65.741	65.741	133.33	137.479	112.155	40.5415	137.331
27476	0.228	0	0	0	0	0	0	0	1.2743	0	0	0	0	0	0	0	0	0	0	0	0	0	0	0	1.53843	0	0	0	0
27515	0.249	0.560085	2.27882	1.85152	0.746635	4.41241	9.48384	3.59823	4.66733	4.43411	0	4.92556	2.92283	1.99471	0	1.62014	1.08873	5.90536	3.05294	0	7.52585	5.78762	1.70368	1.70368	4.22604	5.62463	2.87932	1.66219	3.71305
27554	0.153	0	0	0	0	0	0	0	0	0	0	0	0	0	0	0	0	0	0	0	0	0	0	0	0	0	0	0	0
27562	0.21	93.6382	110.011	86.3513	106.678	180.499	139.44	205.857	217.214	198.286	85.0987	204.411	90.1067	191.577	92.8579	90.9282	98.1097	118.475	102.805	128.463	154.445	142.396	68.6826	68.6826	142.81	91.4634	133.148	77.8501	106.543
27592	0.207	25.377	39.1599	47.6989	16.3908	18.5769	54.7589	7.57454	1.40358	10.2866	11.7725	41.4747	49.2221	15.5963	11.0828	8.76986	20.0809	17.0485	3.67237	535.78	553.615	60.9168	1036.97	1036.97	1466.59	881.495	597.805	731.799	826.288
27606	0.195	0	0	0	0	0	0	0	0	0	0	0	0	0	0	0	0	0	0	0	0	0	0	0	0	0	0	0	0
27622	0.222	0	0	0	0	0	0	0	0	0	0	0	0	0	0	0	0	0	0	0	0	0	0	0	0	0	0	0	0
27683	0.15	1.23965	8.1061	0	1.54927	0	3.14864	0	9.6847	5.25758	0	0	0	8.27803	0	2.68942	0.602428	0	1.01357	12.4895	11.5319	19.2149	56.5621	56.5621	4.67681	27.3437	8.6034	4.13886	13.5601
27731	0.846	0	0	0	0	0	0	0	0	0	0	0	0	0	0	0	0	0	0	0	0	0	0	0	0	0	0	0	0
27734	0.351	0	0	0	0.66208	0	0	0	0	0	0	0	0	0	0	0	0	0.167571	0	0	0	0	0	0	0	0	0	0	0
27740	1.965	32.7184	37.5809	29.7185	29.6844	33.5478	45.9076	47.8757	57.7386	44.3483	47.9529	29.3353	42.593	48.1516	40.8625	30.7265	33.7084	36.368	30.4588	30.89	29.1966	36.4863	43.3931	43.3931	11.692	19.3458	29.5172	30.7519	20.7965
27743	0.57	17.8608	18.4876	17.3222	16.8789	20.239	15.7432	22.399	20.6437	21.8605	22.8016	6.45508	31.9204	21.3486	22.1364	11.9137	14.5851	13.6209	10.9359	5.91607	8.09257	11.3773	14.8848	14.8848	7.69213	11.5834	7.92419	11.9809	11.6785
27800	0.45	6.30158	13.1499	5.63479	7.12663	0	1.04955	2.48878	1.93694	1.57728	1.80512	2.72548	4.8519	0.551869	0	1.64354	3.61457	1.30705	1.46405	5.82842	13.1336	4.80373	2.82811	2.82811	2.33841	4.22383	11.7899	3.21912	6.16366
27804	1.071	1.47578	1.21099	1.11203	1.3453	0	1.76394	0.209141	0	0.441814	1.51691	1.14516	0	0.231878	4.2841	1.13001	0.168747	0.0549182	0.283914	1.74923	1.48052	0.336396	2.77265	2.77265	2.94757	1.02747	0.93719	1.15935	0.863258
27806	0.87	0.748068	2.14299	0.794876	0.587653	0.631431	0	0	0	0.271944	0	0	0	0	0	0.540976	0.103867	0.270425	0.349508	0.861343	0	1.65646	0.975209	0.975209	0.806347	0.344959	0.41204	0.237866	0
27811	1.359	16.043	12.4067	15.0962	16.8265	14.9564	21.8945	31.4805	31.8548	27.7387	25.7021	26.1718	30.5252	29.0553	31.23	18.5034	22.7407	28.2618	17.0794	23.7107	20.1533	19.883	19.3535	19.3535	22.1968	24.8071	20.522	22.6891	27.893
27816	0.906	0.872274	0.894713	0.381646	0.615603	1.81902	0.521297	0.247229	0.481028	0.43523	1.79317	0	0	0.274107	0	0.296846	0.598438	0.389519	0.335621	0.827118	3.65941	2.38596	2.34115	2.34115	9.48526	3.97502	2.69054	3.88304	2.24504
27826	2.763	45.9991	43.1269	47.9855	48.5639	81.3182	90.9378	76.3657	69.5069	84.5723	95.2541	83.0073	108.259	87.3642	112.091	58.5726	75.4507	81.5312	68.2136	65.4985	59.736	68.3266	101.179	101.179	73.7576	92.4347	67.5433	63.8131	96.3031
27827	0.927	0	0	0	0	0	0	0	0	0	0	0	0	0	0	0	0	0	0	0	0	0	0	0	0	0	0	0	0
27850	0.606	3.75885	4.28045	4.75483	4.75517	4.53255	3.11746	2.21772	2.87664	3.77401	1.34044	8.09548	3.60289	2.45882	5.67855	3.88325	3.7279	4.17351	3.01062	7.41949	6.66035	2.9726	9.10034	9.10034	19.9691	9.5746	5.91543	3.07341	11.9001
27889	0.966	15.3994	17.2024	13.562	14.9153	27.8653	34.7132	32.6942	36.3928	43.8404	46.2493	29.2016	30.8894	30.3356	26.1237	14.4076	13.7511	18.8752	13.2205	10.4725	11.9378	20.5128	14.4918	14.4918	7.80679	18.8477	12.5429	7.71217	17.8019
27891	1.113	2.92371	2.33059	3.3828	3.21546	4.44214	1.69738	3.01873	2.87147	1.84228	4.37901	2.20389	1.96168	1.11564	1.03061	3.32251	0.487139	0.845533	2.23114	0.336644	1.16562	2.58961	3.81146	3.81146	1.57575	1.16846	1.2239	1.30153	1.16296
27893	2.145	3.94436	4.64825	4.11952	3.85692	3.07326	2.64221	2.19291	2.97991	5.29435	1.89349	0.571779	3.39294	3.82063	5.34764	3.69874	8.1728	4.41473	2.31539	7.68583	7.99707	6.21461	12.0639	12.0639	10.2203	7.04231	7.15279	7.42873	6.12056
27907	1.47	1.80256	2.09545	1.54199	1.70736	0.747408	0.642579	0.76187	0.592941	0.482839	1.65777	1.66866	0	1.01364	2.34095	1.37216	0.184417	0.400118	0.965309	1.01955	0.294181	0	0	0	0.954452	3.06239	1.17053	1.54855	2.76736
27922	1.866	0.996507	0.868821	1.66771	1.46956	1.76638	3.03727	1.44045	1.71273	1.31017	1.30596	0.65727	1.17007	0.532349	0.61472	1.87366	1.93707	1.73363	1.30363	13.6541	12.4373	2.89614	5.91083	5.91083	7.89494	18.9783	14.485	16.6353	19.5216
27940	1.278	0.581998	1.1417	0.390804	0.618252	0	0	0.87633	0.341011	0	0	0.959676	0	0.58296	0.897549	0.31566	0.424245	0.46023	0.277583	3.51816	2.70702	0.845727	1.32775	1.32775	0.960613	1.56554	4.76845	5.18168	2.02562
27972	1.608	0.896206	0.856988	0.69288	0.664797	1.70816	1.7623	2.08946	0.722739	0.686625	0.505165	0.762727	0.905205	0.463323	1.4267	1.88159	2.69744	3.47491	6.49242	3.49519	4.57189	5.60136	11.6079	11.6079	15.5967	4.16825	4.01278	5.92002	3.44981
27987	0.576	0.161413	0.140731	0	0.161382	0	0	0	0	0.136916	0	0	0	0	0	0.116729	0.627529	0	0	0.650493	0	0	0	0	0	0.347354	0.746823	0.359276	0
27991	0.969	23.2195	23.8415	23.3527	22.9272	7.36995	1.94962	6.01005	14.3921	4.47627	10.0595	5.06281	5.25747	5.382	8.28635	8.25701	5.68856	6.98039	6.799	5.80007	8.62811	5.94889	4.81566	4.81566	4.34379	5.57488	7.10291	6.62048	4.00734
27992	2.319	2.68619	2.27208	2.83297	2.66562	1.89511	1.42564	1.25566	2.12988	1.63237	1.75141	2.64438	2.51068	2.35597	0	2.95732	3.00045	1.36962	1.98869	4.20086	4.16472	3.1072	6.40257	6.40257	14.9743	6.1688	3.80271	5.26505	5.1829
28001	1.263	1.43547	1.66871	1.85555	1.14079	0.434952	0.373947	0.70939	0.345061	2.2479	0	0.971073	1.15247	0.393256	3.63284	0.745288	0.78702	0.558835	0.401257	0.889986	1.02719	1.14103	0.335879	0.335879	5.13783	10.7721	1.07855	0.655402	7.46667
28006	1.719	5.51679	5.13999	6.19084	5.54275	1.91743	1.37375	1.56363	0.67607	1.83511	0.945091	0.713476	2.11688	0.86681	3.33644	5.43674	5.41449	2.60042	4.59912	21.1427	14.2556	1.04793	25.6652	25.6652	42.6463	17.5168	19.4774	26.2441	14.5217
28011	0.747	25.515	21.7031	18.9781	23.519	24.2682	28.4515	27.2866	43.3672	35.2617	34.7976	31.1952	35.074	31.2504	16.8912	31.3226	31.815	34.2511	25.916	33.6062	29.9104	24.1151	31.802	31.802	30.9909	25.043	24.9541	27.7032	39.1108
28020	1.893	16.0851	14.0883	16.6016	17.8743	20.3139	14.9697	17.3938	12.432	14.6229	16.7353	15.5495	17.3007	15.8739	23.0262	20.3518	19.6672	19.233	19.0614	23.158	19.1132	22.8386	26.2194	26.2194	28.8132	31.7078	21.6259	23.9411	34.4814
28028	0.954	36.8388	36.0271	31.1299	32.1059	50.6733	37.6252	36.3925	26.4959	38.1092	34.0589	66.8514	42.7211	32.5394	37.2737	33.4769	40.446	65.291	30.2797	45.5591	51.676	32.478	65.3666	65.3666	65.2621	58.9323	44.7906	39.0459	58.9231
28038	1.233	25.5622	20.5775	24.7091	23.7856	61.9294	26.4302	43.599	38.2911	37.0973	44.1399	50.7297	27.1517	41.6923	40.9335	14.2324	9.60074	13.6907	12.0429	36.7695	30.2795	19.5772	18.9228	18.9228	11.5213	23.8534	33.0274	28.5323	20.6955
28039	0.432	20.0153	21.3911	19.3874	21.41	33.0624	40.4512	41.4796	41.0255	43.9958	39.4871	42.5856	25.2703	31.6175	50.4497	31.9058	25.3103	36.4886	19.7084	26.8871	35.3699	40.0311	40.2612	40.2612	45.875	34.2723	37.3412	36.4067	40.235
28066	1.62	0.0860871	0	0	0	0	0	0	0	0	0	0	0	0	0	0.0415035	0.167341	0.036307	0	0.462573	0.444904	0	0	0	0	0.123504	0.265537	0.510971	0.114142
28076	1.02	36.4149	41.0073	33.0705	42.1492	77.016	62.5097	76.8593	77.1928	67.8074	53.3573	73.3475	59.2217	70.1198	53.9797	34.1451	36.6772	51.0328	39.1021	43.7132	46.6364	46.6244	29.9446	29.9446	43.8451	72.2824	43.7199	23.3318	75.233
28080	2.265	17.466	18.5384	16.8772	16.8265	25.2238	39.8271	31.942	28.4127	44.6372	40.5256	30.3232	43.3779	34.9761	41.5274	15.8516	16.0382	16.8272	14.6107	9.42914	11.5192	15.1111	16.2944	16.2944	5.8073	9.54005	8.83131	9.3193	12.1641
28082	0.9	0.103305	0.0900677	0	0.46478	0	0	0	0.484235	0	0	0	0.80865	0	0	0.298825	0.401619	0.457469	0.675716	0	0.640662	0.400311	0	0	0.584602	0.222307	0.159322	0	0.821822
28086	1.53	0.0303837	0	0.0502209	0	0	0	0.146399	0.47474	0.0515449	0	0	0.475676	0.162314	0	0	0.295308	0.0768855	0.0993701	0	0.094215	0	0.55453	0.55453	0.343883	0.261537	0.281157	0.135257	0
28102	2.091	46.3092	43.0309	42.8838	39.1651	62.7898	55.1124	59.345	57.5246	74.2247	72.2567	66.2796	67.5228	69.8348	66.926	39.3574	46.6298	54.8794	44.2076	46.41	48.1186	56.859	73.0357	73.0357	43.1951	62.0513	44.9165	57.2038	57.9225
28103	0.783	0.237482	0.103526	0.0490664	0.415512	0	0	1.43033	0.742123	0.10072	0	1.56637	0	0	0	0.858692	0.346223	0.450708	0.194171	0	0	1.38038	0	0	0	0	0	0	0
28107	0.405	7.00175	8.00602	8.53755	5.16422	10.8513	19.8247	9.9551	19.0107	8.37319	10.0285	9.08493	8.98499	9.811	5.66453	8.79874	14.0567	14.0871	10.386	21.2784	16.3725	20.4603	28.2811	28.2811	50.6655	30.1349	21.243	15.3291	26.9375
28110	0.165	1.4087	0	1.39705	0.845055	0	0	0	3.52171	0.477962	0	0	0	1.5051	13.9039	0	0.547662	0	1.84286	2.27081	1.74726	0	15.426	15.426	1.06291	3.63775	1.30355	0	1.12067
28117	1.803	0.386748	0.539507	0.426167	0.386672	0.609368	1.30975	0.745391	2.01429	0.524884	1.35159	0	0	0.964163	0.6362	0.633946	0.601426	0.913415	0.730808	1.45468	1.59899	0.999111	1.4117	1.4117	3.11269	1.72001	1.39175	1.26255	1.12812
28126	2.067	6.43217	4.94131	5.87344	6.00369	9.83346	8.68274	8.77754	9.83932	11.4461	9.82469	8.30698	9.15452	10.693	9.98898	6.86343	7.56314	6.31711	6.57083	10.8762	6.83435	13.5955	20.1128	20.1128	12.0484	13.5998	9.29573	9.41106	11.1823
28127	0.657	6.86339	6.90931	11.6953	12.2385	9.19756	2.87547	4.09114	1.32667	3.36101	1.23639	20.5344	1.10774	2.26795	3.49184	1.22805	1.65049	1.70096	3.00833	5.13266	4.6075	0	37.4498	37.4498	149.754	56.4903	7.09312	5.3547	45.3128
28129	0.555	78.9861	67.4778	66.7314	62.6406	83.1441	92.7571	72.2418	61.7727	82.2741	65.8626	66.2954	76.0568	95.7567	76.4712	55.4845	60.08	64.5402	52.7789	70.8862	82.3337	66.8627	58.0908	58.0908	59.0922	80.5712	75.958	59.6593	71.6318
28132	2.052	0.883526	0.829571	0.48679	0.792753	0.267712	0.920654	1.20073	1.48669	1.15298	0.39586	1.79308	1.77335	0	1.677	0.819147	2.11378	1.71981	2.02517	2.37373	3.09091	0.526725	8.88951	8.88951	13.4185	9.8478	2.72525	3.52973	11.0838
28147	0.936	10.2808	9.78621	9.5637	7.20012	12.325	16.1469	5.02541	0.620814	3.62301	2.60354	5.24131	15.551	7.429	3.6765	4.23814	0.96543	1.4453	18.1924	1.60121	0.462016	0.769828	58.0124	58.0124	168.448	125.903	1.45535	1.10547	118.137
28149	0.741	0.0627356	0	0	0	0	0	0	1.56837	0.957859	1.09623	0	0	0	0	0.725891	0.487796	2.77815	0.8891	9.10164	2.3344	0.972415	1.71747	1.71747	0.710043	4.99515	3.87018	3.07203	2.74495
28151	1.419	19.3614	19.4226	18.6274	22.4365	25.1638	41.6046	37.4106	25.7986	47.4628	44.651	31.9797	40.518	35.0022	47.6934	17.2472	23.8806	23.8751	17.6786	9.24168	13.6124	22.5968	13.4529	13.4529	7.16848	13.1128	11.5702	13.1254	14.5947
28159	1.581	0.176421	0.205088	0.218704	0.558559	0	0.298732	0.425028	1.01074	0.249411	0	0.775753	0	0.157078	0	0.255164	0.400095	0.297621	0.128219	5.21382	3.19115	0.911523	7.78131	7.78131	9.87278	2.08808	2.90227	3.14145	1.40349
28177	1.134	0	0	0	0	0	0	0	0	0	0	0	0	0	0	0	0	0	0	0	0	0	0	0	0	0	0.0632231	0	0
28181	0.669	0	0	0	0	0	0	0	0	0	0	0	0	0	0	0	0	0.175837	0	0	0	0	0	0	0	0	0	0	0
28182	0.987	0	0.328515	0	0	0.55658	0.478516	0	0	0	1.64601	0	0	0	0	0	0.183109	0.119184	0.0513462	0	0	0	0	0	0	0	0	0	0.187345
28184	0.309	0.150444	0	0	0	0	0	0	0	0.255223	0	0	0	0	0	0.652773	0	0.571043	0.328018	1.21257	0.466501	0	0	0	0	0	1.39214	0.669719	1.19683
28185	1.245	0.186695	0.130218	0.154293	0.111995	0	0	0	0	0.190033	0	0.985113	0	0.199471	0	0	0.145163	0.0472429	0	0	0.115782	0	0	0	0.281736	0.0803518	0.0575864	0	0
28189	0.612	109.533	102.651	97.303	105.791	135.541	153.573	107.237	98.0339	130.28	126.093	114.23	151.027	103.475	118.081	117.223	130.083	143.488	112.123	112.65	119.889	131.867	146.951	146.951	119.213	160.519	128.746	128.832	154.998
28190	1.662	4.92282	2.5362	5.70968	4.44645	34.3754	5.39929	10.5122	4.28294	4.55531	6.84252	32.4696	6.13056	9.1148	10.3526	5.66365	6.85072	10.9354	14.606	9.01767	9.9742	21.4607	70.1921	70.1921	112.277	24.5581	7.59225	9.46311	20.0263
28192	2.334	20.8734	21.3245	23.5386	21.407	28.0086	35.2097	32.9171	23.5893	36.2219	34.1071	28.3758	30.87	31.3884	26.5388	18.2349	18.0032	19.5806	16.958	17.6586	15.6872	18.8321	28.899	28.899	17.3577	19.5447	14.8366	15.2503	22.4205
28197	1.143	2.35892	2.76586	3.22679	1.38255	0.480617	1.23962	0.783866	1.01677	2.75989	0.710678	1.07302	0.636732	1.73817	0	2.4706	1.26494	0.668964	0.487722	2.29465	2.77452	0.945616	4.82485	4.82485	7.5185	3.23833	2.13266	2.71579	3.39729
28203	0.684	11.9616	6.63657	13.368	8.15403	15.2596	8.97637	5.567	0.849535	5.18841	5.93791	3.58616	9.57611	8.35065	1.677	6.88084	3.56701	2.23575	5.03824	1.64335	2.52893	0	5.58179	5.58179	3.58966	5.26516	3.45897	3.02549	2.70336
28223	0.927	0.0501479	0.0874444	0.0414444	0	0	0	0	0	0.425371	0	0	0	0	0	0	0.292441	0	0	0	2.02151	0	10.9829	10.9829	46.3519	15.0003	1.85618	0.892959	16.1572
28241	1.092	12.6009	13.5102	10.5899	10.6831	14.0858	17.3002	14.5634	24.8769	7.29418	8.92643	15.7239	15.9953	19.1032	10.5043	12.1295	13.0747	10.557	9.6995	9.95041	18.7446	20.4554	24.0855	24.0855	21.1998	19.3297	13.7219	12.318	17.1025
28248	0.759	6.921	8.75757	7.69392	6.30729	4.34265	8.08938	5.90224	6.50751	7.48115	5.35116	16.159	10.5476	7.19829	4.53387	5.84658	6.0719	8.1368	8.41307	11.3541	13.4843	13.2909	10.6194	10.6194	21.0272	17.9251	12.1853	9.81549	16.3227
28258	1.095	32.8169	40.7156	37.5068	46.3507	57.1921	79.3629	70.7767	47.7602	55.3847	53.4119	72.8039	57.824	62.3687	49.2349	37.0256	34.5777	50.1694	35.6834	34.9021	44.3636	50.6695	30.2181	30.2181	35.7168	40.8374	37.5826	29.2933	39.1773
28289	1.185	41.858	50.1415	40.7857	50.8316	63.5108	64.9655	65.9683	59.4567	74.8041	52.0972	50.7146	54.0464	60.3563	64.8553	40.0009	50.4057	61.7955	38.3619	43.9503	59.8492	51.3816	57.9941	57.9941	61.4202	49.9768	47.0102	48.898	45.7203
28291	0.699	36.5778	32.7027	32.7578	27.5277	29.0783	14.8648	32.0443	36.3696	63.8582	30.2145	29.8282	13.5353	30.5541	31.1792	58.6749	59.3379	67.8209	60.7565	64.3235	82.0762	103.6	93.461	93.461	105.63	93.4547	66.2589	72.5338	92.0582
28321	1.35	4.23549	4.50339	3.47194	5.54293	8.13844	8.04651	6.13898	8.93145	11.5083	9.02562	2.72548	7.0083	9.56573	6.79744	6.52435	10.9106	9.58506	8.55907	16.3751	19.0063	17.3468	13.5121	13.5121	9.61345	16.3025	18.5876	15.3291	13.1491
28324	0.36	6.84393	8.7816	7.04348	10.1993	16.7855	17.0551	11.1995	6.86	11.3914	11.282	10.2205	18.1946	2.75934	9.5589	2.42795	2.25911	2.28734	2.95626	5.20395	12.8132	1.00078	36.5297	36.5297	183.175	42.2383	9.95764	2.87421	43.6593
28354	0.999	3.86229	2.59655	3.15351	3.48934	3.29937	1.4183	1.5695	1.01791	3.39454	3.25247	1.22769	0.728513	0.24859	1.14822	1.21145	0.723637	0.529887	1.21751	0.750119	1.15435	5.77024	0.849281	0.849281	2.28223	0.300415	1.22004	0.621451	0.925475
28390	0.615	0	0	0	0.075574	0	0	0	0	0	0	0	1.18339	0	0	0	0	0	0.164809	0.609243	0	0	0	0	0	0	0	0	0
28393	1.065	2.31344	1.29393	0.937928	1.65837	15.4745	6.20858	6.94053	13.3676	3.77657	5.3391	16.1226	2.0501	7.2287	7.53941	0.441924	1.01819	0.441821	0.523442	3.51816	0.676756	0.338291	29.0777	29.0777	70.6462	5.07235	1.00979	0	5.90323
28405	1.311	0.780103	2.22593	1.26012	1.09902	0.419027	0.720512	0.341708	0.110809	0.962487	1.23922	1.87104	0.555137	0.947143	0	0.666715	0.413566	0.314052	0.309252	0	1.09953	0	0	0	0.267552	1.44983	0.437498	0.157851	0.987315
28406	0.909	0	0	0	0	0	0	0	0	0	0	0	0	0	0	0	0	0	0	0	0	0	0	0	0	0	0.157745	0	0
28407	0.519	0.358282	0	0.14805	0.089553	0	0	0	0.279905	0.91172	1.56514	0	2.80456	0	0	0.388645	0.696449	0.453313	0.781175	2.1658	1.38872	0.69418	3.26949	3.26949	1.6896	7.13181	0.966985	0.398735	6.05678
28411	1.059	1.05353	1.68399	1.08836	0.570551	2.5937	1.78393	1.26906	0.548708	0.96811	3.0682	1.15814	0.687238	0.938021	2.16632	1.65073	1.10929	2.72149	0.81354	2.47667	3.94742	2.38145	10.4151	10.4151	16.8922	4.34537	4.33284	3.90828	7.33354
28420	0.669	17.0244	15.9941	19.0085	11.9495	8.21143	9.88361	13.7273	4.77721	5.30474	10.9279	9.16641	7.61509	15.9621	5.1438	14.1707	12.5618	13.8032	10.9842	24.0828	19.3922	24.7726	20.9254	20.9254	10.224	23.1777	25.1844	18.2506	23.2174
28428	3.477	0.120329	0.186508	0.0441979	0.160407	0	0.407502	0.193261	0.125341	0.249497	0.700868	0	0	0.142848	0.329902	0.174035	0.233902	0.169161	0.0874525	0.215522	0.0414578	0.103618	0.122006	0.122006	0	0.172628	0.0206198	0.119036	0.0531809
28459	0.915	0.152417	0	0	0.0507956	0	0	0	0.317531	0.0861899	0	0	0	0	0	0	0	0.192844	0.16616	0	0.472619	0	0	0	0.958364	0.546656	0.15671	0	0
28468	0.945	58.0473	60.9029	48.8267	60.3968	127.89	119.948	124.913	146.961	154.89	123.78	110.317	123.223	124.565	125.024	50.1599	61.964	82.8423	58.2403	76.1263	63.151	86.1621	68.2336	68.2336	45.6546	69.3385	73.3641	56.9368	72.7899
28471	1.233	6.07009	5.0622	5.95136	5.88043	8.46517	4.2135	8.53814	12.0175	7.80323	5.92924	12.9311	7.08306	5.0353	12.094	18.5948	25.5775	10.8285	15.1255	39.8083	33.9036	27.1744	85.3248	85.3248	117.205	41.216	46.75	52.1974	43.4906
28472	1.068	0.30469	0.1518	0.287783	0.34815	1.02874	0	0	0	0.369212	0	2.29675	0	0	0	0.0629547	0	0	0.047452	0	0	0.33734	0	0	0.164214	0	0	0	0
28473	3.729	6.28305	5.63014	5.88288	6.56849	5.59804	6.7127	6.1869	7.94722	8.92478	8.27772	8.55138	10.9295	7.99166	9.84344	8.18583	11.2683	11.5931	8.87455	10.9522	9.62539	8.79202	12.4	12.4	9.12411	11.2942	10.1515	10.9881	11.4546
28484	0.969	0.143923	0	0.277537	0	0	0	0	0	0	0	0	0	0	0	0.0693866	0	0	0.0523	1.16001	0	0	0	0	0.180991	0.309715	0.295955	0.427127	0
28488	2.679	0.277638	0.121032	0.315497	0.225537	0	0.176295	0.167219	0.162677	0.0588755	0	0	0.271663	0	0	0.250973	0.371036	0.13173	0.132419	0.419579	0.753298	0.268966	0.158349	0.158349	0.458254	0.261391	0.321142	0.154493	0.276088
28501	0.87	156.079	129.139	174.74	134.199	97.2404	65.1442	49.9472	0.166978	35.806	68.159	83.1741	74.4515	54.8063	60.6496	50.3108	7.99775	3.71834	22.7181	2.58403	1.32551	2.8988	2.43802	2.43802	6.85395	6.6692	1.97779	0.951463	9.77685
28508	1.959	12.1735	12.7447	11.3551	11.8864	20.1903	15.4298	20.1236	16.1659	21.4571	20.318	17.5299	18.5754	19.2689	19.9083	13.3167	13.2387	14.3516	12.4175	16.0661	13.2449	12.1381	27.718	27.718	33.7511	21.6009	15.3345	16.1625	23.0311
28516	1.047	24.7753	32.5173	30.6765	19.6211	26.2342	30.2233	26.9558	24.6974	28.3217	27.1544	31.6281	38.9264	27.04	32.8673	28.962	27.7048	27.0212	32.7693	24.3348	26.2965	44.0456	58.3449	58.3449	71.1908	38.0278	24.2407	28.6598	37.6178
28524	1.227	0	0	0.156557	0.0757588	0.447714	0	0	0.473579	0	0	0	0	0	0	0.383577	0.368232	0.191744	0.289121	0	0	0.293626	0	0	0	0.0815306	0	0	0
28529	1.734	27.1845	25.4776	27.9834	26.5627	32.3144	26.965	19.5055	18.1798	21.3305	21.549	30.4141	29.7997	21.3396	23.8146	23.8465	24.4411	23.0996	21.0138	43.4323	46.6364	39.477	90.7636	90.7636	78.0818	77.4228	43.8688	53.8243	75.6062
28530	2.667	26.4595	29.1479	28.2632	32.0832	28.2191	31.6989	27.8833	13.7263	22.3551	29.5439	30.8111	28.9258	27.7486	33.1174	29.4455	17.6188	16.805	18.2041	13.0655	10.5396	16.2106	28.631	28.631	20.6485	11.4779	10.4572	14.8205	13.2425
28531	2.799	82.2949	77.8463	81.8891	71.7013	125.021	127.059	115.876	96.9508	132.426	125.082	114.803	141.189	128.917	140.156	80.6875	105.441	116.962	88.5927	84.4679	78.4347	92.0328	131.705	131.705	96.4938	114.013	84.9634	96.263	113.892
28551	4.941	31.8758	27.7914	33.4737	29.3392	32.9096	32.4996	34.9517	24.8733	36.2955	39.2918	26.808	32.8468	40.209	39.2339	19.8944	22.0012	24.415	22.1957	22.2187	20.0426	26.6145	48.2512	48.2512	35.8499	37.8002	22.2732	28.4803	38.3217
28581	0.45	1194.41	1374.97	1328.61	1315.74	1059.63	1009.66	945.237	1083.72	969.499	1095.71	1024.78	962.293	920.517	1073.15	808.471	750.023	695.614	735.517	641.959	586.846	778.204	593.902	593.902	504.316	696.042	623.428	452.976	729.367
28606	0.87	2.45794	3.1679	3.75358	1.92323	1.26286	1.08574	1.54476	0.834888	0.997128	0.933684	0	0	1.7127	0	1.62293	0.934802	0.405637	0.757268	3.87604	2.8167	1.65646	0.975209	0.975209	1.00793	0.689918	2.38983	2.61652	1.70032
28610	11.1	1.27735	0.89094	1.05566	1.18917	1.0393	1.36157	1.21076	0.981557	1.35703	1.31725	1.10492	1.63915	1.1634	1.24007	1.15088	1.0746	1.12866	1.42448	1.2827	0.61036	1.10356	2.44593	2.44593	0.805802	0.901244	0.85259	0.913533	0.832928
28611	0.663	266.862	263.601	246.044	262.184	164.058	125.376	150.34	152.501	153.921	211.959	172.038	161.364	133.722	153.98	224.017	204.853	194.018	174.815	209.665	206.113	219.537	50.5476	50.5476	43.1177	99.8872	199.838	145.453	99.0091
28615	1.164	1.27799	1.741	1.51828	1.59718	1.41584	0.811504	0.192431	0.87362	1.2873	2.79143	2.10733	3.75147	0.640054	0	0.288813	1.00922	0.505304	0.783692	11.5882	6.19196	6.49989	11.6623	11.6623	17.9298	5.24254	9.42383	4.97802	4.28915
28648	2.772	12.3764	9.88406	11.8916	11.4015	20.0158	22.831	17.6962	15.4599	19.6021	25.4944	17.2555	21.529	16.8427	22.3455	12.1761	16.4625	17.1445	12.1212	12.1651	12.4284	16.8962	26.6283	26.6283	21.7644	19.8849	12.2078	13.4379	19.8118
28659	0.81	0.0573914	0	0.237154	0	0	0	0	0	0	1.00285	0	0	0	0	0.0830069	0	0.0726141	0	0	0	0	0	0	0	0	0	0	0
28665	1.122	122.681	124.843	125.701	118.888	167.937	134.701	74.0644	45.834	115.765	87.6016	113.683	123.243	67.9507	71.5639	93.7224	128.217	241.927	102.216	132.909	145.562	129.084	199.253	199.253	292.77	162.361	130.291	130.953	162.002
28667	1.584	1.61413	0.818798	1.9161	2.08329	2.08085	1.49083	0.989854	0.458556	0.746816	0	1.54857	1.37838	0.940685	0.724159	1.06117	1.25506	0.482719	0.703871	28.1486	32.9431	0.909797	50.3488	50.3488	77.7255	110.143	32.0908	46.3793	116.152
28689	0.714	154.241	129.198	137.157	157.01	234.664	273.19	259.126	214.65	238.69	274.182	261.096	269.097	230.255	244.194	135.507	134.914	174.722	146.287	128.568	155.455	125.644	92.0917	92.0917	101.446	141.651	141.482	108.109	138.553
28696	0.552	3.78971	3.23069	3.82798	5.55715	1.99038	8.55608	4.46357	6.84245	8.42928	1.47157	11.1093	5.2738	8.09807	4.15604	4.26313	5.72961	6.6063	5.23313	11.5392	8.6176	8.48485	2.30552	2.30552	8.26068	15.5856	9.09176	6.74815	15.0742
28703	1.323	2.88128	2.45082	3.07817	2.42402	1.24568	1.78494	2.03165	0.988235	1.60946	3.06994	0.927034	5.50102	2.06482	0	2.59185	4.02985	3.11203	2.22174	1.13283	1.85225	1.90624	6.41294	6.41294	6.36301	2.94897	3.25148	2.97197	1.95672
28712	2.592	13.0386	14.98	12.9397	12.4802	14.1999	9.47506	10.9748	9.69591	13.1135	19.1168	13.2489	11.2312	11.3056	15.0464	9.1567	9.48266	8.71369	9.07212	5.92672	5.72814	7.36683	14.0751	14.0751	11.7056	10.4206	5.69799	10.2993	10.6295
28715	1.365	10.6937	12.4709	12.3841	10.3852	6.84166	6.22807	4.10238	1.48995	4.39095	7.14115	6.28957	7.99763	4.36643	10.9245	7.38853	4.30306	3.96425	4.60378	6.58785	6.44182	3.16729	18.0253	18.0253	29.8083	19.5679	5.98772	6.21588	18.9651
28716	1.614	22.0914	20.5415	17.8051	20.1865	17.6988	26.6288	34.4173	26.9119	54.6281	50.832	22.0369	29.7607	33.543	39.0884	24.7447	20.4915	13.1556	21.5086	10.9109	11.6998	10.045	24.7065	24.7065	13.3654	15.8672	11.3717	13.0782	16.8412
28724	1.605	0.202747	0.0505053	0	0	0	0	0	0.362045	0.245682	0	0	0	0	0	0.418914	0.168905	0.183232	0	1.16724	0.628687	0.448947	1.58585	1.58585	0.437085	0.747948	0.848726	1.03149	0.691252
28727	0.969	1.34328	1.84039	1.46698	0.959298	1.13384	0.487405	0.693467	0.899508	1.05803	0.838293	1.2657	1.50214	1.794	4.73506	1.38773	1.11906	2.61006	2.1443	8.89343	5.6529	1.85903	5.25345	5.25345	9.77353	17.757	8.13876	4.91197	18.1284
28754	2.289	0.0203089	0	0	0	0	0	0	0	0	0	0	0	0	0	0	0	0.0513914	0	0	0	0	0	0	0	0	0	0	0
28763	2.367	68.1692	66.9172	75.3934	62.815	43.1678	29.3314	21.9542	9.14462	23.0894	33.9748	46.6337	29.5172	23.1869	31.0149	30.337	14.5071	10.6353	22.7594	18.3622	17.4172	32.2684	52.1533	52.1533	58.4602	32.2049	15.9928	19.584	39.1381
28777	1.008	401.55	441.734	382.627	416.227	340.616	278.317	374.205	129.273	345.733	319.12	362.586	280.861	383.844	322.044	343.849	293.146	251.024	349.07	439.362	477.207	413.178	590.872	590.872	723.445	1000.18	459.332	492.722	979.215
28781	0.477	2.82626	6.28775	2.01357	3.70265	1.15167	0	1.87832	2.4364	1.98399	1.70295	2.57121	0	3.12379	0	1.97337	1.51554	3.5759	1.27494	3.92751	1.2088	2.26591	4.44671	4.44671	10.6625	6.08198	3.00608	4.33843	3.10121
28800	2.037	17.2073	662.336	51.5648	25.0301	9.7086	12.9841	7.14744	9.48502	10.3758	10.7669	13.2461	7.86022	6.58341	10.6992	181.209	1595.01	9.81734	46.6732	9.93272	8.91643	7.42845	13.9531	13.9531	20.8356	11.1481	7.7784	11.6831	11.5285
28802	1.326	19.7027	15.1607	17.9057	16.1236	29.4144	32.4124	26.3517	21.692	24.2658	29.4047	37.9224	25.2474	25.2836	27.6819	18.0512	19.5585	22.5777	14.638	11.8678	19.459	14.672	23.6742	23.6742	32.0076	25.4999	14.166	20.2886	26.6348
28808	0.924	0.402485	0.52637	1.82948	0.905416	1.18906	0	0.484827	0.157219	0.0853504	0	1.32734	0	0.537535	0	0.800424	0	0.0636552	0.658165	0.811005	0.312011	0	2.75465	2.75465	0.189806	0.433065	0	0	0.400238
28818	1.284	3.58428	4.60861	4.81733	3.11301	2.13919	3.31048	1.22113	1.47081	1.65835	3.16318	4.77596	2.83405	3.288	0.893355	2.67057	2.18169	1.55747	1.934	0.87543	1.23492	1.68355	0.660772	0.660772	2.04884	3.11645	1.89847	0.967024	2.73621
28822	0.522	3.38412	4.03752	3.38558	6.32172	3.15715	0	1.2873	0.278296	0.30216	0	2.34955	0	0	0	1.41684	0.692446	0.563385	1.74754	2.15336	2.48533	0	0	0	0.671956	1.53315	1.92286	1.58577	3.89657
28823	1.635	0	0	0	0	0	0	0	0	0	0	0	0	0	0	0	0	0	0	0	0	0	0	0	0	0	0.0438502	0	0
28826	1.047	0	0	0	0	0	0	0	0	0	0	0	0	0	0	0	0	0.112354	0	0	0	0	0.405173	0.405173	0	0.286642	0.0684766	0	0.353219
28838	0.591	4.79816	5.3492	4.55047	5.19044	1.85904	7.19232	6.06402	1.96644	2.66882	2.74892	2.07524	3.69434	1.68082	3.88179	6.48465	3.36381	3.58279	4.97355	3.8039	2.19516	2.43844	1.43559	1.43559	7.4188	2.70831	2.18361	1.05047	6.25753
28848	2.874	24.8125	24.1152	24.9443	26.6836	31.5386	33.6884	35.3053	21.5833	37.1818	42.1133	37.9803	41.0233	32.5764	41.5084	18.5518	16.5699	18.1118	16.3463	10.9511	9.02812	14.1655	15.3509	15.3509	4.63776	10.4076	9.47951	11.3768	10.1012
28863	1.152	0	0	0	0.080691	0	0	0	0	0	0	0	0	0	0	0	0	0	0	0	0	0	0	0	0	0	0	0	0
28866	0.921	14.5871	11.7939	15.4761	11.0013	20.8763	13.333	9.48491	11.1989	13.0155	6.17387	14.6483	15.014	6.74107	9.96367	8.68734	9.51719	9.13234	7.2634	14.2388	11.7385	12.1267	25.7938	25.7938	27.0402	19.4428	11.9881	13.4816	18.6717
28871	0.822	0	0.295843	0.0934769	0	0	0	0.272494	0	0	0	0	0	0	0	0	0.109932	0	0	0	0	0	4.6447	4.6447	15.3618	78.2536	0.17444	0	87.9559
28882	0.975	0.238395	0.0831395	0.236425	0.619707	0	0	0	0	0.727973	0	0	0.746446	0.254709	0	0.620636	0.74145	0.965209	0.623738	0	0.59138	0.369518	0.435093	0.435093	0.539632	0.205206	0.514734	0.212249	0
28884	0.801	21.0672	21.1507	26.0923	24.4865	19.8889	24.1749	18.4561	20.8566	13.3901	30.4234	19.9052	13.6289	13.9517	11.4564	53.3016	39.3722	27.7565	51.8176	21.0497	26.6343	38.6817	15.3586	15.3586	32.6238	35.5941	28.8212	17.5682	30.472
28886	0.858	0.270904	0.472383	0.358219	0.16251	1.28052	0	0.522121	1.52382	0.919158	1.89349	0	0	0.289442	0	0.940358	0.842557	0.548414	0.945058	1.31008	0.168006	0.419906	0	0	1.22644	0.233189	0.167121	0.241193	0
28899	1.575	2.03658	4.11738	2.07341	2.30177	3.4879	3.59844	1.42216	10.0536	2.30332	0.515749	3.11483	2.31043	0.47303	0	1.83564	1.03273	3.39834	6.27451	7.85053	5.03377	2.51624	21.8168	21.8168	36.1896	120.935	9.14965	9.72305	127.969
28900	1.893	0.122787	0.128464	0.34502	0.0245526	0.580396	0	0	0.230223	0.166643	0	1.29579	0	0.262378	0.605952	0.035518	0.381888	0.217497	0.240945	0.197931	0.609187	0.95161	1.56868	1.56868	0.648528	0.211385	0.340864	0.655922	0.488404
28901	0.669	0	0	0	0	0.821143	0	0.334813	0	0.117883	0	0	0	0	0	0	0	0.0879184	0	0	0	2.15414	0	0	1.31077	0.598135	0.321502	0.309332	0.552795
28903	3.813	0.0243835	0.0637773	0.0201516	0.121894	0	0.123865	0	0.114296	0.165463	0.213036	0.964961	0.381739	0.26052	0	0.0352665	0.260689	0.215957	0.0398731	1.57224	1.09633	1.32282	2.67012	2.67012	2.75973	0.86579	1.27859	1.79101	1.16387
28934	1.989	25.6158	27.5501	22.1745	25.05	43.9144	60.5507	50.6764	30.3103	52.2983	65.7522	49.9466	61.8379	48.07	62.2842	19.4033	21.4439	26.1706	20.0269	13.94	15.0019	17.5702	19.8351	19.8351	7.05402	13.5295	11.787	16.2308	13.2942
28941	2.208	11.2849	8.73755	10.5443	9.93551	14.1815	9.62559	11.1589	8.68465	12.3225	13.9799	14.9975	9.88838	13.3843	15.0657	11.2364	12.8916	11.934	11.7745	12.8967	14.0362	10.1165	23.0552	23.0552	20.9694	22.7895	11.6569	13.4026	25.2074
28953	2.784	1.23565	1.2229	0.979795	1.40235	0.394644	1.18752	1.20684	0.521805	1.1331	0.875329	0	0.261417	1.07044	0.412022	1.20754	1.39571	1.60565	1.09221	4.57589	4.97065	0.388232	1.82852	1.82852	1.76388	3.34179	4.40368	6.46698	3.78587
28956	1.029	0.0451769	0.236329	0.149345	0.0903362	0	0	0	0.423529	0.0766412	0	0	0	0	0	0.326704	0.263453	0.800237	0.197002	0.364125	0.560346	0.350126	0	0	0	0.194437	0.139349	0.804444	0.179699
28957	2.643	2.99009	3.40438	2.86362	3.02467	4.36483	5.1822	3.81368	6.156	5.60968	5.22482	5.56852	5.50726	5.91959	6.51003	4.65536	3.14548	4.33954	4.7745	5.2453	5.89031	4.22575	7.38325	7.38325	4.91039	7.79714	4.28597	6.81198	7.48595
28960	1.065	1.65869	2.05507	1.33474	1.61473	1.03163	2.21735	2.73415	3.54651	3.48037	1.52546	0	4.10019	1.16592	5.3853	0.946981	1.69698	1.54637	0.904128	1.40726	1.89492	1.69145	1.19497	1.19497	2.47015	1.97258	2.22154	2.52607	2.25712
28977	0.768	0.96848	0.211096	0.600297	1.39192	0	0.614968	0.583307	3.97224	0.102687	0	0	0	0.323361	0	3.15167	0.588309	1.5317	1.97964	12.1968	6.75698	0.469114	0	0	1.1418	5.34057	9.42864	6.73643	4.81536
28980	0.921	9.64064	14.2583	9.34403	10.2948	15.5081	15.3842	17.997	17.035	19.6089	25.5775	14.6483	12.6434	18.6053	9.96367	9.49037	10.4002	12.3255	9.68453	7.32282	7.66916	11.7355	15.1999	15.1999	13.901	14.2291	8.40724	13.2569	13.2509
28982	4.398	27.5455	26.4305	28.6614	29.9919	42.5936	50.7948	44.8183	32.7668	51.1592	68.5233	47.4077	56.098	55.4504	71.7243	22.152	24.1012	26.5334	22.643	15.5905	16.093	21.5447	32.0236	32.0236	14.316	20.7446	16.8723	22.8682	20.98
28993	1.077	0.0431635	0	0.107017	0	0.51007	0	0	0.269769	0.146451	0	0	0	0	0	0.124857	0.167807	0.0546123	0.282333	1.04369	1.20459	0.334521	3.15109	3.15109	7.65356	2.13637	0.8654	0.960739	3.09042
29009	1.707	0	0.0949748	0	0	0	0	0	0	0	0	0	0	0	0	0	0	0.10337	0	0	0	0	0	0	0.102742	0	0	0	0
29016	1.032	0.180182	0.31419	0.297822	0.0450368	0	0	0	0	0	0	0	0	0.24064	0	0.195452	0	0	0	0	0	0	0.822124	0.822124	1.01965	0.193872	0	0	0.179176
29019	0.762	0	0.638275	0	0	0	0	0	0.190644	0.103496	0	0	0	0	0	0	0.474353	0	0	0	0	0	7.79399	7.79399	22.0952	0.656418	0	0	0.242664
29022	2.358	7.29441	7.42543	6.35429	6.62282	12.5804	16.4242	12.6339	9.8572	14.7493	17.9134	11.963	13.5804	13.5861	19.4583	7.35657	6.20823	8.10673	6.87752	5.08477	4.34036	5.80603	7.3761	7.3761	4.01635	6.74557	4.95602	6.75769	6.66554
29024	0.743	0	0	0	0	0	0	0	0	0.106142	0	0	0	0	0	0.0904921	0	0	0.0682082	1.51286	0.582028	0.969797	0	0	1.41626	0.403922	0.48247	0.835572	0.497739
29026	1.221	0.571094	0.066389	0.346117	0.418721	0	0	0	0.237953	0.0645895	0.665279	0	0	0	0	0.27533	0.296033	0.674401	0.415059	0	0.472232	1.47535	0.347433	0.347433	0.574547	0.573519	0.35231	0.338973	0.151441
29036	1.074	0	0.150952	0.286175	0	0	0	0.208557	0.135261	0.0734299	0	0	1.35528	0	1.06803	0.125206	0.084138	0.219059	0.0943738	0.348868	0.134217	0	2.36992	2.36992	4.08241	0.558872	0.333776	0.192685	0.344339
29045	4.755	13.1005	12.2572	14.3172	11.8272	15.25	13.8063	14.7442	13.3508	16.1045	14.179	12.6387	15.3057	17.8095	15.6802	9.44551	10.2432	8.52265	10.8711	10.3225	9.91308	20.0029	30.0653	30.0653	24.4906	17.5461	12.1527	16.7121	15.7494
29063	1.308	0.248784	1.17749	0.0293723	0.319803	0	0.722164	0	0.222126	0.241174	0	0	0.55641	0.189863	0.876963	0.359824	0.483601	0.269805	0.193726	0.859368	1.10206	0.275443	0.324324	0.324324	1.87716	1.14723	0.712565	0.791067	0.424105
29064	0.567	6.55902	6.57637	9.01186	7.13154	8.71976	3.33189	2.76531	0.768627	2.22543	2.86527	12.9785	0	3.06594	6.06914	3.43886	1.27498	1.45228	0.983185	1.98246	1.01692	1.27083	2.9927	2.9927	4.33038	5.82232	1.6438	0.729959	2.93508
29065	2.925	57.9936	56.9228	63.5851	52.4049	45.6379	34.7157	42.3475	61.5351	46.9678	36.1025	41.9304	36.8247	49.7531	42.3533	52.1105	47.9471	44.4197	50.6094	56.4909	48.9367	91.1477	109.934	109.934	106.248	59.2362	56.5472	69.4056	53.8609
29068	0.699	0	0	0	0	0	0	0	0	0	0	0	0	0	0	0	0	0	0	0	0	0	0	0	0	0	0	0	0
29086	2.316	0.0401443	0	0	0	0.711587	0	0	0	0.340517	0.350736	1.05912	0	0.107228	0	0.174186	0.273122	0.177773	0.306348	0.647123	0.248962	0.311122	8.24253	8.24253	22.1119	1.94374	0.464346	0.804184	3.03393
29097	0.786	0.0591438	0.309393	0	0.118265	0	0	0	0	0	0	0	0	0	0	0.0855415	0	0.0748313	0.0644768	0	0	0	0	0	0	0.25455	0	0	0.235254
29098	1.857	0.600802	0.218258	0.413775	0.951085	1.77494	0.508665	1.68867	2.1904	1.14665	0.874858	1.98137	1.17574	1.33732	2.4708	0.398272	1.11921	1.01355	0.43665	0.403537	0.620997	1.16407	0.913766	0.913766	0.0944429	0.754191	0.887984	1.44871	0.796596
29110	0.483	10.9721	13.7619	15.6699	13.1832	3.41208	2.93351	6.49246	21.3545	3.42886	6.72717	7.6178	7.534	5.6558	4.74976	17.2613	7.48358	15.709	11.9614	89.9863	76.1035	41.0256	28.9837	28.9837	26.8699	32.3104	75.7028	41.1316	36.7523
29113	1.221	0.761459	0.531112	0.409047	0.837441	0.899828	0	1.10069	1.18977	0.968842	0.665279	0	0	0.203391	0	0.605726	0.370042	0.529887	0.456565	0.9206	0.472232	2.06549	0	0	0.718184	0.901244	1.2918	0.847433	0.757207
29126	2.346	0.0792618	0	0	0	0.234162	0	0.381909	0.247691	0.100849	0.346251	0	0	0	0	0	0	0.100285	0.0864087	0	0	0.153572	0	0	0.0747573	0.042642	0.0611211	0	0
29138	1.092	0.297994	0.0742317	0.175911	0.0425623	0	0	0	0.266063	0	0	0	0	0.227418	0	0.430998	0.0827511	0.430897	0.371273	0.343117	1.32005	1.31971	4.66171	4.66171	7.38782	3.02313	0.919167	1.70558	3.38663
29142	1.197	0.31069	0.677201	0.481441	0.427116	0	0.394566	0	0.121362	0.329423	0	0	0	0	0	0.280851	0.301969	0.0491374	0.211691	0	0	0	0.354399	0.354399	0.146517	0.083574	0.0598956	0	0.154478
29182	2.397	84.0917	81.3653	78.8254	59.0622	56.8367	51.0323	58.1234	46.8478	76.3304	57.2714	61.4	49.7942	63.3026	47.8543	72.2005	57.7547	52.4866	80.7646	75.9685	75.0513	124.151	241.929	241.929	326.323	135.346	82.7918	95.1404	132.299
29193	1.383	1.64705	1.4067	1.61121	1.37787	1.58885	6.14701	2.75331	3.78144	2.96523	2.93675	1.77363	0.526236	1.6161	1.65881	2.28494	2.94027	3.8276	2.41851	8.66948	5.31569	4.68911	13.1896	13.1896	31.5761	15.0455	6.63555	5.53644	10.9636
29196	1.08	0	0.0750564	0.106719	0	0	0	0	0.269019	0	0	0	0	0	0	0	0	0	0.0469247	0	0	0	0	0	0.162389	0.0926278	0.0663843	0	0
29203	0.291	11.9812	18.1064	11.8822	23.798	5.66335	6.49203	10.7761	17.9716	6.77524	5.58286	8.42932	10.0039	14.5079	15.7673	122.919	95.0222	47.0944	124.52	73.3918	73.8082	37.1422	1.45779	1.45779	15.6697	26.4705	75.8834	44.8021	25.4172
29209	0.741	24.9688	31.1773	25.1979	31.2989	50.4122	55.4517	59.5493	60.3823	70.8816	58.1001	59.5854	51.0726	66.3583	44.892	25.4062	25.9751	40.4022	23.7321	36.4066	27.8182	34.0345	20.6097	20.6097	21.0646	39.8262	38.4115	18.1529	40.9247
29212	1.941	22.3933	19.9207	22.2082	18.7732	14.7171	10.9497	14.6557	12.6485	11.8235	15.9029	11.3737	11.2486	12.5386	10.0464	11.9853	10.056	11.1514	8.66839	10.8101	13.442	11.3225	10.9278	10.9278	8.31273	12.1118	11.0442	10.2352	15.433
29230	1.074	6.18962	10.793	8.04867	10.6891	7.67241	2.63852	11.4706	21.5065	9.69275	6.80703	3.42588	4.74347	10.6366	5.34017	23.3509	17.5848	12.815	15.902	18.49	18.7904	23.1465	16.5894	16.5894	4.40901	7.07904	17.6901	15.2221	5.33725
29249	2.121	42.4542	44.1803	46.9143	38.8522	34.1884	32.0653	25.0286	19.0406	35.9553	34.8514	39.8992	39.1171	32.1989	31.9081	35.1236	24.8384	19.8831	27.5495	11.8359	12.9809	22.0822	30.8011	30.8011	19.1009	19.4794	12.4393	13.4645	17.872
29254	0.759	34.115	26.2727	35.3819	34.9657	26.7797	23.6459	30.9867	25.073	25.0411	25.6855	32.3179	18.2186	27.8116	18.1355	28.2584	25.2401	24.0229	22.3013	47.3909	47.29	36.0754	35.2116	35.2116	73.9417	60.8927	44.0183	29.1738	71.6252
29255	1.245	704.736	660.858	641.397	710.759	487.13	476.468	354.606	412.942	357.896	255.11	543.782	441.347	357.252	264.424	638.819	802.173	1071.99	934.524	725.894	709.051	947.434	585.384	585.384	387.387	716.658	701.287	823.119	718.55
29260	0.354	0.131319	0	0.542641	0	0	0	0	0	0	0	0	0	0.701528	0	0.759725	0.255266	0.166151	0	0	0	0	0	0	0	0.282593	0	0.584585	0
29262	0.324	0.143479	0	0	0	0	0	0	0	0	0	0	0	0	0	0	0	0	0	0	0	0	0	0	0	0	0	0	0
29280	2.202	0.971119	1.06756	0.767682	0.759858	0.997902	2.35933	1.11893	0.659721	0.787921	0.737789	0.556978	0.661021	1.01502	0	0.488542	0.451411	0.58764	0.552357	0.680625	0.916478	0.654459	1.9265	1.9265	3.18584	1.18119	0.781417	0.845817	0.671789
29306	0.636	0.146186	0.637272	0.0604072	0	0	0	0	0.456825	0.247999	0	0	1.14432	0	0	0.105716	0.426246	0.0924802	0.398418	4.71301	7.47943	0	8.00407	8.00407	36.9512	10.0667	6.76368	5.20612	9.59438
29309	1.29	13.3695	9.9284	14.1167	10.6647	3.40679	2.56284	2.77817	0.563064	3.36241	8.81572	8.55674	2.2567	6.1604	6.2244	2.91876	1.05075	1.45904	1.72858	1.16181	3.24056	0.279287	6.57699	6.57699	5.57411	4.57538	2.44541	4.01053	3.29684
29324	1.311	9.82221	12.3044	11.7513	13.3301	17.5992	15.491	15.3769	20.4997	15.5201	14.251	20.5814	11.6579	13.8283	11.3744	13.5907	17.9212	14.1772	11.8289	11.1462	10.6655	24.7332	11.9725	11.9725	16.0531	12.0565	12.7968	9.94464	13.2582
29337	2.268	13.241	10.5794	11.9594	12.5007	23.7371	19.9913	24.789	20.1124	25.3143	18.2661	18.3862	22.1416	21.8996	35.4033	13.2515	13.4271	15.0674	13.3177	13.0512	11.6311	8.41923	26.5602	26.5602	16.3163	16.0555	12.5182	13.5955	15.4092
29344	2.7	0.361566	0.600452	0.76838	0.447566	0.406922	0	0	0.322823	0.701011	0.601708	0.454247	0	0.0919781	0	0.498042	2.17543	0.936722	0.131389	2.91421	1.92199	8.80683	0.314234	0.314234	0.909381	1.63025	2.8678	4.06222	1.23273
29345	1.167	0.0796693	0.208383	0.395054	0.0398269	0.941465	0	0.767746	0	0.608204	0	0	0	0.851212	0	0.403298	0.696896	0.453605	0.173706	0.642132	2.9645	0	1.45404	1.45404	3.30623	2.74312	3.07177	3.0146	2.21829
29352	0.99	34.1844	27.8391	13.0392	12.535	9.98809	5.72479	10.1814	44.7551	9.32026	17.2307	12.3885	7.35136	10.5357	24.3317	13.8546	9.03642	6.65409	24.2132	38.6038	33.7804	4.00311	19.711	19.711	13.8179	15.9657	38.8167	39.5073	14.1951
29353	1.815	1.05012	2.23308	1.56639	1.02431	0	0.260218	0.370231	0.640311	0.912473	0	0.675739	0.400983	0.273654	0.631993	1.18542	2.93746	1.68513	0.725976	8.46394	9.92761	10.7191	3.27219	3.27219	3.86514	3.91333	9.59884	11.0598	3.66763
29358	1.101	25.0802	23.2655	20.9717	25.1175	32.9308	32.1727	31.5335	32.3263	35.8862	38.365	32.3047	35.0341	31.3528	34.3808	22.0455	22.8988	29.382	22.8768	40.4972	36.0045	28.1417	28.1269	28.1269	43.9646	54.3349	31.5172	26.6902	60.2931
29366	2.388	0	0	0.0643534	0	0	0	0	0	0.0660501	0	0	0	0.103995	0	0.0281556	0.113523	0.0492608	0	2.82425	2.47492	2.5648	0.710579	0.710579	0.220327	0.963516	1.74134	2.85977	1.16149
29370	0.39	2.97994	4.57267	3.05382	5.95872	2.81715	2.42203	5.74333	13.7821	6.8753	14.5798	3.14478	3.73223	5.09417	5.8824	4.65477	6.71939	9.19965	3.11869	23.0575	21.0679	26.79	9.78959	9.78959	16.6387	19.2381	21.3247	23.8781	20.8616
29376	1.026	0	0	0	0	0	0	0	0	0	0	0	0	0	0	0	0	0	0	0	0	0	0	0	0	0.097503	0	0	0.540672
29379	2.865	7.64238	7.32802	7.25469	7.26776	13.2303	10.3856	10.789	10.2932	11.1483	17.5787	11.1302	13.7174	13.4355	8.00745	7.88522	8.64216	9.34098	7.12863	7.32367	6.38985	6.16185	14.6588	14.6588	9.54952	9.14833	7.60743	8.0177	10.8429
29380	0.669	5.28104	5.2102	6.54673	6.87791	8.21143	2.82389	2.6785	3.04004	3.41861	6.07104	5.49985	3.26361	4.45455	0	2.31154	2.0261	3.3409	2.80286	5.0406	3.01657	4.30828	1.90231	1.90231	3.40799	3.88788	4.2867	1.85599	3.31677
29400	0.681	5.73409	7.26097	5.0774	7.30271	16.9402	16.6448	17.7613	10.666	13.4335	7.15688	25.2137	13.8931	9.11678	11.7907	5.72638	5.70582	9.2415	7.06972	7.15256	9.31359	6.34854	6.22931	6.22931	2.06027	9.25462	7.26425	6.07763	9.50345
29421	2.172	11.7288	11.5695	11.9573	11.9405	9.61101	16.3085	12.6845	40.3975	13.4707	7.85378	9.59941	14.7433	15.0925	11.0904	14.8277	14.6031	17.0874	11.783	18.4582	18.1845	14.7628	54.6871	54.6871	69.6031	23.7199	19.6072	20.0083	26.9873
29432	0.801	0.232145	0	0.38371	0.2321	0	0	0.279638	0.362723	0	0	0	0	0	0	0	0.112814	0.22029	0.442885	0	0.179961	0.449787	0	0	0.656856	0	0.179014	0.516712	0.230849
29449	0.321	0	0	0	0	0	0	0	0	0	0	0	0	0	0	0	0	0	0	0	0	0	0	0	0	0	0.223349	0	0
29475	0.876	48.3444	48.7661	51.6639	48.5472	50.1685	49.0626	46.7924	44.1118	44.7435	48.219	35.0019	54.8331	51.3125	47.1398	51.5013	46.1105	60.0931	43.8521	63.3028	70.0998	48.9421	39.7097	39.7097	54.8565	62.8093	57.7816	47.956	67.3359
29515	1.869	5.54661	6.33221	6.66011	6.58998	11.1691	15.9201	11.9845	12.9803	14.22	16.081	15.0929	12.0713	13.0216	13.5021	8.23807	8.07428	7.52133	4.77231	4.61088	5.86159	7.51787	13.3915	13.3915	9.38366	6.04831	5.25533	5.09331	9.79459
29527	1.128	27.612	31.9788	28.8142	25.052	21.4283	28.4717	29.7859	24.8557	28.4553	26.6448	41.3171	37.4215	28.6209	27.4564	26.5843	29.6407	23.9337	25.3394	26.5733	23.1303	27.4681	46.2576	46.2576	39.3362	30.9515	25.2967	23.6664	27.2119
29535	1.011	10.7596	10.0224	12.2363	10.6656	16.8444	8.40882	14.844	15.9496	16.3812	14.4624	14.5575	23.7556	17.686	22.6917	10.6407	12.8709	15.9988	10.9779	12.23	16.3968	12.4726	16.784	16.784	17.8677	21.8679	14.6794	11.4627	19.753
29543	1.389	16.7005	20.6592	17.2042	17.1323	15.8199	21.7616	24.3502	28.1337	25.5498	24.5622	25.6066	25.6742	23.6004	28.9038	17.1356	14.5077	18.2084	19.0456	21.8498	17.5386	32.4226	31.1519	31.1519	29.7983	29.2408	15.33	21.1562	34.213
29548	1.479	28.0997	23.7318	23.5605	25.2031	67.6003	76.6402	61.0331	31.9222	66.0131	66.4564	53.9015	78.7326	58.9369	79.1081	9.3648	7.27068	4.21545	5.03703	2.02669	3.89855	3.65395	28.3958	28.3958	21.1073	11.1604	4.02345	5.73676	11.0021
29562	0.762	0	0	0	0	0	0	0	0	0	0	0	0	0	0	0	0	0	0	0	0	0	0	0	0	0	0	0	0
29580	0.975	6.34131	7.23313	4.09803	8.72356	2.25372	3.87524	2.98653	6.25781	7.36062	2.4994	2.51583	4.47867	4.07534	1.17648	3.10318	2.9658	3.25758	3.48254	4.22721	3.69613	2.95614	2.17547	2.17547	1.97865	2.25727	4.77967	4.24499	1.32756
29587	1.428	61.0712	57.2763	62.9824	53.4757	62.3206	78.0544	60.5463	49.4408	83.2819	64.2791	60.9797	77.4673	74.9544	53.0157	58.6193	61.635	69.65	56.6764	83.1757	75.3047	77.2028	161.903	161.903	188.399	102.84	74.105	94.3418	99.0589
29593	1.017	0	0	0	0	0	0	0	0	0	0	0	0	0	0	0	0	0	0	0	0.141739	0	0	0	0.344898	0.0983658	0	0	0
29617	0.981	18.5759	16.2783	16.096	19.2829	30.2392	38.9969	26.4861	27.2475	29.9859	26.4972	32.5057	28.1915	32.6565	28.0628	14.5986	17.686	22.1839	15.7047	14.8957	18.6615	15.0576	10.3784	10.3784	18.9504	17.1319	15.0552	14.1337	19.2261
29618	1.653	0.0843685	0	0	0.0281174	0	0	0	0.0878829	0.286257	0	0	0	0.150237	0	0.0406749	0	0.106747	0.0613173	0	0.174409	0.217955	0	0	1.16708	0.181557	0.0433727	0.125193	0
29631	1.152	10.2094	9.99189	10.872	11.4985	29.0886	32.7983	19.4436	21.4375	28.2732	33.1409	15.9696	26.5338	25.8688	16.9272	9.98029	13.5703	17.3593	7.52262	15.9371	14.2647	14.0734	11.0473	11.0473	5.93736	14.3284	12.2603	8.26336	10.2728
29639	0.774	4.62468	7.95947	6.75062	6.3652	19.8729	16.4754	15.3378	33.5961	14.061	16.7918	11.0921	20.6864	12.5133	10.374	17.1998	18.3297	24.7732	21.4108	24.2044	27.3771	13.0334	32.8849	32.8849	77.7203	135.84	33.9949	20.0526	158.153
29648	0.525	125.914	127.382	115.184	139.7	271.01	229.401	254.708	288.327	286.013	276.957	210.251	250.912	250.706	231.598	100.661	132.706	166.817	119.119	150.587	150.189	151.661	123.629	123.629	112.912	127.287	129.87	135.991	125.034
29649	0.96	2.08223	0.506631	2.72135	1.54927	0.572234	0.983949	0.233323	0.302647	1.4787	1.6923	1.27757	1.51622	0	0	0.910482	0.941294	0.551413	0.686274	1.17089	1.05109	1.12587	2.20946	2.20946	1.64419	1.87571	1.71769	1.50896	0.963072
29663	1.77	2.39001	3.34319	2.77832	2.73091	0.931093	2.93517	1.39203	0.820737	1.78223	3.21251	2.77167	0.822355	0.982139	1.94418	1.78535	0.255266	0.564913	1.28844	1.27012	0.977281	0.610643	2.15703	2.15703	2.87347	2.37378	1.4582	2.33834	2.61172
29667	0.957	0.242879	0	0.120436	0.291398	1.72208	1.48055	1.87243	0.303596	0.741665	3.39522	1.28157	0.760485	1.8165	1.19861	0.21077	0.0944245	0.430221	0.264779	0.39152	1.05438	4.14114	0	0	0.366521	1.2544	1.87291	0.432483	0.966091
29668	2.646	13.2117	12.8975	13.8082	12.1728	7.47408	7.67525	4.65587	6.97254	7.8983	7.06086	12.515	7.70142	9.29167	7.80318	8.76655	7.20591	5.64612	8.27408	9.48747	6.97319	21.241	15.872	15.872	15.9075	12.7411	9.42928	11.1058	11.4608
29672	2.79	14.4293	16.125	14.0457	15.3427	16.7363	13.5425	16.2975	14.6312	12.8048	16.0132	11.4294	15.6513	13.6187	18.9122	18.3633	14.7368	15.1576	14.9493	17.9956	14.5182	18.9825	26.9126	26.9126	20.0525	26.1748	15.9579	18.395	28.2998
29675	1.161	218.661	184.045	210.494	183.43	34.5411	41.4937	49.1967	104.355	29.5484	46.8772	48.5938	38.2385	65.0264	56.316	139.22	103.051	92.1523	120.826	89.0722	70.15	90.3026	243.349	243.349	282.331	102.278	87.0715	104.452	92.8531
29679	0.807	0.230419	0.200895	0	0.575936	0	0.585248	0.277559	0.180013	0.781797	0	0	0	0.307734	1.4214	0	0.335926	0.145768	1.00478	0	0.357246	0.892886	1.57701	1.57701	0	0	0.266524	0.256435	0
29685	1.65	9.6355	10.3169	9.15071	7.07029	2.99643	6.01103	5.43006	5.45865	7.07384	4.43076	8.17644	3.96973	6.47192	8.34231	7.45704	9.20072	7.59279	7.6786	14.7603	15.2885	11.791	17.4828	17.4828	18.7073	23.2816	11.9057	13.7962	23.0857
29686	0.927	8.97647	10.1436	7.833	11.7323	10.0743	9.17078	12.8063	13.1637	13.6969	21.0306	14.5535	7.85097	14.7344	12.374	6.02002	5.9463	8.62909	6.34167	10.5089	6.68652	8.16167	3.66098	3.66098	4.91898	11.6549	8.5075	5.80423	13.7635
29700	1.023	0.0908838	0	0	0.136299	0.536994	0	0.218954	0	0.0770907	0	0	0	0.242758	0	0.065724	0	0	0	0	0	0	0	0	0	0	0	0	0
29719	0.231	0	0	0	0	0	0	0	0	0	0	0	0	0	0	0	0	0	0	0	0	0	0	0	0	0	0	0	0
29720	1.371	0.271259	0.0591254	0.616497	0.508512	0	0	0.326754	0.635757	0.115046	1.18498	0.894577	0.530842	0.543416	0.836665	2.64823	1.1864	1.67314	1.73735	1.63976	3.78509	0.262786	0.618841	0.618841	0.895451	2.11605	2.98076	2.26415	1.34872
29725	0.762	0	1.48931	0.0504186	0.487958	0	0	0.29395	0	0	0	0	0	0	0	0.0882357	0	0.0771882	0.199523	0.491712	0	0	0	0	0.460316	0.131284	0.282264	0.543158	0
29729	1.827	0	0.0443683	0	0.050879	0	0	0.1226	0	0.0863314	0	0	0	0	0	0.0368011	0	0.0321934	0	0	0	0	0.232193	0.232193	0.287981	0.109511	0.117726	0.226539	0.303629
29730	1.443	0.515449	0.280877	0.292868	0.354302	0.380696	0.981903	0.465675	0.704708	0.983748	1.68878	0	0.504355	0.516301	2.38476	0.139783	1.31507	1.01901	0.561926	0.259656	0.499477	0.998696	0	0	3.28155	2.01047	0.993694	0.143412	3.07542
29732	2.523	0.202678	0	0.06091	0.147374	0	0	0	0	0.15629	0	0	0	0	0	0	0.0716324	0.1865	0.0602601	1.9306	1.25695	0.142798	0.168139	0.168139	0.139025	0.436155	1.16508	1.55843	0.732897
29738	0.834	7.52488	6.3177	6.90989	3.62239	3.95212	2.26521	2.68573	64.2744	1.51297	3.89595	4.41175	3.49057	2.0844	2.75076	2.57978	1.95031	3.52622	3.22059	34.1439	21.7779	0.86398	20.8547	20.8547	43.74	24.1099	30.3457	22.8283	18.8457
29748	1.2	34.3229	32.2217	36.7862	32.9994	37.5386	39.7515	34.9051	25.5434	36.4088	39.2614	33.7278	35.7827	30.4218	29.6326	27.7907	28.7659	35.3395	27.4087	23.1055	30.3914	30.6238	30.0486	30.0486	27.9147	26.3434	27.7818	21.5566	30.202
29754	2.946	24.0799	22.6178	26.3821	21.4247	26.8519	23.246	23.7219	20.6614	29.5003	28.6761	22.0647	28.9039	27.5653	32.7066	18.669	19.0176	16.7308	18.0111	17.297	14.6302	24.092	52.127	52.127	61.794	28.2185	16.9138	22.6893	30.1907
29757	1.089	0	0	0	0	0	0	0	0	0	0	0	0	0	0	0	0	0	0	0	0	0	0	0	0	0	0.0658357	0	0.169798
29759	2.718	0.0513102	0.208766	0.11308	0.0513002	0	0.347532	0	0	0.0870461	0	0	0	0	0	0	0	0	0	0	0	0	0	0	0	0	0	0	0
29773	1.11	2.84786	3.94351	3.2535	3.01479	4.45415	2.97844	4.84302	4.18798	3.48137	2.92723	8.83939	5.90096	4.25088	1.03339	3.39207	3.66341	5.88174	3.56121	11.4768	9.22034	6.8161	27.1345	27.1345	43.1341	27.1274	12.6597	14.3555	23.8217
29778	0.639	0	0	0	0	0	0	0	0	0	0	0	0	0	0	0	0	0	0	0	0	0	0	0	0	0	0	0	0
29779	1.074	4.11198	6.49092	6.58202	5.10652	8.6954	3.95778	4.58825	3.65205	3.30435	3.78168	4.56784	4.74347	4.85583	2.13607	7.13674	5.30069	3.66924	6.60617	4.18642	5.10024	9.72822	7.10976	7.10976	8.81802	5.49557	3.73829	4.23906	6.02593
29781	1.095	1.78307	1.40654	0.84206	1.57049	2.50842	2.58792	2.25013	1.59201	1.08033	2.96733	0	3.98786	1.36077	0	1.96488	1.89806	1.61144	1.0182	5.81702	7.76693	3.29022	10.8475	10.8475	15.536	8.49638	5.17252	5.2917	9.11884
29785	0.342	30.8554	30.3386	31.0048	31.2571	48.1881	30.3816	44.536	35.2557	35.9729	33.2523	46.62	36.1764	42.8424	16.77	28.7029	30.6498	44.543	31.7113	52.5873	45.0992	43.1914	23.5675	23.5675	81.5366	63.7669	52.199	22.9937	54.6079
29790	1.098	56.7752	57.9534	59.5879	60.4468	70.044	51.617	86.9032	111.533	83.8915	85.0775	81.541	68.9341	79.6139	67.9047	55.2949	65.5922	78.6911	56.3559	63.4711	76.2755	58.406	66.8391	66.8391	54.6267	87.8294	67.7773	61.6306	96.4967
29803	0.777	16.6324	19.9262	17.7509	21.2351	31.8153	19.451	26.233	28.6054	25.6789	31.3631	20.52	18.7332	26.2084	16.2391	15.3162	14.0722	19.9843	14.6753	11.091	18.7375	21.3293	12.5572	12.5572	17.3801	13.6474	15.3171	22.6386	15.2307
29820	3.441	21.6696	19.9767	22.7321	20.1391	30.6522	34.7256	31.05	32.5497	40.0851	38.951	32.4349	35.7441	37.6733	45.0027	23.8969	29.3861	28.7506	22.0035	25.2621	27.1457	25.2332	38.7108	38.7108	13.7613	31.747	27.4612	33.7388	32.5648
29821	1.764	14.6787	12.3613	13.9824	13.4112	18.6852	18.7419	21.0784	29.3176	26.3773	20.2616	20.8583	17.7408	21.399	22.7593	14.1408	20.542	22.4733	17.5824	23.1523	23.7797	17.7689	22.1246	22.1246	16.4046	21.1532	19.5089	22.6417	23.4806
29828	2.259	27.9252	21.7813	24.099	26.2738	28.9385	31.9881	38.5711	30.546	32.6068	35.9586	29.3179	26.418	35.069	34.5288	25.0013	22.361	27.1825	24.2737	24.7136	24.1843	30.4619	44.8816	44.8816	38.43	37.0216	25.39	28.765	36.4254
29836	1.077	2.58981	3.01062	3.24617	2.89139	1.53021	2.63117	1.66381	0.134884	0.659029	0	1.13878	2.02726	1.38352	0	1.62314	0.0839036	0.163837	0.376444	0.347896	0.401529	0.334521	0	0	0	0	0.133138	0.576444	0
29842	0.381	0.36604	0.212758	0	0.121989	0	0	0	0	0	0	0	1.9102	0.651814	0	0.176471	0.948706	0.154376	0	0	0	0	1.11343	1.11343	2.30158	1.83797	0.188176	0.543158	3.39729
29850	0.48	52.3948	58.0937	46.1828	61.4865	131.614	148.576	146.993	88.0702	121.253	104.923	109.871	139.492	127.792	155.332	56.59	66.6436	87.981	63.8763	43.7132	52.254	71.3053	49.4918	49.4918	34.3454	42.7246	50.9333	54.7537	41.2195
29873	0.846	7.4731	5.65319	4.08713	7.52658	12.9869	11.7236	10.8553	9.78773	9.0423	5.76103	15.947	8.60265	8.51287	4.06762	7.78852	9.82684	9.31623	6.58943	13.2867	10.0529	12.7759	16.046	16.046	19.0721	10.6423	9.2373	10.2738	10.7099
29877	1.929	0.26509	0.0840445	0.159332	0.530076	0.569564	0.489679	0.81282	1.65679	1.2265	2.52661	2.54322	0.754572	0.257482	1.18929	0.801669	0.796367	0.335403	0.420352	0.77695	1.34509	0	1.5394	1.5394	2.45478	1.45208	0.669005	0.42912	1.34201
29880	1.941	0.215551	0.208812	0	0.167618	0	0	0	0	0.0406305	0	0	0.749907	0	0	0.207838	0.139666	0.0606053	0.0261096	0.193037	0	0.371231	0.218555	0.218555	0.0903558	0	0.0369372	0.106617	0.190531
29898	0.66	9.86089	11.6679	10.6525	9.71813	16.6468	18.6056	20.0233	16.508	14.9363	11.0769	5.57484	26.4649	19.9425	8.68991	14.364	11.9116	17.6452	12.5161	26.1144	20.3119	12.0093	20.568	20.568	24.9784	27.5862	17.5979	11.2878	23.534
29904	1.065	2.74994	2.43563	2.2366	3.92772	3.0949	5.76511	3.57542	5.18336	3.40632	3.05091	3.45483	3.41683	3.73094	1.07706	2.33589	3.39396	2.87184	3.18824	2.1109	2.30097	3.7212	3.58492	3.58492	9.38656	3.28764	2.89473	2.91469	3.29886
29905	1.299	1.61041	3.49455	2.54352	2.61193	1.69159	3.99942	3.27622	3.24314	2.54987	4.37732	2.83248	2.80133	1.72061	2.64912	1.96686	2.1565	2.98841	2.80898	1.4422	3.55101	6.10173	1.30628	1.30628	2.56523	2.84943	3.53232	3.18619	1.85052
29919	0.45	19.4213	18.9142	16.9897	29.0229	39.0645	55.6259	47.7845	47.1322	46.9678	46.9332	40.8822	43.6671	35.3196	43.3337	18.9754	20.8842	35.029	18.8074	26.6442	39.4007	41.6323	11.3124	11.3124	37.0248	60.0228	41.7424	10.5771	65.7457
29924	1.587	0	0	0	0	0	0	0	0	0	0	0	0	0	0	0.0423665	0	0	0	0.236096	0	0	0.267307	0.267307	5.194	0.31518	0	0.260798	0.116515
29930	1.629	178.243	153.165	185.916	147.394	157.823	162.361	94.4635	33.9767	54.6576	97.736	140.791	155.475	101.227	107.032	104.878	86.703	64.1612	115.17	90.1634	99.3734	106.16	321.612	321.612	273.029	150.333	94.273	106.076	143.024
29941	0.837	1.27742	1.45271	1.69833	1.888	5.90693	1.12854	1.87327	1.38849	2.1671	3.88199	1.46531	3.47806	0.593407	1.37045	0.803293	0.755734	1.75679	0.787125	7.61007	9.12771	3.87397	4.56146	4.56146	19.9058	10.6373	9.76492	4.69764	14.1389
29946	0.594	37.7218	44.0786	37.3841	42.0962	56.4142	46.9115	52.4151	45.9779	49.9205	51.9657	35.1009	26.955	41.8082	59.8638	32.0331	33.6204	36.043	27.0457	35.9545	40.284	52.7682	27.1384	27.1384	63.7747	76.6285	45.7448	18.4646	61.9479
29950	0.438	0	0	0	0	0	0	0	0	0	0	0	0	0	0	0	0	0	0	0	0	0	0	0	0	0	0.491062	0	0
29951	0.876	6.63343	4.90437	6.57859	5.73016	6.89817	10.783	9.46076	8.95503	13.5041	12.0548	8.40045	9.13885	11.3398	15.7133	5.52622	7.4272	9.53433	6.24806	7.27127	7.40491	6.58045	8.71676	8.71676	3.60371	7.42291	6.46565	9.21323	11.1875
29973	1.542	85.3469	80.9033	93.855	90.9365	100.82	104.75	81.2	59.1633	101.265	83.7591	108.966	82.5955	82.6193	80.3394	72.7296	49.6945	45.696	47.5565	45.1954	44.3104	49.299	50.3447	50.3447	46.5179	54.1062	43.9841	41.0666	60.0777
29985	1.341	4.50658	4.8963	3.40929	4.92161	4.09653	1.76098	4.84393	6.60813	4.70477	2.42298	1.82918	2.17087	4.81496	2.56615	7.32021	10.0405	7.71951	7.10485	13.1321	15.4791	8.86594	27.2055	27.2055	47.7359	14.5469	17.3758	22.0678	14.0647
29989	1.266	11.4198	13.062	10.4393	13.2165	5.64098	2.61143	2.30005	0.344243	2.61633	3.84979	2.90632	4.59895	2.15778	0	3.18652	1.78444	1.34732	2.04156	1.18384	0.341585	1.42291	1.67542	1.67542	0.554125	0.316076	0.283156	0.490387	0.146058
29990	0.48	42.71	47.1167	46.7431	44.0573	60.6568	37.3901	46.1979	27.5409	45.1824	38.923	45.9925	21.227	34.6643	40.6253	39.3609	36.8987	33.5749	32.9412	39.8102	40.2416	54.7925	69.8188	69.8188	85.8634	52.52	36.7437	46.5622	69.7264
30003	0.387	5.64572	8.58785	11.615	11.6495	15.6145	7.32241	12.7333	9.00902	16.5064	6.29694	0	9.4029	10.909	17.784	9.72919	8.40597	10.3348	6.67859	7.74541	8.19451	6.51669	7.67315	7.67315	11.7827	4.39444	4.81672	6.41684	6.21144
30039	2.244	8.57649	9.89782	10.5121	8.8855	21.0533	24.2041	20.0633	15.3427	25.6553	30.4072	18.5828	30.8108	19.8097	34.7596	8.11981	10.47	12.2929	9.46274	8.18161	7.1946	9.95425	10.2084	10.2084	2.73544	6.68704	5.65509	7.28543	8.4874
30040	1.164	93.5732	90.0445	85.0565	64.8057	74.5674	70.1951	42.7197	32.6983	46.2071	50.9436	70.5955	63.7749	46.2972	40.4036	110.269	94.8669	60.7376	137.756	46.3527	50.4026	149.807	95.8494	95.8494	93.2651	52.9411	49.0286	51.3802	55.4412
30044	1.02	495.361	456.326	455.529	429.329	224.585	212.533	236.507	275.729	246.256	245.284	260.925	275.417	280.723	246.282	416.004	422.408	294.145	559.702	310.768	247.032	574.681	457.072	457.072	432.089	325.516	310.678	362.556	314.347
30062	1.212	20.2518	26.1509	22.9183	26.7287	18.5834	28.4468	29.2	32.0027	32.4044	17.4257	29.3461	22.8183	28.4813	27.4463	16.2542	23.1875	21.7411	12.8788	21.9493	23.1923	25.8617	21.7008	21.7008	12.7339	18.4889	18.8702	15.7086	17.24
30063	1.56	15.0189	15.6406	14.4564	16.4461	21.1287	13.9267	13.4968	9.96407	15.52	24.994	23.5859	21.9268	14.8049	19.1178	13.4471	7.29865	8.82261	9.38856	3.84292	4.71256	6.23561	8.97379	8.97379	5.17148	7.69523	5.97459	5.17358	7.82311
30070	1.347	44.6234	62.7064	41.8701	44.9598	27.3245	31.2059	24.1118	26.854	27.1076	19.2975	25.4945	30.7971	26.7331	22.1409	72.0275	85.7353	66.5462	76.3379	44.7841	44.6252	64.4598	52.5939	52.5939	97.7808	46.0457	46.1999	46.858	44.3399
30097	1.227	11.025	11.0327	11.9296	9.43197	13.4314	13.0872	19.7155	15.0361	17.2896	11.9165	23.9895	17.7942	17.6085	14.0228	12.4937	16.865	17.7842	12.7213	27.7883	20.7941	28.7754	27.6587	27.6587	19.4391	25.356	20.7431	21.4196	32.0993
30121	2.115	26.2218	26.5221	28.9732	21.2282	17.1427	22.5541	26.0527	23.2158	34.3421	21.5079	20.2961	22.0228	26.1844	28.2021	24.7643	19.8673	17.0473	26.2379	17.3613	14.6534	35.7724	32.4931	32.4931	23.467	22.7037	15.9322	21.4282	23.6055
30123	0.636	3.94701	7.2649	5.19502	5.04242	9.50125	7.42603	5.63496	6.39556	6.07598	7.66326	17.3556	5.72158	4.68568	14.4285	4.75724	7.38827	7.39842	5.3388	4.71301	5.89288	7.93068	2.66802	2.66802	6.34238	6.76358	7.66551	4.88074	9.0129
30124	1.755	0	0	0.0437823	0.0264832	0	0	0	0	0	0	0	0	0	0	0	0.308937	0	0	0	0	0	0	0	0	0	0	0	0
30126	1.284	23.1349	20.5178	21.7827	19.5106	18.3971	26.116	25.4693	20.0256	19.7774	18.3465	25.7902	29.4741	23.7897	16.9737	25.8155	18.5796	18.5522	20.4057	14.5905	17.2889	27.2174	15.8585	15.8585	15.5712	16.5951	13.8476	17.2453	16.1292
30132	0.795	39.1193	52.5112	43.4932	44.5487	48.37	38.6153	43.3892	29.6023	31.2479	33.7183	52.4526	43.9417	40.2968	36.0713	32.8989	31.7127	26.8563	23.3951	23.0937	26.654	31.7227	26.1466	26.1466	28.8992	32.0877	23.2671	19.5229	28.8413
30156	0.795	18.8287	19.9848	21.07	18.4743	14.511	11.2876	12.9604	19.5521	14.1856	16.3483	4.62817	14.6472	9.68374	11.5428	15.9843	9.43425	9.17404	9.30704	37.2328	42.0661	32.6291	32.0163	32.0163	62.2105	53.102	48.3378	42.9505	40.4708
30160	1.425	23.3903	21.6731	23.5097	22.4073	27.7564	23.5319	26.5644	28.7483	30.66	26.2218	22.3776	22.4719	34.332	25.7587	21.2323	23.5898	24.6001	20.7694	24.1901	23.8731	32.6148	35.4257	35.4257	23.7533	30.1167	22.9424	24.3975	33.0891
30165	0.429	124.507	101.657	127.884	121.666	69.1483	56.147	45.4245	33.8626	28.6777	43.5502	68.6135	42.4117	45.7318	61.4978	28.5242	15.5873	11.928	23.8627	76.8583	68.5463	10.9176	32.632	32.632	20.0318	87.679	76.0402	27.0136	90.5153
30174	1.092	0.212853	0.371158	0.140729	0	0	0	0	0	0.144439	1.48774	0	0	0	0	0	0	0	0	0	0	0	0	0	0	0	0	0	0
30183	0.567	11.8062	10.1505	12.5353	10.0825	15.5018	15.8265	10.6662	17.4222	11.1272	12.8937	19.4677	16.6864	11.8258	12.1383	8.77502	5.57804	11.722	8.66991	14.538	12.7115	19.6978	14.2153	14.2153	24.1264	49.7544	12.7711	5.47469	51.5269
30210	0.429	61.5493	54.0406	64.9272	55.0369	78.112	61.6516	75.1854	97.5243	94.4894	77.6329	80.049	59.3764	96.6735	58.824	50.7793	53.2917	52.3735	45.7172	67.251	64.5142	57.9471	58.342	58.342	60.0954	99.8049	65.5115	83.935	87.9292
30212	0.438	0.530674	1.11042	0	0.106114	2.50842	0	0	0	0	0	0	1.66161	1.70097	0	0.614024	0.618933	0.805718	0.347115	1.71089	1.64554	0	0	0	0.400412	0.228397	0.163687	1.41742	0.844337
30213	1.686	13.1796	12.6928	11.4619	12.1571	22.8079	31.3743	21.7879	22.4023	20.0668	32.762	18.9135	28.0581	22.2417	23.8122	10.0495	9.11146	15.7335	9.34821	6.00028	8.80625	10.4708	30.1933	30.1933	24.5491	13.4096	9.4828	11.906	13.5995
30221	1.878	11.4856	10.1866	10.6583	11.4834	26.3264	24.3944	23.1385	20.9629	22.4245	25.0872	19.5921	24.802	26.5796	22.5993	11.743	11.9812	13.5925	11.199	13.1678	13.0486	14.3882	23.2664	23.2664	14.6617	19.0168	11.4147	14.8761	17.0338
30233	1.173	0.277416	0.621951	0.196517	0.237739	0	0	0.190955	0.495381	0.470628	0	0	0	0	1.95578	0.229277	0.231111	0.200571	0.172817	1.2777	0.122889	0.307144	0.723301	0.723301	0.897087	0	0.488969	0.176422	0.157638
30234	1.635	23.9401	23.5994	19.5972	23.9923	33.2631	40.4412	32.3313	30.1203	49.9229	39.7458	31.5055	46.7385	38.7321	49.1099	21.6717	19.8967	23.9587	17.5438	13.979	16.0459	28.8664	21.0162	21.0162	12.1211	18.5392	13.3305	12.1508	16.6249
30240	0.948	6.37481	7.0116	4.49843	6.0794	10.4306	9.96404	8.26967	12.1059	9.06767	10.2823	2.58748	8.44476	11.2644	10.8899	7.09236	7.33971	9.92699	6.25465	7.50949	11.1001	9.121	14.767	14.767	11.47	14.668	9.8316	9.82325	17.1646
30254	1.101	23.0113	23.4863	22.6117	20.4317	25.9454	26.5961	21.9718	21.5069	22.993	20.6581	15.5954	24.4578	19.8492	27.0879	13.0074	14.4451	16.6676	12.7963	23.1413	19.7697	13.4164	30.4387	30.4387	36.6372	22.7153	20.2517	21.2394	27.8792
30266	1.908	27.7509	25.1935	27.0826	24.9685	45.7787	45.2988	45.0797	32.5107	46.8719	60.4546	54.6381	44.2469	41.7806	55.9105	26.2177	36.1836	34.1868	28.0486	26.1179	25.7625	27.5686	58.0295	58.0295	49.9118	41.7349	27.9566	23.536	41.0911
30270	1.353	0	0.239648	0	0	0	0	0.165551	0.214738	0.0582881	0	0	0	0	0	0	0.066788	0.217359	0	6.64628	5.32701	14.6455	2.19476	2.19476	0.907364	3.47508	7.89546	8.25938	2.59667
30279	1.824	11.7747	12.8435	11.8164	14.1931	21.3835	37.2865	22.3499	20.9463	24.6017	24.9392	22.1893	18.3542	20.4228	23.8972	11.0216	12.8313	15.8652	9.75232	8.21676	10.4318	9.87609	10.0007	10.0007	6.34601	12.1208	10.3769	9.75719	11.9624
30292	0.774	18.1384	22.4122	19.7059	21.2574	29.8094	39.663	35.0165	23.461	43.3037	28.3362	34.8608	38.5519	27.5934	38.532	17.5473	17.8627	23.6334	17.3512	8.71359	14.1542	13.4988	14.2501	14.2501	4.75839	11.5031	13.246	10.9621	11.7062
30294	0.819	4.59762	2.27644	3.23676	4.08598	7.37826	5.19006	4.37587	4.61176	5.2961	3.9673	4.49255	4.44313	3.94192	8.40343	5.08988	3.64105	4.95531	3.09394	6.40486	8.97631	5.71872	10.8773	10.8773	22.2705	9.03885	7.35334	3.03214	13.5465
30323	0.705	40.1569	61.1694	43.0511	33.4905	56.8825	60.293	34.6311	38.9449	34.454	39.175	26.095	65.0361	27.476	29.2868	56.2681	56.7821	47.9716	66.3496	41.9859	49.072	76.1442	105.302	105.302	162.196	68.6786	47.2882	40.2145	65.0463
30331	0.714	0	0	0	0	0	0	0	0	0	0	0	0	0.347816	0	0	0.506242	1.07091	0.141957	5.24768	3.02834	9.58727	1.78242	1.78242	0.982524	1.26098	3.91612	2.31869	2.07182
30334	1.017	63.5826	66.2357	60.6317	76.5036	137.201	151.395	144.261	121.559	143.304	135.784	127.832	147.418	134.549	133.091	54.4761	63.0861	96.0048	59.4989	71.1053	65.3418	65.1833	51.7235	51.7235	28.6265	50.56	66.9718	34.7958	50.3639
30335	0.573	0.0811292	0	0.268195	0.162227	0	0	0.390907	0	0	0	0	0	0	0	0	0	0.102648	0	0.653899	0.251569	0	0	0	0	0.174586	0	0	0
30358	1.968	1.9842	1.64758	2.55736	1.8185	2.23311	1.43992	2.27632	2.36212	1.40256	1.23827	3.11602	3.32828	1.2619	4.08002	1.91321	1.33159	1.88287	1.18456	0.951942	1.39168	1.46455	2.37112	2.37112	4.9905	2.13496	1.09291	1.57731	2.16104
30360	3.285	10.3871	9.79641	12.8414	9.8191	12.3749	14.6649	11.1143	8.75603	8.71463	14.3421	8.96048	10.6343	11.2642	8.72959	12.0144	8.94014	9.40004	10.8608	11.4059	9.34664	10.7481	15.8839	15.8839	10.3039	17.9673	9.14466	10.0164	20.2078
30376	3.636	16.2884	14.5357	17.2759	20.1456	14.9574	16.1069	21.0067	30.3646	20.1714	11.6171	16.8656	20.8167	25.0663	17.3511	31.029	30.867	22.2911	21.9385	21.6402	22.1615	32.1041	29.2844	29.2844	20.1138	23.3862	23.4054	25.9533	23.0883
30389	1.062	20.6171	13.6628	25.2509	15.624	9.31093	7.56028	9.91292	5.74516	7.42597	6.11906	18.4778	12.3353	6.78144	4.32041	7.40731	5.19041	4.98453	6.34677	4.58653	5.2936	9.4989	4.39395	4.39395	8.09195	10.456	4.9957	4.48182	9.75043
30402	0.936	300.626	249.245	329.27	262.333	402.031	256.836	371.641	512.327	319.078	298.54	355.098	262.034	355.531	321.081	227.423	185.266	199.954	206.451	190.545	262.271	184.374	199.871	199.871	210.607	321.81	199.995	233.032	342.36
30406	3.552	92.6208	98.6333	84.723	91.7653	35.8806	33.5074	34.8092	47.2375	36.1015	34.5321	44.197	44.0523	42.4389	32.2936	184.065	174.241	139.675	193.869	87.8694	73.3731	72.9282	56.6099	56.6099	38.0682	54.9759	80.6367	91.5864	57.3158
30418	0.273	137.418	161.231	134.396	164.12	315.924	283.723	270.757	267.66	283.678	264.818	296.508	295.912	241.973	197.481	212.79	220.118	251.644	183.409	186.656	232.328	219.071	177.145	177.145	441.342	347.385	214.822	127.35	363.047
30419	1.458	27.9943	28.6882	30.4348	27.2875	48.9814	62.8431	50.2364	41.6482	71.7238	77.9992	63.0898	64.3925	54.1649	77.8873	28.1301	31.6089	33.1604	26.2431	25.4415	26.101	30.6411	27.059	27.059	15.0361	24.3577	22.9149	23.2776	26.7599
30436	1.449	3.56112	2.62931	4.10969	3.14344	6.44504	5.54108	4.79205	4.91253	3.75542	6.16657	6.77138	4.01813	4.2847	4.74976	3.4337	1.43435	1.50189	3.9172	5.68879	6.56579	4.47552	10.5395	10.5395	8.10938	6.07546	4.79946	7.71217	8.03956
30440	0.822	32.2356	51.7725	35.3343	40.2018	17.3759	21.259	31.3368	34.462	18.7086	20.7523	29.841	23.9053	26.2843	16.7455	22.6573	14.9508	14.4539	17.5711	26.8934	34.1959	21.9148	34.5772	34.5772	64.2209	153.708	27.0383	9.06321	146.668
30456	1.878	50.9922	56.6305	48.8113	65.2622	42.9998	110.906	58.5618	40.1466	34.6866	82.1821	37.8781	124.01	50.9112	71.4627	13.1392	29.2553	20.5454	44.8229	24.54	23.334	6.52263	41.3373	41.3373	11.8601	24.4502	20.9206	26.9974	20.7753
30459	0.939	4.35661	3.10777	3.35501	4.45476	8.19045	8.04763	11.45	9.28246	11.1703	6.05553	11.7553	3.87532	9.25659	12.2158	5.79988	7.41006	9.52103	5.93681	7.58147	4.29837	8.05737	4.96951	4.96951	10.0858	5.85952	5.03927	5.95044	8.46765
30473	0.615	38.777	35.9832	36.3575	41.4145	92.8973	95.227	109.263	105.114	105.921	99.0616	103.701	87.5708	88.0298	70.8757	33.3445	42.023	55.4701	35.9283	35.3361	42.4243	50.3806	23.4526	23.4526	22.2434	33.9967	45.5817	28.2654	34.276
30483	1.548	22.1925	21.7315	19.3088	16.9639	15.6145	14.6448	17.7976	14.6397	30.0069	20.9898	24.561	13.6342	19.5721	18.525	19.9361	14.3018	9.72691	19.6102	8.95563	8.00827	29.5578	19.1829	19.1829	11.7827	11.3092	6.39142	10.2937	11.2284
30485	1.662	81.5342	92.1325	76.7686	79.9243	44.9524	47.4569	40.7009	69.576	38.388	31.7689	42.0629	40.2865	47.6659	29.6774	145.839	153.108	119.758	151.914	54.5569	52.473	89.3112	42.6258	42.6258	49.0686	45.9862	55.7772	53.4168	44.8368
30486	1.023	6.58907	5.78441	5.10751	7.40559	6.98092	8.31018	7.00653	8.09425	5.31926	7.14638	9.59113	11.3827	7.03997	10.0915	7.62398	8.47993	10.7516	6.09334	11.7203	8.45448	5.63487	27.7834	27.7834	58.8031	20.5357	8.62022	9.30537	19.8828
30487	1.236	5.75447	7.083	8.11275	4.88846	5.33345	6.49597	3.98687	9.28509	7.14623	2.62882	11.9074	7.65469	5.42492	2.78415	6.09255	6.4337	8.32771	4.55124	13.0351	15.2779	5.82977	22.3091	22.3091	40.5816	32.3748	12.0652	12.2224	30.8183
30490	0.15	171.072	183.198	211.561	248.812	175.79	204.661	288.2	398.041	195.056	205.784	155.352	121.297	268.208	122.354	243.393	207.235	215.664	228.054	502.077	548.727	170.532	82.015	82.015	126.274	244.093	557.787	303.517	188.608
30516	0.927	0.0501479	0	0.165778	0.0501381	0	0	0	0.15671	0.170148	0	0	0	0	0	0	0	0.0634492	0.273348	0	0.1555	0	0	0	0	0	0	0	0
30536	1.221	38.0349	28.4145	43.1388	34.3351	34.1935	27.4635	19.262	7.73348	21.4437	31.9334	31.1388	27.4186	19.1188	31.9413	22.9075	9.32505	9.68247	15.0251	7.3648	11.2155	6.19646	12.855	12.855	14.7946	10.733	6.81132	9.32177	8.93504
30537	1.713	0	0	0.0224279	0	0	0	0	0.0848047	0	0	0	0	0	0	0	0	0.137344	0	7.21809	4.12335	10.516	0.99058	0.99058	1.22859	2.97837	6.44544	7.85249	1.51123
30550	1.698	13.196	10.1684	11.313	9.08757	6.14697	10.2915	12.3999	10.5231	13.0511	12.9165	11.5568	13.7156	9.79908	6.07987	14.0173	12.2934	8.2095	15.6394	7.28185	8.9138	24.4006	16.2391	16.2391	14.2535	11.3706	9.28911	9.1406	12.85
30573	1.692	70.3625	53.1783	47.8194	50.6808	52.2722	48.5694	36.2726	35.2873	75.2282	49.9289	58.7138	55.057	36.987	54.2349	41.6448	36.1564	24.9939	40.2255	17.4941	21.469	25.5517	71.4548	71.4548	61.5698	49.9008	20.1272	28.8644	46.446
30581	1.245	0.672102	0.976638	0.833183	1.00796	0.441241	1.89677	0.539735	2.45035	1.26689	0	0.985113	0	0	0	2.16018	0.508072	0.283457	0.976939	0.300951	0.231565	2.89381	0	0	0.563472	0.562463	1.03655	0.166219	0.148522
30589	2.97	44.1236	46.8079	47.5645	38.45	30.7041	33.0766	31.2982	44.6083	46.0702	37.47	28.0807	38.9622	43.0625	33.2148	41.2469	46.6121	33.825	43.2731	53.1118	44.8949	64.4136	107.982	107.982	101.803	78.4137	51.2728	61.8739	76.3921
30592	0.843	1.21319	1.53852	0.638038	0.771877	0	0	0	0.344651	0.280654	0	0	0	0.294592	1.3607	0.239273	0.750355	1.04657	0.541054	0.444465	0.683981	2.56427	0	0	2.08043	0.474676	0.170095	0.736453	1.53543
30598	0.894	10.4518	8.43252	7.86429	10.3978	31.3385	28.5279	24.8042	30.7115	27.964	28.1672	23.3221	17.0956	26.9453	17.963	7.14472	11.9273	15.2636	8.27639	14.2497	21.445	14.9109	4.27063	4.27063	15.3017	19.6943	18.2846	8.79624	17.5809
30599	1.59	7.01691	6.72959	6.23402	7.86326	12.7835	11.2876	13.383	14.1616	13.3424	9.19591	19.2841	16.9359	14.057	10.1	6.89271	6.42211	8.95208	6.88466	11.5469	12.0577	8.15727	20.277	20.277	22.281	18.6234	12.4452	12.3645	17.328
30618	1.194	8.21505	7.87527	7.52935	8.36915	16.1031	20.1734	20.6356	24.0901	19.6829	19.049	19.5166	14.0193	19.1351	20.1746	7.60202	9.99001	13.3989	8.65868	17.5731	17.3848	15.9923	16.6986	16.6986	12.6321	16.673	14.2309	10.2258	18.7388
30624	0.777	39.8461	34.5318	36.7873	40.5561	76.3568	68.0786	62.2674	62.2588	75.9203	61.6809	63.1385	63.6929	71.2742	54.6223	34.8725	39.5416	50.1121	35.4816	47.2575	48.7917	58.4237	39.3096	39.3096	48.303	56.2634	40.6918	38.6188	59.9708
30636	1.722	1.94371	0.847327	1.13784	2.42916	2.23311	1.37136	2.21128	1.77159	1.46553	1.41517	2.1367	2.53583	1.58638	3.33063	1.40562	0.892097	1.36626	1.05949	3.91656	3.18099	1.04611	1.23175	1.23175	1.93509	3.36946	2.49808	3.72546	3.11405
30642	0.795	82.6826	71.2725	92.9305	78.9249	60.808	48.1207	29.8653	1.8273	26.2879	33.7183	47.8244	44.8572	28.7388	59.157	48.3758	8.97959	5.17889	30.0248	7.54081	3.98903	35.3482	2.66802	2.66802	5.29451	6.16587	2.34474	4.94581	9.07105
30643	0.774	11.7119	12.2534	11.2179	12.4902	14.9047	25.6284	19.9681	26.2763	17.4234	6.29694	14.2612	21.6267	17.9678	17.784	14.8544	16.5784	19.8338	16.631	40.6634	34.268	27.9287	27.4041	27.4041	60.0463	58.0324	31.7718	23.7958	48.7359
30644	0.6	32.386	36.0721	30.8633	28.0417	17.3959	11.8074	15.306	43.339	12.2239	14.8923	30.6616	21.8335	15.7283	13.3825	24.8772	11.2955	20.9782	19.089	19.3587	29.3103	23.4182	22.6248	22.6248	27.7686	17.5067	23.4204	12.0717	17.2583
30653	3.699	44.0113	46.4364	44.7754	40.095	34.7517	33.325	36.4536	26.6663	35.9034	47.4339	37.1355	33.6445	43.6393	44.3446	26.6289	23.3545	22.786	24.5516	23.6014	16.718	27.1744	44.7267	44.7267	28.59	21.9061	18.8008	21.5391	24.1448
30657	1.389	70.7179	85.8464	62.787	64.5807	46.2731	27.5421	31.2844	20.6035	35.0884	33.3343	34.4364	40.3451	29.3218	28.078	41.8226	27.1288	21.8924	36.0479	28.5936	29.3694	24.3818	58.6389	58.6389	65.7835	39.828	26.1178	32.3302	40.603
30659	1.209	15.7648	17.2313	17.0327	16.1078	25.8996	28.1268	27.9756	26.7951	36.0725	47.7036	30.4334	30.0986	27.1141	41.7461	12.5684	15.1728	21.0653	14.0006	12.3965	13.2345	14.8999	13.6844	13.6844	7.68831	16.7971	11.3858	13.8647	16.0592
30671	0.813	61.9827	53.0436	62.1414	62.8282	103.382	85.9775	68.051	128.653	69.7454	50.9564	90.5141	95.7847	71.4782	43.7381	150.102	168.169	175.15	196.668	167.755	181.206	246.834	134.1	134.1	192.638	303.067	182.545	186.325	303.634
30675	1.314	11.8163	12.338	11.783	13.9717	12.9602	11.1424	10.2278	7.07558	11.8236	11.7457	12.134	9.41578	9.8278	5.23775	19.9558	16.3673	14.682	16.97	17.6792	18.43	21.9348	32.2843	32.2843	66.335	29.0065	19.0423	21.8913	33.0699
30676	5.538	37.6983	39.8864	40.3476	35.19	37.4959	37.4391	36.1587	30.6123	38.0648	40.3366	38.5347	44.6816	41.0314	46.8106	26.5762	26.8253	25.7552	25.6139	27.6717	21.8644	34.3495	47.6458	47.6458	29.6418	32.0454	24.8822	32.3979	32.7883
30681	3.204	36.3597	30.4611	35.1455	27.0541	14.2308	13.7089	15.45	24.3478	27.0017	18.7611	15.3117	23.6235	15.3469	21.1227	17.6063	13.3967	10.3903	15.2005	12.279	12.4623	15.855	26.7452	26.7452	19.7057	14.0191	12.9337	16.4702	14.3126
30687	1.062	19.2164	20.3797	14.8684	17.5058	39.3128	36.4673	42.1826	46.2349	49.9025	58.896	38.1105	36.3207	35.7779	38.8837	14.4981	15.4011	26.2518	15.0318	21.5214	21.4459	18.6585	17.1763	17.1763	16.0187	32.2156	24.1009	14.4198	35.5194
30695	1.392	26.2826	25.6227	26.3579	28.214	50.5145	66.1621	51.9747	47.0668	69.6857	64.1908	51.1027	60.6487	55.1274	71.6917	23.0881	28.6932	34.8172	24.2471	23.1486	25.5781	27.4351	20.4184	20.4184	11.8432	25.2251	19.4689	15.6099	21.5197
30701	1.275	48.3101	46.0935	45.5303	45.3115	70.6608	83.3462	68.8659	58.3361	79.0493	75.8152	65.4115	80.4844	57.0697	82.7688	42.5035	47.4855	56.2802	46.7437	30.8563	38.1005	56.2319	61.8856	61.8856	33.8381	48.0183	35.8194	39.2786	47.424
30704	0.627	1.03799	1.16355	1.10294	1.40842	4.38074	5.27284	3.92965	4.86552	4.9054	3.88663	11.7365	3.48222	3.5647	1.82945	0.536169	0.576486	1.40712	1.29324	1.19517	2.52893	1.72383	1.35316	1.35316	0.839141	0.957302	1.82954	0.660106	1.17965
30731	3.507	25.7952	28.5227	27.5298	24.0275	24.1229	16.43	17.2447	17.1077	22.6674	25.7103	18.5351	21.1674	21.5979	23.5497	22.6419	22.649	21.1823	21.1703	24.3593	19.8528	28.5594	40.8854	40.8854	40.107	29.1528	20.8114	25.1967	28.8411
30734	1.185	17.6141	16.4858	15.6918	17.5322	31.06	36.6677	29.8653	33.59	35.6052	33.589	36.2247	27.0232	31.226	32.9117	17.5891	16.5477	26.654	20.186	20.5523	24.0856	24.3227	30.071	30.071	26.0481	33.5149	23.0513	19.5592	34.0172
30735	0.702	18.873	15.8196	16.0353	20.3921	38.3446	62.569	43.7131	30.4199	49.7673	77.5277	50.666	42.5059	41.0364	44.118	18.0061	19.4373	22.7059	20.2859	12.276	16.8379	18.4759	28.4019	28.4019	10.4929	15.1055	13.8896	14.7395	15.0141
30751	0.51	34.1817	37.6695	26.2906	33.8105	59.2431	47.2295	56.2171	51.5568	56.751	23.8913	36.0725	47.0919	48.6943	47.2322	38.7594	45.3593	50.0525	34.9783	40.4071	49.4629	48.0373	23.2903	23.2903	49.1753	52.569	45.1257	36.1136	61.6366
30786	1.317	22.414	22.5887	24.2708	20.7157	29.1983	22.2341	20.0689	9.48615	20.3597	22.821	30.7315	24.8674	16.9709	31.3549	17.9703	8.57671	7.68154	10.4667	7.96595	10.7263	9.84819	8.3748	8.3748	4.3945	10.1026	8.05685	6.12816	10.5302
30789	1.107	9.49058	7.54226	8.8152	5.79401	3.47373	4.26644	2.63041	2.62458	3.41957	2.93516	3.32376	2.62975	2.24337	1.0362	2.67242	3.10193	2.97541	3.84554	8.4617	10.0266	15.9473	12.2628	12.2628	19.8036	6.3258	7.64229	8.22539	7.34963
30803	1.053	48.9593	56.504	46.1904	71.4163	63.6468	145.322	78.2795	58.7704	52.5009	67.1136	57.072	127.863	70.2807	82.7893	19.2831	38.3597	28.4871	52.4595	24.1961	31.2117	11.633	52.3723	52.3723	16.1557	28.1209	27.4388	31.0513	27.2185
30821	2.613	0	0	0	0.106723	0	0	0	0	0	0	0	0	0.0950406	0	0	0	0	0	0.143392	0	0	0.649393	0.649393	0.402711	0.421132	0	0.0791976	0
30843	3.084	30.2075	29.859	33.2367	27.9109	29.2129	29.7099	31.8118	23.6465	34.3175	36.6117	36.1895	24.7787	36.2365	34.9625	20.0355	20.6279	19.1862	19.8672	16.523	18.3224	24.5327	44.8425	44.8425	33.552	30.232	19.8533	24.1568	27.7605
30850	0.924	0.0503107	0	0	0	0	0	0	0.157219	0	0	0	0	0	0	0.363829	0	0.572897	0.548471	0	0.312011	0.389913	0	0	0	0.433065	0	0.447929	0.200119
30851	0.297	12.0522	7.64211	14.6173	9.38949	12.9475	27.0337	18.1002	30.3258	24.9602	24.6153	24.7771	9.80181	16.7233	7.72436	20.6008	16.1256	27.3293	16.2104	40.37	35.9159	40.0311	11.4267	11.4267	50.1931	50.5243	31.3817	14.6323	41.0911
30854	0.858	33.2128	35.2398	35.8667	36.3482	58.2639	67.7067	65.004	54.5188	67.5581	47.3371	80.049	82.2787	68.8871	64.1716	36.4389	42.0225	57.1722	43.1183	31.8787	39.9854	55.0077	39.0595	39.0595	44.9694	37.7766	36.0146	30.8727	37.7147
30855	0.909	10.0236	12.0388	9.29833	11.3511	13.2955	11.9503	19.9595	17.5795	18.5664	15.1916	17.5402	8.80707	13.6601	7.57141	9.91152	12.4263	13.2647	8.75309	14.0146	11.5763	22.5918	15.8673	15.8673	21.609	18.709	13.1717	7.74045	19.7319
30856	1.476	41.6998	44.8142	44.7441	37.3776	46.1509	44.4777	48.1062	34.9397	50.5455	40.175	48.1944	41.9117	40.3806	47.4059	57.0318	50.2023	36.5417	59.4685	40.6162	39.1624	82.9912	73.5767	73.5767	63.0942	54.6278	37.839	43.1833	47.9814
30862	0.678	0.13713	0	0.226661	0.0685516	0	0	0.330369	0.214263	0	0	0	0	0	0	0.198335	0.266561	0.260254	0	0	0	0	0	0	0	0.147549	0	0	0.272728
30879	2.502	0.0371599	0.0971954	0.0460659	0.0185763	0	0.377534	0	0.0580618	0.0945609	0	0	0	0	0	0.510582	0.505635	0.305606	0.263319	1.04828	1.7284	0.86398	0.847753	0.847753	0.700961	1.23948	1.00293	1.32338	1.03467
30881	2.661	20.6842	18.4603	17.5852	16.593	24.7732	22.3635	23.2323	15.0129	20.7162	18.0105	18.8971	20.239	20.5318	18.9669	15.514	18.2698	16.5997	15.2169	17.1783	17.8764	24.3707	33.1593	33.1593	32.6902	22.8572	16.1927	21.7753	22.5839
30887	1.992	487.881	500.405	561.646	473.366	320.451	316.523	281.112	192.673	264.186	372.307	297.997	320.05	306.063	384.659	216.929	188.803	217.819	212.001	120.38	123.38	163.862	242.774	242.774	130.127	169.593	127.338	140.04	173.956
30889	2.295	35.2653	30.0579	39.0886	27.8868	18.4312	13.7881	18.6414	15.3183	26.6659	20.1749	12.8258	20.2955	24.0225	25.4904	20.0096	18.5847	13.3781	24.9308	23.8361	21.8579	40.345	58.9651	58.9651	60.065	31.9511	25.6165	30.3877	29.4889
30893	4.062	18.5056	16.8428	18.992	15.9046	27.1832	26.2774	25.0348	22.96	27.9188	32.1963	26.8723	25.2628	30.9968	27.6742	19.6311	22.8691	22.5163	17.0551	19.9241	16.1467	19.779	32.4793	32.4793	20.12	21.5247	17.7208	21.4483	22.852
30906	0.447	14.7677	12.3314	13.6658	16.2205	38.0977	16.9054	44.5975	22.0993	34.7565	9.08619	13.7189	29.3068	25.0008	30.7938	12.6349	17.1834	24.4744	14.7388	32.6906	20.6388	22.5679	23.7257	23.7257	25.5028	20.5895	20.8509	15.2777	19.4424
30910	7.92	15.6131	15.987	16.949	14.9117	24.2766	30.8304	26.9523	18.5257	33.2084	41.2307	25.2417	38.1352	29.8511	45.4772	12.4114	13.5775	15.0608	12.4649	9.55634	7.11644	12.0548	17.3543	17.3543	4.11879	8.61439	7.57686	9.53716	8.82525
30913	1.167	4.97933	5.14011	6.09041	8.08486	8.00245	6.07063	12.4759	10.2075	6.55509	4.87244	6.30574	6.86001	10.8529	12.778	12.2718	9.05965	9.2233	6.47055	8.98985	7.41126	8.95296	11.6323	11.6323	15.1786	15.0871	8.47808	9.93044	14.8942
30919	0.3	40.4437	34.0456	34.9613	41.8302	64.0902	42.5066	61.9705	61.4978	71.5031	43.323	57.2351	33.9633	37.2511	57.3534	44.1514	47.2906	52.3475	39.3605	47.46	53.3351	44.4345	33.9373	33.9373	48.5219	72.3609	45.6458	41.3886	73.964
30927	0.831	0	0	0	0	0	0	0	0	0	0	0	0	0	0	0	0	0	0	0	0	0	0	0	0.84419	0	0	0	0
30939	1.581	96.532	108.133	91.9286	98.5416	128.91	150.561	144.368	120.829	150.445	149	128.775	147.306	139.643	144.381	75.2307	75.7322	85.1569	81.1629	52.6122	60.5407	88.8735	81.838	81.838	31.3932	47.5197	52.7396	61.2583	48.3035
30947	1.449	17.164	20.0275	18.6925	20.1757	21.989	20.5346	20.2503	23.7606	26.0702	19.0603	16.9284	17.5793	19.1954	23.7488	16.6117	19.0831	15.1813	16.2983	11.119	17.7077	16.9075	28.1054	28.1054	31.1061	23.7495	14.5963	21.1371	21.3112
30959	0.816	11.223	15.1989	11.7234	11.3347	11.4447	3.47276	7.68593	12.996	9.37474	4.97736	10.5212	7.13514	8.21716	11.2458	18.9512	12.8459	11.1003	21.4888	16.9894	15.3688	19.4268	13.5167	13.5167	33.0988	13.8533	13.0035	9.38346	12.9165
30971	0.741	8.03015	7.43879	7.41419	8.53038	2.22407	2.5495	6.65017	6.07744	10.1107	2.19246	4.96545	3.92866	3.01629	1.548	54.8955	72.8036	30.3215	20.2441	7.5847	9.92118	38.4104	9.73235	9.73235	15.8576	33.886	9.57869	11.171	33.9376
30972	0.666	7.60824	8.39821	7.90301	8.79314	22.2707	21.9837	17.1524	30.3192	24.3933	24.3936	27.6231	13.1132	19.7629	22.3902	12.1145	17.3673	20.7539	10.1205	24.1913	20.7782	17.8517	12.7392	12.7392	30.5468	28.8398	20.2382	13.9827	30.263
30976	0.492	221.758	225.224	235.043	261.864	410.892	384.94	428.859	451.461	419.324	323.601	398.851	347.621	392.702	286.767	212.366	242.808	322.42	211.161	247.505	323.749	273.871	208.659	208.659	282.676	288.118	290.86	230.077	285.257
30992	1.269	6.48401	7.28207	8.29535	7.25189	8.22502	9.67666	12.1791	13.8516	16.9038	12.8023	13.5307	9.74967	9.19781	9.94306	6.67588	7.9042	7.36956	4.5527	5.90519	6.81555	9.65288	2.67433	2.67433	4.97533	6.8584	5.98871	5.05535	7.28565
30995	1.497	0.124214	0.0541489	0.153984	0.12419	0	0	0	0	0.0526812	0	0	0	0	0	0	0.120727	0.0785804	0.0677071	0	0	0	0	0	0.234309	0.133651	0.143677	0	0
31006	1.521	6.84622	5.43604	8.31022	7.24213	18.0587	12.1101	13.8429	11.4612	13.8958	14.9537	9.67626	12.9193	13.3885	14.3289	7.86847	10.4563	11.8718	8.86295	8.86827	8.15043	10.4223	13.6664	13.6664	15.5663	14.2066	8.34321	12.5173	12.2787
31039	0.36	14.5918	18.9142	18.9961	19.4949	24.4153	19.679	11.1995	25.0188	31.1074	18.0512	27.2548	20.2162	15.8662	28.6767	27.6413	19.3279	21.403	21.9608	36.4276	25.6265	26.0202	15.3189	15.3189	54.0757	35.2912	31.8645	21.2692	41.0911
31045	1.581	22.2585	22.4058	23.2312	22.7245	20.1531	14.3391	16.2927	13.8747	18.5562	13.3586	20.1696	15.6513	17.1215	13.7851	13.1835	14.5177	10.2307	12.7578	13.5085	14.5881	15.268	18.5142	18.5142	15.9739	14.1104	11.0195	12.304	10.6431
31055	0.906	0.667033	0.536828	1.35696	1.026	0	0	0	0.160343	0.174092	0.896584	1.35371	0	0.274107	0	0.667903	0.897658	0.519359	0.223747	4.13559	3.97762	0.795319	2.80938	2.80938	13.1632	4.08544	2.84881	1.5989	6.12284
31057	1.635	3.156	0.991571	1.95032	2.27415	3.35991	2.59979	2.32895	3.19862	3.42466	5.96187	1.50026	1.33538	2.73403	8.41885	2.09726	1.71333	1.69078	2.57268	3.8958	4.14373	3.08496	11.4162	11.4162	15.4464	7.77054	4.12192	5.94883	6.78568
31071	2.355	8.90262	7.19395	9.5762	9.61137	10.7303	11.6319	11.7939	8.51267	10.3812	12.0725	11.9782	8.9621	9.91255	17.0477	7.53724	8.1347	7.11803	8.24202	10.5007	10.0384	13.3097	18.3737	18.3737	15.7135	14.4853	10.9598	11.7751	13.2695
31072	1.365	1.19198	2.73172	1.09769	0.646947	2.4147	1.38402	0	0.744977	0.346654	1.78529	0.89851	1.06635	1.09161	0	0.640339	0.993013	0.560166	0.928182	2.47045	2.32328	1.05576	1.5539	1.5539	3.34058	1.75891	1.78581	2.2741	2.7093
31097	1.413	0.888288	1.08999	0.380655	0.427611	0.388779	0	0.475562	0.30843	0.502317	0.57488	0.867987	0	0	0	0.0475836	0.127904	0.0832518	0.35866	0.265169	0.408065	0.254975	2.10156	2.10156	0.496477	0.212395	0.608875	0.87874	0
31101	1.095	45.9776	49.1548	46.2782	41.3421	33.1112	29.3298	29.0471	33.5648	29.1688	38.5752	31.3617	35.8907	32.4317	26.1888	42.0606	46.0486	48.8802	37.6735	40.3769	38.703	44.7471	35.6419	35.6419	42.764	37.6399	35.4874	34.963	33.6046
31111	2.136	27.7051	28.1968	28.9761	26.133	31.3764	34.0513	38.2754	21.6273	30.8662	44.114	37.3222	26.9171	32.5541	28.4619	20.4288	18.7836	21.0928	19.313	16.6643	18.2886	24.4572	29.5918	29.5918	22.1689	22.4336	17.286	17.5359	25.0182
31131	0.987	0.0470994	0	0.07785	0	0	0	0	0.147184	0.159805	0.823005	2.48524	0	0	0	0.0681212	0.366218	0.238368	0.205385	0	0	0.365025	1.28941	1.28941	0	0.405423	0.145279	0	0.374691
31141	1.158	0.200721	0.210002	0	0.120409	0	0	0	0	0	0	0	0	0	0	0	0.0780347	0	0	0.323562	0.622405	0	0.366335	0.366335	0	0.172777	0.371477	0.357415	0
31170	1.977	48.8149	33.5396	42.0335	39.6133	28.8983	21.0228	30.1372	31.3026	31.6732	37.3899	31.6387	31.6588	35.9259	33.652	101.006	37.2518	30.3459	79.7991	58.7517	49.2892	34.807	46.992	46.992	37.4358	51.6636	57.6244	75.6803	51.3483
31206	1.077	8.67586	10.3114	10.666	6.64588	13.7719	13.1559	9.98283	11.8698	13.6199	9.05076	17.0817	16.8938	11.7599	18.106	8.80243	9.3133	9.61176	7.24654	9.3932	7.76289	10.3702	14.1799	14.1799	14.8186	8.26684	5.52524	5.95658	12.8767
31219	1.767	13.9435	18.4417	15.4807	17.2813	8.39406	4.54387	6.21138	7.5636	4.15072	5.97621	7.63504	4.53063	5.20012	8.4391	7.57209	1.38078	0.765592	3.44168	0.636136	1.46841	0.815574	5.28169	5.28169	1.58805	0.849219	0.811489	0.702693	0.418585
31264	0.621	0.0748584	0	0	0.59875	0	0	0	0	0	0	0	0	0	0	0	0	0	0	0	0	0	0	0	0	0	0	0	0.297762
31265	0.312	0.148997	0	0	0.297936	0	0	0	0.465611	0	0	3.93098	0	0	0	0	0	0	0.649727	1.20091	0	0	0	0	0	0	0.919167	0	0.59266
31286	0.681	10.3077	12.8555	10.324	9.0772	18.5535	20.1124	15.13	10.4526	16.9076	19.085	12.6068	13.8931	14.5868	18.5283	8.78703	9.95201	9.06876	9.15343	3.85138	6.98519	11.639	3.73758	3.73758	7.98355	8.96082	6.73786	6.38151	10.8611
31289	0.843	8.76802	8.17341	10.482	11.1371	9.77482	14.0064	17.0052	13.6137	18.5232	21.199	16.0037	10.3599	15.3188	9.52488	16.5098	13.9352	16.9545	14.8489	12.445	14.7056	18.8046	17.1095	17.1095	29.5422	15.9017	14.0328	13.0107	14.0382
31312	2.7	89.3929	78.3289	86.2577	85.158	118.414	151.135	131.905	150.705	150.542	133.579	116.287	153.643	142.934	136.374	113.23	145.988	143.776	105.581	130.029	116.814	142.377	147.219	147.219	82.8186	173.659	130.113	155.821	168.405
31322	0.828	21.6715	18.503	18.1423	21.3866	34.4999	29.0907	32.1918	23.1591	37.146	44.147	32.5873	39.5535	23.3944	31.863	14.6976	22.3728	21.7369	18.6679	17.1957	15.8425	23.9316	18.4442	18.4442	13.7678	18.3645	16.0188	12.4966	20.3222
31324	3.585	11.5667	11.1473	10.2772	9.56786	13.0249	14.0964	13.3082	15.1146	18.1706	23.1116	14.7107	18.6768	15.8633	25.2771	13.2033	15.4766	14.7823	11.4363	13.5869	12.2235	10.9541	23.0745	23.0745	13.1107	18.3054	15.079	15.4125	18.9294
31329	0.582	17.6523	20.6134	15.8429	17.4093	19.8217	11.3611	11.9307	6.48975	8.5368	2.79143	6.32199	20.0078	9.38746	13.7963	12.1301	6.2106	12.1273	10.8846	12.232	14.8607	12.9998	16.7645	16.7645	30.7368	15.6417	10.2245	12.8006	15.8857
31331	1.101	31.0336	27.9774	27.1131	28.5791	40.415	37.3203	37.6368	33.7777	42.7626	44.2673	34.5326	51.5597	42.8563	37.5063	22.7783	20.1083	30.397	21.0356	20.7591	18.3296	21.2699	25.4298	25.4298	24.8496	23.533	19.6657	21.6153	23.8485
31340	1.785	15.5999	16.9842	15.9272	15.9093	20.9274	20.1089	19.0736	18.3928	23.9905	20.0232	18.5516	24.0556	17.9473	29.5603	21.5079	23.7934	24.0212	20.5554	31.696	28.9913	26.8444	48.0065	48.0065	44.9013	41.6405	25.264	33.5051	41.3328
31342	1.152	37.8918	35.3234	37.852	30.5415	53.8854	45.5076	54.6364	43.5055	52.0282	55.705	40.4563	64.4393	55.618	63.726	38.2286	39.1421	35.4334	37.8331	30.5732	31.0321	60.6721	66.2837	66.2837	50.5437	40.9878	32.798	43.4725	43.6593
31354	0.969	0	0	0	0	0	0	0	0	0	0	0	0	0	0	0	0	0	0.0523	0	0	0	0	0	0	0	0.221966	0	0
31364	0.264	107.589	111.766	109.872	110.385	131.094	144.909	145.933	156.276	158.922	83.0767	134.725	99.2433	135.459	95.589	104.419	123.909	118.526	96.7503	244.112	216.223	182.869	143.012	143.012	278.35	264.116	249.575	198.321	264.757
31380	0.678	27.7688	28.5746	27.1426	30.4369	17.0151	29.9538	19.8221	24.2118	20.2394	22.7637	32.561	20.3951	23.8085	18.6102	23.3044	23.8572	25.2446	19.2848	24.3158	20.6231	35.0715	41.2953	41.2953	63.375	41.3136	18.7168	21.9763	45.0002
31389	1.773	77.2687	161.939	71.3124	81.6576	54.5317	47.1496	72.3893	87.4245	135.265	63.2251	65.7159	55.0046	73.1156	73.7539	56.845	106.877	73.0822	74.1173	64.455	58.1311	97.944	87.3315	87.3315	27.499	42.6558	60.2109	65.3628	41.8211
31390	1.23	6.6896	23.9229	10.4949	10.4292	5.80608	7.6796	4.37053	11.3382	4.87288	4.62288	3.98851	4.14186	4.44187	7.4606	4.1544	4.84881	5.11664	3.33738	2.13235	3.04705	1.75746	10.6916	10.6916	3.84982	2.60262	2.50641	2.35545	3.157
31409	1.065	1.0476	0.608909	0.180371	1.13467	0	0.44347	0	0.818425	0.370252	0.762728	0	0	1.3991	0	0.63132	1.27274	0.386593	0.951713	3.16635	1.35351	1.69145	3.98325	3.98325	4.11691	0.751459	1.4137	3.69195	1.21537
31415	1.083	26.5272	41.3912	24.3001	29.0541	21.8115	22.2411	31.8508	349.427	17.768	24.7517	26.0468	18.1442	31.6446	29.6564	11.0507	10.4298	24.2221	12.1198	83.3785	65.8852	31.2708	48.5713	48.5713	11.1738	36.9485	80.3011	54.8409	36.8795
31417	0.81	104.854	89.6674	107.431	87.9065	94.9485	102.039	81.0235	77.8363	95.1233	78.222	105.991	106.921	94.1243	89.2164	72.5481	71.3989	70.5809	66.07	85.1135	84.5318	104.526	85.3669	85.3669	77.9469	96.5799	85.5915	83.5438	94.0529
31426	0.468	34.6666	33.7754	30.2098	41.8103	78.6455	98.8995	104.337	95.295	108.522	78.1063	68.137	68.4242	72.6981	93.138	35.6291	36.3002	45.7469	38.2256	35.2267	33.8812	50.0388	23.5675	23.5675	19.4867	39.1174	35.6943	17.6875	44.6471
31433	0.879	26.7605	23.9771	23.7769	27.6541	11.8743	17.7312	18.6021	14.5436	18.1234	21.2549	9.76708	21.5272	18.3642	16.9646	19.2757	29.0934	15.7248	29.6347	5.54141	7.87161	27.8715	11.5827	11.5827	10.9738	6.25949	5.79107	5.65033	8.41456
31434	1.644	17.8992	14.3977	17.4101	15.4927	43.7738	41.6562	32.2905	15.9939	34.9226	37.5518	41.0314	45.5972	30.9671	52.3297	36.8078	41.3894	50.2309	34.0941	68.8289	59.536	25.6403	180.627	180.627	50.1392	59.0857	65.7204	70.6175	66.698
31438	2.691	129.407	130.884	138.128	114.874	85.9436	75.82	73.498	71.3126	81.2376	84.5208	90.2416	86.274	78.9043	89.941	89.2477	92.2783	78.6418	89.6624	67.251	60.9593	103.09	115.71	115.71	71.3644	71.4504	67.8585	72.2879	70.0885
31440	0.657	47.6899	46.1443	43.448	56.099	51.0046	61.8225	67.8447	59.9213	70.4612	46.9827	54.1362	55.387	58.5888	52.3775	36.5344	41.1247	56.4003	42.2708	49.0454	44.978	49.3534	29.7016	29.7016	36.0371	42.9387	44.3047	31.4982	48.1272
31450	1.44	32.6055	30.5104	25.6927	28.8228	50.7381	67.5645	46.509	39.8485	68.2938	60.3588	53.6579	61.6595	56.5666	71.6917	25.5402	26.9838	32.758	26.008	17.4332	22.6234	20.5159	20.6216	20.6216	11.2049	19.3129	17.5255	18.395	20.9308
31452	0.786	67.6606	75.8013	75.4205	64.1586	34.2467	36.654	36.7617	24.7662	51.6728	25.8367	35.8889	39.8152	39.1785	33.5656	47.9032	41.8481	22.2249	30.6265	25.265	29.5267	34.8362	48.5743	48.5743	58.237	47.219	28.4591	40.2828	49.6387
31454	2.145	10.9445	11.5262	11.0869	9.20893	14.3419	18.0551	20.1539	19.0308	22.979	20.071	18.8687	17.6433	18.8716	17.1124	10.5634	9.85791	9.32304	10.7028	7.86051	8.8707	14.6127	12.855	12.855	5.8869	8.48808	7.65416	10.4195	9.22394
31465	1.497	0.900551	1.78692	0.949568	0.807233	2.20178	3.47044	1.64588	2.81419	1.58044	4.34098	2.45785	0	1.99071	1.53249	1.70672	1.44872	1.68948	1.18487	1.75203	1.54067	3.85068	2.5504	2.5504	4.33472	2.94033	2.20305	2.07358	3.08801
31470	1.044	19.5032	27.4862	23.1839	22.9719	20.5215	16.7384	30.2515	27.4122	22.5865	18.6737	29.3694	20.2162	26.4041	26.3694	25.632	19.475	17.803	21.2132	15.7913	18.778	29.6782	12.1901	12.1901	23.3505	17.727	14.9021	10.3075	18.5973
31492	3.606	20.6652	20.5238	22.3312	19.9523	28.6403	39.0305	36.3378	23.9297	33.3301	41.2235	30.2705	35.7232	34.4344	41.6711	18.0115	21.0248	23.0311	18.1437	16.3132	14.7907	19.4827	34.2337	34.2337	19.4543	23.5808	16.8004	17.6183	24.3572
31493	0.819	22.9881	27.4162	21.4377	19.5786	35.5498	32.8704	38.0154	48.6009	47.8575	29.7548	64.3932	32.8792	39.116	33.6137	22.5761	28.7974	33.7536	22.5239	31.5668	34.3212	37.3917	43.5093	43.5093	41.9714	48.9808	36.329	26.5312	48.7674
31498	1.248	6.70486	14.8742	6.98807	8.45393	12.7652	6.05507	6.8202	5.82013	2.97003	9.1124	9.82745	8.16425	7.16368	11.9486	19.9336	5.93739	3.77035	10.7611	22.5171	22.8698	4.0416	8.83783	8.83783	4.35641	12.2643	25.8516	31.6716	14.9647
31499	2.34	0.993313	1.97456	1.64184	1.27119	2.81715	0.605507	1.34011	0.682896	0.775157	1.38856	0.524131	2.79917	0.849029	1.4706	1.95386	0.810961	1.1311	0.931276	11.849	8.8091	2.46345	5.98253	5.98253	5.62117	6.75471	12.133	11.4968	6.71681
31506	1.323	0.0351376	0	0.145196	0	1.24568	0	0.677218	0.109804	0.11922	1.84196	0.927034	0.550102	0.750842	0.86702	0.203282	0	0.133373	0.0766118	3.6817	2.7239	0	1.92388	1.92388	0.265126	1.66352	4.06434	3.12839	2.09648
31507	0.423	0.329695	0.5749	0.54495	0	0	1.11654	0	1.37372	0	0	0	0	0	0	0.476848	0	0.139048	0.119808	1.77156	0.340778	0.851725	1.00287	1.00287	0.829222	1.89197	0.169492	0	0.437139
31511	2.388	21.9003	21.9964	21.3332	21.6041	34.7366	36.3913	32.5479	36.0743	41.5125	43.5407	36.4653	36.2673	34.9424	43.2312	24.2983	26.1859	33.9407	20.5644	21.9664	22.0932	24.4411	31.7984	31.7984	21.3717	30.3717	22.8175	26.9511	31.3603
31520	3.189	15.4082	12.2773	15.9868	14.3267	17.5708	16.5874	14.8905	17.9481	20.056	21.906	14.2299	17.5727	18.5341	24.0996	11.849	13.488	13.7038	12.6339	15.979	14.329	13.3311	29.2654	29.2654	25.1879	19.5747	14.8606	19.5976	20.8741
31547	2.139	11.4751	12.1648	12.3573	12.4289	16.4367	15.8977	25.8651	28.796	17.0337	14.0511	10.3209	16.3318	31.9279	21.4505	12.919	20.3203	25.6553	17.6274	29.0779	22.4411	25.7704	55.7291	55.7291	67.3153	44.664	26.6803	31.6365	42.0996
31549	1.344	42.9936	37.8767	44.279	37.3484	51.0923	44.9805	56.3308	47.4507	50.3461	55.6042	52.0153	34.6564	51.9225	59.7431	32.117	28.1043	39.4742	31.7496	29.8298	32.0688	39.4056	40.7171	40.7171	30.6655	30.5176	29.1261	31.411	38.1102
31551	2.271	28.1051	21.6305	27.4228	21.3459	27.0923	42.6334	30.3782	34.7344	42.6788	38.2724	34.0235	32.0469	34.993	42.933	21.4053	30.1214	30.4576	20.3295	37.9469	29.071	35.0602	38.1066	38.1066	13.9007	33.6544	35.3266	36.0852	30.4519
31570	1.482	2.54079	3.22712	1.91836	3.63795	3.3361	2.86819	6.19675	12.449	4.94894	3.8368	4.96545	1.47325	4.18929	3.87	2.9943	3.29262	5.47692	6.2579	7.5847	11.8665	16.7742	10.5911	10.5911	9.9406	6.07518	9.24005	9.2161	6.73761
31580	0.687	14.9544	17.3449	17.6716	17.3193	11.9944	13.062	12.0635	12.4759	13.6605	18.9183	17.8525	15.8905	14.098	6.67871	11.5485	7.629	12.671	10.6226	12.544	14.8975	16.2572	7.40988	7.40988	18.8911	21.2599	14.1929	8.7356	20.1867
31596	0.357	73.1813	83.7857	80.6045	86.0559	133.874	113.774	79.6827	97.2539	114.43	88.7393	195.822	101.931	84.8672	86.753	74.5807	77.7082	99.5118	74.6695	145.885	115.884	149.36	66.5436	66.5436	185.206	220.812	136.964	61.4453	187.5
31597	2.07	1.32499	1.48808	2.13439	1.45945	1.06154	0.684486	0.865661	0.842148	0.800067	1.56967	4.73996	1.05476	1.43966	0.554139	1.10435	0.305579	0.0568284	0.636544	0.181007	0.139274	0.174048	0.204935	0.204935	0.3389	0.38662	0.173176	0.599835	0.357314
31613	0.579	7.86828	11.3401	7.03353	9.23138	7.59026	15.4985	20.5034	18.3156	19.2052	16.8353	14.8277	7.54181	12.0096	1.98112	9.98664	9.83238	10.5648	6.82719	14.2367	15.4356	13.0671	10.99	10.99	12.419	17.9688	14.6114	10.0076	16.2874
31634	1.566	0.267167	0.776446	0.662396	0.267115	0.350795	1.50797	0.429099	1.76254	0.85612	0.518714	0.783184	0	0.792915	0	0.472281	0.980965	0.338031	0.744324	0.717786	0.828442	1.61045	0.270891	0.270891	2.01587	0.702694	1.09877	0.264295	0.826545
31645	3.954	8.14758	8.05689	8.87115	8.33407	10.8368	15.4087	11.2731	7.56847	9.97266	12.1209	8.37496	13.9888	11.3054	11.8942	6.76777	6.14769	7.60134	7.02376	7.58086	7.54649	8.2006	16.7369	16.7369	14.1937	11.5623	7.36171	7.32728	11.1769
31655	1.644	65.8284	66.1702	75.3657	68.4731	94.2307	79.5778	80.6581	64.8592	74.1147	98.3265	92.5071	70.8306	87.4631	123.498	39.6707	37.267	43.5406	37.8241	25.298	25.6908	23.2297	33.545	33.545	13.7616	30.3035	25.5119	25.9308	31.2682
31656	0.423	0	0	0	0.439508	0	0	0.529527	0	0	0	0	0	0	0	0	0	0.139048	0	0	0.340778	0	0	0	0	1.65548	0	0	0.874279
31658	1.821	8.06695	5.56432	6.39262	5.74275	5.12843	5.44657	6.27319	5.82358	5.02372	3.12254	8.08215	3.59696	5.45505	2.51964	7.27371	6.94728	6.7183	4.67547	14.1973	12.8238	7.32034	22.8298	22.8298	29.3746	16.2061	14.4492	14.7735	20.1055
31676	0.846	28.2439	26.158	27.7016	24.9421	25.3244	22.889	30.7126	22.4946	32.1608	19.2034	43.4917	15.4848	31.4096	33.8968	24.4782	24.3535	19.5363	12.8194	13.7296	22.8321	39.6052	31.0891	31.0891	20.5233	19.2745	23.4746	32.5336	18.5784
31684	2.292	36.1228	41.733	37.4468	35.6088	51.2914	38.9458	43.3907	43.9234	50.6834	48.554	45.4841	36.1987	39.1148	32.5303	38.2234	45.7735	49.1685	30.4691	46.4268	37.6724	43.856	59.7826	59.7826	37.5706	46.5273	38.5064	42.8875	43.7265
31697	0.996	17.5493	17.905	20.0195	17.5926	13.2372	16.5967	8.99558	4.66733	8.86821	7.34011	17.2395	13.1527	12.9656	3.45502	11.1384	3.99199	6.43684	8.90439	22.9475	30.5376	28.5764	32.7958	32.7958	78.3578	40.4772	28.0014	27.0107	43.257
31727	1.185	6.6298	5.19885	4.96043	5.53029	8.80806	5.57986	6.23769	10.4202	8.05276	11.6533	6.20995	7.36997	7.12539	5.80794	5.73063	5.41423	5.55911	5.34586	10.1181	12.8943	8.51294	10.3817	10.3817	19.6841	15.4489	10.3459	9.95423	17.7888
31740	1.734	25.0129	23.0935	22.5551	18.6823	24.0774	18.5214	17.0511	15.834	21.1941	21.0806	22.6337	20.9857	16.7566	24.4761	35.828	19.4903	16.3156	38.2575	28.9548	30.7584	36.1526	190.579	190.579	246.686	71.5959	36.1369	42.8446	69.7411
31744	1.41	15.0671	14.9474	13.5965	13.383	17.5323	12.3936	13.6618	7.41807	15.549	14.9787	9.56817	14.9686	13.5619	9.76228	12.2073	12.7535	13.8909	14.6285	12.2237	11.2457	21.2079	20.1578	20.1578	23.1353	15.9635	11.5424	9.53994	16.5239
31745	1.413	16.5156	17.5546	17.2654	17.4991	18.6614	21.0578	16.3276	14.3934	21.9345	16.0966	18.2277	19.5724	16.5209	13.8005	17.368	20.6565	18.8149	14.4899	27.8428	27.1363	26.0074	40.2299	40.2299	70.1274	30.7973	26.892	30.7559	27.3504
31747	2.895	31.0877	32.3124	31.3324	32.077	53.8908	80.4289	64.7598	41.4485	72.0262	88.6662	57.6163	83.7141	64.1655	89.5466	24.5253	28.7792	32.6899	24.3153	16.0487	17.8257	22.4008	26.8157	26.8157	10.9651	18.7291	16.2459	23.7324	18.0758
31775	0.996	0	0	0	0.0466647	0	0	0	0.145854	0	0	0	0	0	0	0	0.0907271	0.0590536	0	0	0.144728	0.361727	0	0	0.176085	0.301319	0.215949	0.207774	0
31779	0.663	8.48406	8.92526	8.11261	6.87005	6.6286	6.41125	3.04059	11.1747	2.379	2.45039	1.84987	3.29314	5.61857	10.3807	7.91007	5.86073	6.47612	7.79673	7.34675	7.82709	3.80386	0.639843	0.639843	0	3.4704	7.02893	7.49116	4.18348
31785	3.135	22.1536	21.9007	22.3651	20.8892	28.3872	26.5148	25.5784	23.2155	28.5771	33.1659	23.473	26.2327	28.5968	30.7348	21.0178	20.5229	26.3224	20.9989	21.6325	19.1279	21.0307	38.5651	38.5651	30.6566	31.3676	19.6675	23.2357	32.2634
31794	0.972	5.02175	6.50489	5.84981	5.59457	6.78204	6.80261	4.3784	2.54074	3.32656	10.8642	3.78539	2.24625	3.83242	1.18011	5.25711	3.43979	1.93638	2.86762	1.92739	1.77962	2.22395	1.30931	1.30931	4.33038	4.63139	1.69649	2.34195	3.80473
31797	0.933	3.28847	3.90969	2.01772	3.63654	0	2.02485	3.36105	7.16232	2.70487	0.870638	0	2.34014	2.66175	0	2.08985	1.74336	2.1434	2.87886	0.803182	0.618002	3.86152	2.2734	2.2734	1.87975	0.53611	0.537905	0.221804	0.396377
31802	1.014	6.96847	7.91424	5.38017	8.25053	23.2957	8.84972	9.49858	14.4697	9.87741	8.0109	20.562	10.0483	12.2456	6.78738	9.68087	2.40615	2.37822	2.64889	9.60729	7.25009	18.4759	27.6117	27.6117	5.70765	15.2918	6.92911	6.12258	14.4062
31804	0.777	12.2051	8.76335	10.9274	9.75021	13.4331	20.6667	17.2965	22.2486	17.9651	11.4998	18.9416	21.5432	14.0631	8.85767	7.52831	12.6766	12.036	9.19653	16.8777	16.8823	15.3015	15.833	15.833	27.9887	25.8786	19.008	8.52276	31.8892
31808	0.21	5.75554	10.0361	5.85432	5.09045	5.23186	4.49805	1.06662	12.4518	3.75542	7.73624	11.6806	13.8626	2.36515	0	6.08322	4.73336	3.64108	7.23982	1.78421	10.2964	12.0093	20.2008	20.2008	38.4167	18.5785	13.3148	4.92722	8.80523
31809	1.083	19.4447	21.4067	21.3912	16.9947	21.8115	23.1133	20.0619	17.7061	20.3167	20.2514	15.8546	15.4562	15.1344	15.8874	20.7977	21.6941	16.8903	22.789	35.9808	32.743	35.9282	32.5115	32.5115	44.5334	35.0087	28.069	41.4651	35.1722
31816	3.438	30.9508	30.392	31.837	29.2549	27.0039	24.8649	30.4908	28.9865	29.247	38.0399	33.1766	26.6727	31.8553	38.0354	52.5682	37.954	31.513	46.3007	32.695	24.6118	51.6631	49.7263	49.7263	42.5443	32.3276	25.5875	28.9528	36.1429
31818	1.2	35.8338	39.4497	36.0178	35.5557	65.4636	53.1332	57.3041	81.9568	74.0662	55.5075	66.4336	46.093	60.0157	71.6917	35.0746	50.9052	55.7785	34.7572	62.1351	61.3834	52.841	51.6129	51.6129	61.237	76.4457	59.9251	50.5286	77.8163
31825	1.449	0.0320822	0	0	0	0	0	0	0	0	0	0	0	0	0	0	0	0	0.20985	0	0.0994817	0	0	0	0	0.138079	0	0	0
31830	1.605	0.492386	0.909095	0.861734	0.897706	2.05363	2.35412	2.09336	8.96061	2.65336	2.53055	3.82077	0.453448	2.16621	1.42937	0.754044	1.18234	0.732927	1.04199	0.233448	0.35925	0.897893	0.792927	0.792927	2.40397	2.99179	0.804056	0.902556	2.76501
31831	0.942	0	0	0	0	0	0	0	0	0	0	0	0	0	0	0	0	0	0	0	0	0	0	0	0	0	0	0	0
31833	0.699	23.9418	24.2371	21.7103	24.9345	17.2898	14.1891	14.4199	33.6678	15.2312	20.9177	21.0552	12.4942	13.8559	9.84608	33.6659	24.8211	34.247	47.0536	38.5941	29.6959	25.7711	13.3516	13.3516	23.8357	21.038	33.95	24.8687	22.4855
31847	0.723	43.2079	49.8923	39.8537	43.4566	165.639	65.9776	95.1105	73.1376	62.6111	124.711	139.101	59.3904	82.7803	84.0866	27.6196	21.2475	36.0389	30.0007	39.9041	41.4702	20.9291	49.2865	49.2865	47.5444	48.8429	34.013	26.0468	56.0101
31850	0.825	19.0456	16.2122	19.6519	15.38	15.3151	10.3046	13.3036	12.1499	23.4201	13.7846	8.91975	13.2324	13.8469	9.7327	11.4912	15.0059	12.3338	11.4257	14.079	12.4055	14.4112	27.2526	27.2526	25.9351	19.6438	11.8188	13.7962	19.9479
31851	1.116	8.83087	7.26353	5.19827	4.66446	2.46122	5.50165	3.61274	1.04137	5.79465	0.727872	3.29695	3.26068	1.11264	3.08352	10.724	20.8097	10.0664	4.90439	8.39346	8.2666	5.48813	4.94158	4.94158	4.08593	19.3622	9.31522	6.67559	15.9062
31858	1.536	25.0594	26.4926	29.7397	23.8744	19.6706	18.449	16.6242	23.5497	11.501	12.1634	20.7605	15.636	13.0961	17.9229	46.7498	31.9452	37.948	34.5447	32.1994	33.128	43.6276	34.2466	34.2466	65.9961	37.7748	32.8602	28.4277	36.8375
31861	1.671	1.16844	1.64936	1.67839	1.69668	0.328752	0.847927	1.34045	2.17341	0.84952	1.45836	0	1.30662	1.6348	0.686456	1.68994	1.78457	0.598382	1.03117	2.24228	0.948916	0.431214	2.28482	2.28482	0.734688	1.01774	1.02973	1.85766	1.54922
31863	1.191	14.2076	13.8164	13.6773	13.5414	19.8336	23.0001	19.183	18.9059	29.996	32.7378	23.6849	23.2207	26.0643	30.8196	14.3955	15.7056	17.0872	14.51	20.7634	17.7917	20.2676	37.3994	37.3994	28.2729	20.9987	15.4105	19.2869	22.6674
31872	3.168	15.1142	13.8428	13.9948	13.5708	19.4213	15.8028	17.0396	17.2417	20.1889	23.3333	23.2285	18.8379	15.051	18.4661	13.4132	14.804	16.004	12.8137	15.6118	12.6494	13.4195	29.7272	29.7272	19.2653	18.8519	14.416	15.8735	18.1525
31885	0.24	71.8612	78.3589	80.5198	84.6287	132.758	129.881	148.393	179.167	185.001	111.692	143.088	163.752	144.866	138.604	67.5158	106.178	104.401	82.9864	126.456	109.914	117.091	49.4918	49.4918	86.2288	148.39	115.608	61.2207	170.271
31894	1.305	0	0	0	0	0	0	0	0.333955	0	0	0	0	0	0	0	0	0	0	0	0	0	0	0	0	0	0.109877	0	0
31898	2.226	16.1431	15.1853	15.6886	18.0191	26.1593	38.8275	30.8917	19.774	32.5942	37.2215	22.5899	31.3869	30.4569	38.6478	11.9913	16.3191	17.8883	15.5724	10.0993	13.0809	9.22549	21.7253	21.7253	9.61205	14.6956	11.4016	13.2012	12.9586
31914	0.285	152.021	167.81	185.894	198.958	323.824	281.72	350.524	296.658	337.039	316.372	279.72	334.526	305.851	289.786	156.647	159.802	200.805	154.881	136.727	170.45	156.753	95.2625	95.2625	92.9209	114.429	137.856	108.191	125.22
31920	0.906	0	0	0	0	0	0	0	0	0	0	0	0	0	0	0	0.0997397	0	0	0.413559	0	0	0	0	0	0	0.0791336	0	0
31923	0.243	0	1.00075	0.790514	0.956337	0	0	0	0	0	0	0	0	0	0	0	0	0	0	0	0	0	0	0	0	0	1.47521	0	0
31957	4.041	11.7684	12.4169	12.6447	11.0415	7.20497	7.59693	7.70467	11.5037	8.64554	8.8447	6.37362	7.7443	8.60375	8.23187	8.85161	6.48493	5.58918	7.09828	8.25214	6.42089	10.3421	13.1222	13.1222	9.50466	8.63976	8.85321	12.0346	11.3023
31960	1.725	0.161694	0.187967	0	0	0.636922	0	0.129849	0.0842148	0.0457181	0	0	0	0	0	0.0779543	0.052385	0	0.0587579	0	0	0	0	0	0	0	0	0	0
31969	1.446	8.7766	8.85728	6.72199	9.12846	12.5369	11.4318	10.5334	10.8501	12.2713	11.2352	11.0263	14.596	10.4763	8.72597	7.81161	8.18652	8.21654	6.90436	10.6238	11.7632	6.2289	23.4698	23.4698	30.2004	14.7359	9.86674	11.1629	18.7979
31972	1.071	27.0415	29.4423	23.0657	34.6307	26.6722	14.9935	18.6135	17.2263	10.8981	10.6184	21.758	21.0657	15.072	21.4205	31.0753	19.2372	27.0747	26.4514	35.3344	27.8607	29.6028	30.1031	30.1031	50.1087	29.2361	32.6678	25.8921	27.4516
32008	0.447	4.67991	3.2642	2.23466	2.18353	2.45792	0	4.00877	2.59992	5.64573	0	10.9751	0	0.555573	0	1.35374	2.02157	1.18424	1.70063	4.1911	5.48217	4.83597	8.54126	8.54126	13.7323	7.60916	5.45331	1.85184	11.1691
32016	1.485	0.0313044	0.0545865	0.258714	0.0312983	0	0	0.150835	0.0978253	0.424855	0	0	0	0	0	0.226383	2.31235	1.70313	0.0682542	3.28006	3.30038	1.45568	0.571334	0.571334	0.236203	0.875754	2.26914	1.81162	1.74326
32028	1.239	25.4384	19.8891	21.3956	21.2321	15.0748	14.1041	14.8242	19.1115	17.8223	13.7679	21.7774	14.6849	16.4358	8.33221	7.81431	10.1377	14.9536	8.18059	21.471	17.8005	19.7732	15.4074	15.4074	31.9903	36.4949	22.8568	18.7067	39.1012
32034	1.314	56.6052	58.4823	50.1727	56.9833	62.7106	78.3565	67.1629	92.3142	78.2636	63.0557	64.4034	62.5873	71.8185	74.2015	71.1244	75.6474	73.3651	80.0678	65.2989	67.5767	86.6426	76.191	76.191	72.6081	72.4781	63.6198	70.3985	74.161
32074	1.326	0	0	0	0	0.828575	0	0	0	0	0	0	0	0	0	0	0	0	0	0	0	0	0	0	0.396789	0	0	0	0
32077	0.621	0	0	0	0	0	0	0	0	0	0	0	0	0	0	0	0	0	0	0	0.232124	0	0	0	0.282416	0.161092	0.115451	0	0
32080	2.709	20.2834	20.4074	21.3013	20.2623	17.6423	14.1218	13.8908	11.3685	15.371	16.1921	14.4876	20.4177	17.6928	25.4057	14.3456	11.775	11.6158	15.6208	13.5545	15.0055	20.747	33.8245	33.8245	32.7584	22.4153	15.0059	17.8755	21.5694
32082	1.206	22.7039	30.045	26.8869	26.2065	28.2416	21.5392	27.488	25.1754	26.2225	26.9421	35.5939	33.1908	30.6823	27.5829	29.0462	24.1271	22.7271	20.885	25.476	24.0248	18.8206	29.1956	29.1956	27.0487	32.6824	25.1468	24.8812	31.125
32089	1.8	19.7828	18.3288	19.8285	22.5935	39.3697	29.912	35.7139	39.9494	39.6509	44.2255	40.2008	39.2195	37.5271	55.4416	15.128	14.8599	19.7692	17.9346	19.775	15.6161	18.014	30.6378	30.6378	26.4045	20.5634	16.8483	15.2908	19.9292
32094	2.508	36.6447	32.8058	34.7732	37.5271	25.4083	31.8253	33.9379	41.1831	36.1302	33.0363	32.2754	29.5989	42.6774	33.3875	60.2922	69.5386	53.9394	67.7737	51.0933	48.9118	80.8762	68.3346	68.3346	46.1528	54.2471	52.342	68.8986	54.5587
32107	4.194	10.9733	11.0749	12.2475	10.6166	13.6223	15.6531	13.245	10.4952	15.2876	15.3009	10.82	16.4853	16.106	17.2306	10.3242	9.91119	12.187	11.129	12.5073	9.93301	11.597	34.5927	34.5927	36.7572	19.2252	11.1286	13.0265	18.2088
32109	1.377	0	0	0	0	0	0	0	0	0	0	0	0	0	0	0	0	0	0	0	0.104683	0	0	0	0	0.0726493	0.156198	0	0.134285
32134	0.762	27.941	27.765	26.8227	29.0335	58.3949	86.1536	61.1416	58.1463	74.8274	56.4989	69.21	68.767	53.7746	60.2135	32.7355	38.7783	40.9869	28.3322	30.4861	36.1318	34.515	33.9595	33.9595	55.4681	48.3123	31.7076	29.059	59.938
32137	1.32	0.0352175	0	0	0.0352106	0	0	0	0	0.179236	0	0	0	0.188137	0	0	0	0	0	0	0	0	0.964127	0.964127	3.45447	0	0	0	0
32139	1.131	20.428	19.2081	22.2158	16.6844	21.8572	7.93423	19.0124	23.5053	18.8269	22.2648	26.0258	14.1567	20.4206	14.1989	19.0828	14.6213	15.0294	16.8481	15.5704	17.3336	21.0243	19.8793	19.8793	21.8644	18.8401	13.5022	16.1017	16.1857
32141	0.894	0.363993	0.181344	0.386768	0.0519888	0	0	0.250548	0	0	0	0	1.62815	0.277786	1.28307	0.0752076	0.303236	0.0657913	0.113375	0	0	0	0	0	0	0	0.0801958	0	0
32154	0.444	2.09401	6.0248	2.0767	1.46552	0	2.12746	1.51344	0.654372	2.13145	0	0	3.27831	0.559326	2.58349	0.302863	0.610569	0.264943	0.456565	0	0.649319	0.811441	0	0	0.790002	1.35187	0.484426	0	1.24939
32160	0.777	6.76067	6.36386	5.34009	6.63971	8.48409	15.1961	12.1076	22.0617	16.0366	20.9088	9.47078	14.9866	13.7435	10.3339	7.70138	9.8854	12.3388	6.65281	11.091	7.60631	12.0557	10.9193	10.9193	9.48003	10.0424	9.22716	11.1861	11.899
32181	1.161	5.7258	4.8874	6.65135	5.88481	12.7755	5.69521	7.33128	10.5105	5.23041	13.2935	11.6203	13.7909	7.05879	8.892	2.89559	2.41283	2.17842	2.5754	2.5818	2.7315	1.86191	8.40393	8.40393	3.47438	4.30827	3.14939	3.56491	5.73364
32209	1.326	7.99325	9.16979	7.73595	7.32572	8.28575	8.19215	7.43254	8.32621	9.57546	8.57638	10.1743	3.842	8.24057	6.05541	12.575	18.4681	14.1499	9.3255	21.1925	21.4158	22.008	32.632	32.632	65.8669	21.7277	19.1403	20.1325	19.3835
32211	1.665	1.11681	1.75267	0.807606	0.977015	0.659874	2.26929	1.21076	0.523497	0.805216	0.487871	0	0.437108	0.745769	0.68893	0.68649	0.597001	0.600538	0.852255	4.05064	1.21206	1.73107	6.62439	6.62439	12.5347	3.42473	1.85158	3.35584	2.88748
32214	1.446	22.2791	28.59	22.3447	22.4033	17.4757	14.698	14.5609	17.5811	14.8347	9.54993	12.7227	16.1059	17.6896	10.3125	24.4113	26.4343	22.9412	23.2015	23.5797	25.7195	32.8886	23.1764	23.1764	34.9306	19.8554	23.9975	23.6139	24.6802
32216	0.561	0.331459	0	0.068483	0.331394	0.979224	0	0	0	0.140577	0	0	0	0.885351	0	0	0	0.419375	0.813028	0.667886	0.5139	0	0.756178	0.756178	2.18835	0.178321	0.638993	0	0.329608
32256	1.536	0.393445	0.369418	0.150074	0.121036	0.357646	0.307484	1.45827	0.851194	0.410749	2.11538	0	1.42145	0.323361	1.49358	0.0875464	0.529478	0.344633	0.32994	0.731805	0.469235	0	0.828546	0.828546	1.25598	2.4749	0.326735	0.404186	2.76883
32261	1.359	5.84937	5.66651	5.48439	5.60882	10.9141	9.38335	8.24098	10.7964	9.80719	10.1613	5.41486	10.1751	10.4161	3.37621	4.65059	4.52154	3.98175	4.62411	2.48135	3.1821	4.50681	7.49167	7.49167	10.4531	4.34308	4.11495	5.32966	5.85072
32272	2.475	23.9291	26.136	24.9141	24.0183	25.969	14.8845	16.1092	9.86079	16.9517	17.723	17.8395	22.3481	17.8605	19.0019	15.4574	11.1358	13.3082	12.9	12.111	9.60993	14.4112	25.1958	25.1958	15.6602	20.331	13.3831	13.2945	18.7525
32284	0.432	0.107609	0	0.177866	0.53794	0	0	0	0	0.182555	0	0	0	0	0	0	0	0	0	0	0	0.833981	0	0	0	0	0	0	0
32329	0.561	0.580052	0	0.479381	1.24273	0	0	0	0	0.562308	0	0	1.2973	0	0	0.239699	0	0	0	0	0.25695	0	0	0	0	0	0	0	0
32339	1.587	0	0	0	0.117147	0.346153	0	0	0	0	0	0	0	0	0	0.169466	0	0	0	0	0	0	0	0	0	0.252144	0.271059	0	0
32340	2.382	410.577	317.812	436.77	314.361	133.992	103.897	82.5622	4.26907	66.8786	119.697	154.467	102.66	86.8464	104.498	83.353	16.9955	15.8526	58.4018	51.9084	44.8423	65.6429	255.028	255.028	301.357	285.247	43.914	56.21	290.795
32348	1.521	0.213944	0.373062	0.0757771	0.12223	0.361174	0.931549	0.147265	0.668569	0.466649	0	0	0	0.32655	0.754154	0.442049	0.653522	0.193351	0.166597	2.95609	2.36931	1.18435	4.46249	4.46249	5.88061	1.84159	1.74406	1.76875	1.94514
32357	1.38	0	0	0	0	0	0	0	0	0	0	0	0	0	0	0	0	0	0	0.543021	0.313367	0	0	0	0.127087	0.289965	0.467576	0.299918	0.937949
32363	0.768	0	0	0	0	0	0	0	0	0	0	0	0	0	0	0	0	0	0	0	0	0	0	0	0	0	0	0	0
32365	1.596	19.8648	23.5666	23.061	19.9483	15.8332	10.6533	8.8417	5.82538	9.2403	14.251	11.5269	12.7682	7.4689	13.6556	11.88	6.45459	6.04389	7.1128	7.74723	6.41264	5.86922	11.1636	11.1636	8.35145	8.21114	7.23239	6.87218	9.50038
32375	0.48	2.80859	0.506631	0.640317	1.06512	4.57787	0	0.466646	3.32912	2.79309	0	0	6.06487	3.10426	4.77945	1.40074	3.2004	3.06341	2.32278	14.8313	11.7121	12.7599	7.95405	7.95405	51.1527	25.6347	13.1441	6.89811	21.5728
32424	1.644	43.4614	43.5875	39.938	48.8811	49.7886	48.8383	41.0103	36.406	38.9042	41.9988	53.7138	55.3364	40.0306	50.2365	34.3949	38.4762	29.7307	44.945	31.6795	28.4089	41.8573	68.3803	68.3803	69.9815	39.066	27.9541	42.1691	38.5791
32426	1.644	0.424152	0.394457	0.677707	0.508883	0.334151	0.287284	0.272494	0.353456	0.575648	0	0	0.442691	0.604236	2.09319	0.531669	0.714559	0.965979	0.339091	0.91164	1.22755	0.657445	4.38666	4.38666	3.62709	2.37317	1.56996	0.881145	2.47446
32462	0.192	47.4555	53.6185	41.0203	53.4981	74.3905	164.811	165.659	64.3125	82.9713	105.769	102.205	125.088	143.572	59.7431	24.8632	26.8269	35.2292	40.9125	52.69	66.819	97.5757	28.7229	28.7229	30.1435	35.9512	58.2522	47.4245	44.3013
32476	1.011	9.05831	12.9088	9.38624	12.5504	17.9311	16.3505	20.6044	24.1399	24.2598	23.3006	13.3443	17.2768	16.9491	14.7496	11.7047	12.3346	11.6937	11.5794	15.9361	13.5452	13.1853	17.6232	17.6232	31.9189	19.9878	13.6157	10.644	22.4965
32483	1.497	0.155267	0.216596	0.38496	0.434664	0.733928	0.946484	0.598503	1.06745	0.579493	0.542622	0.819282	0	0.497677	0.766244	0.269481	0.965817	0.314321	0.169268	2.5029	2.88876	1.20334	4.53404	4.53404	8.31798	7.41765	3.11301	1.65886	6.0525
32491	0.411	0.113107	0	0.280431	0	1.33661	2.29827	0.544987	0.353456	0.191883	0	0	0	0	0	0.654361	0	1.43108	0.369918	48.3169	46.9975	28.051	5.16078	5.16078	8.96105	20.4457	58.0887	19.1334	17.9961
32492	0.903	1.69886	0.987454	2.76549	2.16177	2.43342	2.61515	2.48051	3.05663	2.35805	2.69869	1.35821	4.83578	3.02519	2.54057	1.63808	2.20156	2.0192	1.68368	2.90453	3.03303	3.19185	1.40935	1.40935	6.21504	2.65882	3.49345	4.58346	4.09546
32495	1.218	23.4344	27.0869	24.1302	22.3232	24.3552	14.735	20.9646	7.27545	14.0504	16.6729	18.1251	13.7431	18.5542	15.0682	15.4565	6.97392	7.82301	7.40625	14.4583	18.2257	8.28229	20.8973	20.8973	17.9988	11.5808	19.3659	18.3496	13.2079
32497	0.924	0.0503107	0	0	0	0	0	0	0	0	0	0	0	0	0	0	0	0	0	0	0	0	0	0	0	0	0.155184	0	0
32510	1.386	5.93666	5.6731	6.56948	6.77385	5.94529	5.11142	6.78757	4.71657	8.70574	5.27471	2.65469	8.92665	3.94192	4.96566	13.0008	18.9074	15.4046	14.7722	18.1124	18.8246	21.5752	51.114	51.114	88.8291	31.1807	20.8981	22.9937	31.0851
32514	0.795	4.56099	3.46676	3.76941	5.26166	2.764	6.5349	4.22622	5.29918	3.37279	4.08707	1.54272	0.915452	1.87427	5.77141	10.4871	15.2312	20.4196	9.37078	9.42602	12.511	8.15727	3.20163	3.20163	3.75028	9.43755	9.19861	11.4535	5.81478
32515	0.852	9.22102	9.32391	9.96549	8.4555	7.09248	9.42373	6.04667	1.87556	4.62816	4.76705	8.63708	5.12524	5.8296	2.69265	7.73367	3.71214	4.07304	5.76976	8.35563	3.38378	7.61154	8.4644	8.4644	10.2923	6.10561	5.1331	2.18602	6.29388
32529	0.501	33.9606	47.2451	30.5972	38.7781	44.9564	46.1926	50.0736	46.1038	37.1494	34.0487	24.4804	31.9586	48.5777	20.606	59.5861	56.4551	51.5386	48.251	32.9064	35.6776	40.9899	20.3217	20.3217	34.656	37.5392	34.7742	34.284	34.6937
32540	0.735	32.1931	22.8294	26.0831	33.2618	51.5712	43.0528	50.5882	47.2376	44.3139	40.8916	48.3912	28.7153	51.3576	37.4553	29.73	36.1457	44.5732	34.2685	38.7429	43.3427	30.8811	28.2811	28.2811	46.7681	54.3064	40.4809	28.4371	56.3535
32553	1.317	21.2139	23.9428	17.0946	25.974	47.1344	62.3989	56.2951	58.2406	62.8754	60.4449	52.1504	69.076	46.01	68.8067	17.0514	22.8484	28.1806	17.5856	20.7684	21.8905	20.7906	32.5329	32.5329	18.5102	18.3061	21.7208	20.5843	22.1836
32560	1.434	6.5808	9.38363	7.66236	5.54236	3.83086	4.94033	8.90336	2.12739	4.23467	2.26585	6.84221	3.04512	6.58086	2.39972	5.57952	3.08776	2.37895	3.10999	6.27087	4.92559	2.51241	11.2414	11.2414	13.8201	3.6276	4.89966	5.91679	2.1921
32579	0.648	46.774	46.1597	47.5494	54.0092	74.6024	76.5293	106.119	73.9803	83.4885	91.5097	90.8493	74.1262	79.3311	58.4155	46.4839	50.6207	67.3496	46.9247	42.788	49.8293	47.2589	39.9339	39.9339	38.4322	42.1457	51.7797	41.5164	45.3714
32597	0.777	0.299145	0.417302	0.445008	0.239269	0.707008	0	0	0.56089	0.202996	0	0	0	0	0	0.865323	0.465195	2.34664	2.41327	0.482219	0.742079	1.85472	1.09193	1.09193	0.225715	0.128749	0.461358	1.33168	0.475959
32650	1.011	0	0	0.076002	0	0	0	0	0	0	0	0	0	0	0	0	0	0.0581775	0	0	0	0	0	0	0	0	0	0	0
32653	0.846	0.0549492	0.28745	0	0.0549385	0	0	0.79429	0.343429	0.372878	0	0	0	0	0	0.0794747	0.106813	0.139048	0.0599039	0.442889	0.851944	0.425862	0	0	0.414611	0.591241	0.254238	0.244614	1.09285
32683	2.289	0.385869	0.318719	0.0503525	0.304574	0	0	0	0.190394	0	0	0	0	0	0	0.146867	0.0394776	0.0513914	0.0221401	1.63689	1.70031	0	1.2973	1.2973	1.68561	2.75334	2.25515	1.71775	1.45408
32688	0.315	1.47578	2.31603	0.609825	1.91814	1.74395	0	1.42216	5.53411	2.50361	0	0	0	0	7.28297	4.90927	5.73741	6.90871	7.07893	9.51579	16.9318	11.4374	2.69343	2.69343	5.56764	5.71646	17.5255	4.59874	6.45717
32689	1.059	12.8619	12.3237	10.3394	13.1227	11.931	14.7174	15.6518	17.833	23.607	19.1762	23.1627	13.7448	16.8844	21.6632	10.2853	12.2022	9.71959	9.33178	10.6143	13.4757	15.6495	22.032	22.032	20.5356	17.0036	12.3215	16.8056	22.699
32699	0.909	23.8316	20.9564	25.19	21.7818	43.5125	38.4487	34.0051	44.2683	52.3156	40.2131	37.7789	43.2347	39.0679	37.857	20.5627	22.3674	25.2352	20.015	29.2658	27.4343	37.2566	31.7345	31.7345	18.9079	34.7767	24.6082	33.0107	31.3269
32702	1.674	28.2977	23.6307	26.3471	27.5703	38.7232	30.7528	33.5851	39.138	44.6612	32.5116	42.494	34.7806	30.8572	31.5204	33.417	40.7557	49.7524	42.9286	44.7651	41.4191	35.081	135.323	135.323	63.5938	85.1578	43.728	48.089	74.6709
32704	1.944	11.287	11.6337	11.1463	10.6632	13.2815	11.9046	12.2134	12.7037	16.0243	14.207	11.3562	14.975	13.669	14.7514	12.3127	13.5267	13.5244	10.3756	13.4917	13.792	9.26645	21.1671	21.1671	21.4715	19.6062	13.6825	13.8388	19.1188
32712	0.933	0	0	0	0	0.588794	0	0	0	0	0	0	0	0	0	0.144128	0	0	0	0	0	0	0	0	0	0	0.0768436	0	0
32741	3.174	0.161108	0.204312	0.326816	0.512517	0	0.297603	0.211711	0.0915378	0.198774	0	0	0	0	0	0.148283	0.0854104	0.18531	0.159668	0.354144	0.181662	0.681058	1.06923	1.06923	1.38138	0.31518	0.474353	0.260798	0.174773
32745	1.8	10.2788	9.09684	11.3976	8.9341	8.85056	13.6441	7.34189	6.21435	8.6312	8.57434	10.9019	9.70379	7.03633	8.92164	10.9071	10.2413	7.51556	8.44645	12.0732	8.88918	11.0085	28.5167	28.5167	18.2201	20.7857	11.75	15.6357	21.6756
32748	1.539	0.996799	1.63281	1.49782	1.72141	4.99729	4.60327	3.20193	1.3215	2.10098	0.527814	7.17231	1.41868	1.77502	0.745333	1.7912	1.70277	3.93645	2.14043	20.9375	23.7907	15.4506	10.1988	10.1988	9.80034	20.6706	21.1498	22.4558	23.4291
32749	2.055	1.06321	1.42005	0.990855	1.40226	0	0.689482	0.653985	0.494839	0.690777	1.18585	0	0	0.120847	2.23274	0.392617	0.351783	0.17173	0.221951	0.546984	0.210436	0.701274	0.206431	0.206431	0	0.632844	0.209329	0.100702	0.0899805
32750	0.402	12.0265	15.7282	15.769	23.9327	8.19918	4.69946	4.45751	18.4298	13.9287	6.06198	3.05091	7.24164	6.7954	0	49.0051	64.7385	54.2817	35.4247	38.2141	51.994	55.5655	32.7132	32.7132	195.885	53.2541	47.7967	24.1949	37.7179
32761	1.251	1.70936	1.49033	1.04416	1.4118	1.7565	1.88767	1.43239	0.696741	1.44993	1.94797	0	1.74529	1.3896	0.916921	1.7736	1.01127	0.89331	1.37736	0.898523	1.61318	0.86398	0.678203	0.678203	0.841154	1.83923	1.60469	1.98507	1.92153
32776	3.003	7.04349	8.25996	7.07483	7.13498	9.87833	4.87551	6.26545	4.64401	7.61588	7.30345	5.30938	6.05881	5.70614	6.11158	5.44064	5.83771	4.77904	5.83911	5.61465	4.65616	6.7185	12.1487	12.1487	8.17625	7.69523	4.89427	5.58189	7.20428
32781	0.588	25.6153	24.5389	23.1298	22.9228	29.8963	32.9322	38.0935	33.6	33.1281	37.2997	47.974	25.9923	25.3409	25.3603	22.2975	30.2751	32.6097	15.3415	49.0658	44.1272	58.2084	29.5797	29.5797	77.251	67.883	53.0397	30.2672	61.6366
32783	0.87	0.0534334	0	0	0.053423	0	0	0	0	0	0	1.40973	0.836534	0.285449	0	0	0	0	0	0	0.165688	0	0	0	0	0	0	0	0.21254
32792	0.861	0.701895	0.470737	0.356971	0.215926	0	0.548543	2.08121	0.843615	0.183191	0	2.84893	0	0.288433	1.33225	0.468541	0.419811	0.683129	0.117721	1.30552	1.00452	0.418443	0	0	0.203694	0.348565	1.33231	0.480704	1.50333
32818	1.722	361.665	429.218	255.234	399.355	179.287	162.094	372.926	323.358	150.629	210.86	171.648	177.508	383.76	161.202	390.373	216.202	100.659	216.047	215.193	203.583	85.1532	185.256	185.256	36.9705	82.3193	219.748	202.256	84.4014
32822	0.222	0	0	0	0	0	0	0	0	0	0	0	0	0	0	0	0	0	0	0	0	0	0	0	0	0	0	0	0
32834	2.076	47.338	45.5675	47.5796	44.5526	34.4002	20.2477	21.7948	34.9881	19.602	18.7816	31.9023	21.3848	25.7193	18.2337	106.489	82.1809	81.8797	83.8787	57.2133	54.2989	78.4424	63.755	63.755	84.7335	61.295	55.2908	62.701	64.9322
32849	1.476	47.117	45.4732	47.373	47.2652	50.6171	34.8782	50.9896	37.794	49.6372	47.8798	47.3635	34.5155	48.4568	47.4059	48.9235	49.835	37.4981	42.5756	24.8774	35.7442	55.4089	66.1041	66.1041	58.8166	48.3924	36.5761	44.4451	41.0911
32877	4.323	18.5282	17.551	17.8809	16.3205	23.3818	24.4724	25.2332	17.911	25.1934	30.8161	24.6825	26.7679	28.3785	30.2488	14.7287	16.9524	17.4833	15.6854	13.5209	10.8704	13.5011	28.0652	28.0652	14.1586	18.3739	11.858	13.1165	17.5371
32882	1.263	2.94455	3.01652	4.04571	2.75998	3.04467	4.86131	1.95082	1.7253	3.43429	3.21578	0.971073	0	2.55616	2.72463	4.5782	3.64891	2.1422	4.17307	5.63658	5.02182	3.9936	7.38935	7.38935	9.58136	4.67319	4.54125	5.07937	5.70981
32883	1.713	0.0271378	0	0.156995	0	0	0	0	0	0.0460384	0	0	0	0	0	0.0392502	0.474768	0.103008	0.118339	0.874919	0.1683	0	0	0	1.22859	0	0.12556	0	0.43178
32886	1.8	0.0258261	0	0	0	0	0	0	0	0.0438132	0	0	0	0	0	0	0.0502023	0.098029	0.0563097	0	0	0.200155	0	0	0	0	0.119492	0	0
32887	3.513	15.6412	15.8292	15.6169	13.8124	14.6992	16.4019	13.7722	17.4507	19.4409	13.8737	16.4087	15.952	18.8748	19.5913	16.2491	19.4979	17.2283	18.2634	24.6376	18.1366	25.2288	33.0871	33.0871	26.3595	24.3474	22.3473	24.7413	26.6338
32891	0.909	0.460268	0.178352	0.16906	0.818095	0	0	0.985654	2.07758	1.12786	0.893625	1.34925	0	1.09281	0	1.9971	4.27465	1.74705	1.33805	3.70974	3.01301	3.56712	1.86674	1.86674	1.5435	3.19153	3.07602	2.50426	2.8479
32897	1.068	0.609381	0.379499	0.611538	0.0870375	0.514368	0.884448	0.419457	0.408063	1.03379	0.760586	0	0	0.232529	0	0	0.338443	0.330435	0.379616	0.350828	1.21474	1.01202	0	0	0.492642	1.03035	1.00695	0.968835	0.865683
32911	1.305	8.19312	9.56582	8.47867	7.47922	5.4724	6.87633	3.08952	0	2.53814	6.84702	13.1575	7.24996	3.99629	2.63694	2.36999	0.761691	0.135212	1.00969	2.58403	1.98826	0.828229	5.20111	5.20111	6.71956	3.44959	0.87902	1.58577	2.55048
32925	0.999	0.139601	0	0.0384574	0.0465245	0	0	0	0	0.0789427	0	0	0	0	0	0	0.0904547	0	0	0	0	0	0	0	0	0	0	0	0
32928	0.234	94.7621	57.1584	81.4351	61.1762	23.4763	24.2203	16.2728	7.44977	16.8512	20.8283	5.24131	18.6611	26.5322	19.608	16.6652	4.63406	8.54612	18.8421	3.20243	9.24032	24.6345	32.632	32.632	18.7372	15.818	3.98306	5.30624	14.2238
32933	0.501	1183.61	873.226	1299.96	886.514	384.87	269.614	197.612	36.8251	169.376	277.254	381.893	261.479	195.302	256.43	212.846	36.9754	28.4108	88.005	26.1755	21.8669	54.6532	18.6282	18.6282	29.0551	45.9256	22.038	18.1747	51.3024
32934	0.252	125.441	148.933	135.229	116.748	272.493	224.903	251.544	215.6	245.041	180.512	233.613	210.826	217.791	232.145	137.406	155.627	190.923	131.121	126.382	163.598	141.538	107.737	107.737	180.948	191.74	147.089	121.538	179.774
32941	1.386	2.54907	1.52062	1.35825	1.34136	2.37812	1.70381	2.42413	0.628877	1.82081	1.75824	1.76979	1.57529	1.97096	0.82761	1.30978	1.62995	1.23067	1.71854	3.51435	2.28808	1.55965	5.81537	5.81537	3.28997	2.95928	1.91394	4.03136	1.73436
32946	0.726	76.4539	75.4783	75.7267	76.8872	115.771	107.99	109.527	85.2414	97.765	92.8669	86.1567	71.1745	87.5693	90.059	53.344	58.5002	73.8863	57.5197	64.5117	63.7353	78.9042	52.5887	52.5887	59.9096	65.7275	64.7823	39.3363	57.5615
32949	1.56	69.7008	80.6972	77.6507	73.4412	41.9052	45.1103	42.5006	30.8234	44.3356	42.1774	51.8889	52.7177	46.6435	30.1473	77.1055	58.2733	28.0137	64.1606	32.905	31.6943	74.5964	77.7729	77.7729	80.9449	52.9689	30.8381	42.8479	49.3093
32950	0.423	0.329695	0.5749	0.3633	0.439508	0	0	0	1.37372	0.559317	0	0	1.72053	0	0	1.74844	0.854508	0.139048	1.31789	5.31467	3.74855	5.11035	7.02012	7.02012	60.5332	6.8584	5.25425	2.44614	5.68281
32952	0.744	25.1805	16.9967	23.0824	20.8651	22.8894	38.0883	27.6977	24.7975	27.6659	38.2133	28.0241	41.0846	25.3682	47.7945	14.8208	17.2469	20.0011	9.12762	14.101	19.1811	24.2123	27.3688	27.3688	33.2374	18.421	16.0928	19.1923	16.1548
32953	1.479	15.7157	13.976	18.677	15.8069	10.4	7.34469	9.23826	12.0813	4.63904	10.9845	11.6095	11.3178	8.05975	10.858	18.866	10.57	7.63553	16.2419	22.0402	20.175	4.87194	222.29	222.29	483.097	410.298	18.76	16.3708	416.954
32960	0.684	7.40803	10.5474	13.4803	11.0759	16.0627	6.21441	17.6834	84.7411	13.7204	10.6882	7.17231	17.0242	13.4336	8.385	19.7578	19.024	15.9082	18.597	30.6759	29.2934	20.0155	27.9089	27.9089	40.2555	56.1617	34.1704	14.5223	48.1198
32969	2.586	107.697	104.633	117.203	115.368	132.132	113.965	149.24	104.768	121.04	167.11	135.642	124.675	154.805	160.128	83.0695	59.0198	63.5028	71.1971	100.553	93.7581	68.1271	84.4823	84.4823	40.9628	77.2916	102.746	122.677	73.5063
32971	1.476	10.9289	16.0365	11.4788	8.84845	8.93244	5.43972	9.56054	6.39741	9.88469	4.95308	7.47845	7.39618	10.5999	7.77146	6.87844	6.3059	9.9623	6.90137	12.1849	9.37554	33.1965	18.3942	18.3942	3.68347	8.3365	13.7464	11.9175	9.14527
32975	1.767	7.31375	7.11061	6.76192	4.7609	9.94852	7.21674	7.479	7.97467	6.20377	7.35534	5.55276	10.7088	8.011	5.84245	7.53404	5.67653	8.65451	6.28106	12.0866	11.3394	8.56352	43.2138	43.2138	52.4057	18.9659	11.9695	11.4773	22.7082
32983	0.51	0.182302	0	0	0.182267	0	0	0.439196	0.284844	0	0	0	1.42703	0	0	0.131835	1.59466	0.345985	0	0.734675	1.69587	1.41286	0.831796	0.831796	0	0.784612	1.54636	0.405771	0.725137
32985	2.571	30.7563	30.3939	28.7507	32.757	48.0757	70.7249	64.3829	44.1292	71.0111	78.0395	55.3365	73.5994	77.4677	75.8466	28.7928	29.4887	31.4791	30.0603	22.1517	22.7072	31.6699	30.5251	30.5251	10.7097	21.0893	18.098	21.8132	24.3094
32988	0.78	0	0	0	0	0	0	0	0	0	0	0	0	0.318386	0	0	0	0	0	7.20547	3.14171	0.461897	0	0	0.674541	2.56508	5.05542	2.91843	4.50422
32994	1.491	0.498855	0.706769	0.257673	0.498758	0	0	0.300456	0.292295	1.5339	0.544806	0	0	1.33248	0	0.63132	1.8788	0.986207	0.577826	1.50778	1.74023	0.241636	2.56066	2.56066	3.41116	1.87865	1.34639	1.66554	2.48035
32996	0.858	0	0	0	0.0541702	0	0.550461	0	0.507939	0.459579	0.946743	0	0	0	0	0	0	0.342759	0.118132	7.42381	5.8802	22.255	0.494424	0.494424	0.613219	2.0987	7.35334	2.17073	2.37064
33003	0.573	236.492	267.091	194.241	223.062	199.413	255.518	205.226	235.019	219.525	161.611	181.936	207.031	209.768	202.188	258.617	201.388	171.525	348.56	246.52	252.072	297.404	182.864	182.864	124.878	201.822	260.504	238.725	217.503
33005	2.295	14.5032	13.2453	16.8742	14.3586	17.7131	12.3476	15.1279	12.8496	15.3604	18.0512	16.0322	18.0757	15.6904	17.9932	20.0389	15.8285	17.453	15.5459	19.7546	17.838	12.7158	23.4751	23.4751	21.7029	35.1768	17.4005	23.0839	32.3894
33016	1.821	4.74827	5.11917	5.00017	4.77286	4.52508	3.89041	4.30513	3.43033	4.28749	5.35292	4.04107	5.59527	4.63679	3.14955	4.79991	5.06159	4.19894	4.17452	7.81878	8.70751	8.11173	10.4831	10.4831	10.9793	13.4043	8.38608	8.63684	11.8805
33022	0.228	174.734	164.611	142.218	155.334	168.659	232.005	251.497	252.949	198.197	203.076	204.411	226.635	300.623	216.333	186.962	187.466	175.936	178.931	302.377	252.893	352.379	249.32	249.32	155.381	184.281	259.423	286.816	180.044
33038	0.429	79.2122	78.9825	88.1219	65.5459	67.8678	42.9359	51.1678	37.9261	90.9966	39.7632	62.8957	39.0188	52.0995	66.8454	31.502	12.849	14.3959	20.0825	22.7081	25.8729	86.5007	18.7881	18.7881	51.1016	36.8438	35.2626	16.8835	40.9474
33049	1.287	10.1499	6.80232	8.53755	6.53653	5.54894	6.60553	6.61353	10.1588	15.9934	1.26232	2.85889	8.48234	5.59587	1.78255	10.3439	13.832	6.67237	6.49727	30.8598	32.3691	34.1524	40.2131	40.2131	65.6825	43.2954	30.4718	35.6965	39.367
33055	0.762	33.9807	36.3817	33.1755	37.8167	68.4879	40.9075	67.6085	61.7686	60.2345	45.8388	61.1623	64.9467	60.9446	58.7082	29.559	47.791	54.1089	29.6624	35.4032	45.0229	25.5316	33.9595	33.9595	28.7698	38.0722	39.3288	32.3179	39.0689
33067	1.086	12.1568	10.1513	9.30405	11.4697	3.5409	3.04426	12.1689	10.3	5.44639	4.48788	9.03474	4.02091	13.0345	3.1687	9.53433	10.2346	16.1937	11.8997	233.229	189.544	119.761	151.952	151.952	179.902	581.713	224.394	175.883	567.329
33081	1.08	0.172174	0	0.177866	0	0	0	0	0.13451	0	0	0	0	0	0	0	0.251012	0.326763	0.0469247	0.69386	0.800827	0	0	0	0.162389	0.185256	0.597459	0.766456	0.171213
33118	1.011	0.643738	0.481074	1.17803	0.367778	0	0	0.443106	0.14369	0.156011	0	2.42624	0	0	0	0.798049	0.715048	0.116355	0.551401	0	1.42581	1.06908	2.9372	2.9372	3.64292	1.1874	0.921895	1.02346	1.64608
33119	1.83	17.3755	16.3008	16.2283	17.7277	16.5104	21.9372	16.279	12.3837	16.8501	18.6431	18.0954	19.0894	18.3202	15.6703	14.2554	14.5669	14.3026	12.9051	17.1986	14.2574	13.9781	17.6177	17.6177	17.4422	18.9143	14.7308	15.6056	21.2192
33120	3.486	0.880134	1.41845	1.13516	0.906628	1.57586	1.76129	0.578287	0.33338	1.10853	0.932077	1.05548	1.25264	0.997353	0.6581	1.13795	2.02192	1.40041	0.712352	1.8272	0.785665	1.0335	2.19044	2.19044	1.91178	0.832216	1.23399	1.18728	0.795654
33123	4.518	33.3373	32.5823	36.6418	35.2957	36.5987	32.7199	38.6702	29.7422	41.7884	45.4877	40.9908	37.5329	41.61	39.6066	31.1326	31.1615	23.7196	25.0589	26.3722	22.8762	38.2767	49.858	49.858	44.5633	33.3239	27.9766	35.315	30.1226
33132	0.585	0.794651	0.138566	0	0.953395	0.939051	0	0	0.496651	0.26962	0	0	1.24408	0	0	0	0.154469	0.301628	0	0	0.985634	1.23173	0.725155	0.725155	5.39632	8.55026	1.103	0.707498	10.1147
33143	1.026	0	0	0	0	0	0	0	0	0	0	0	0	0	0	0	0	0	0	0	0	0	0	0	0	0	0	0	0
33205	0.897	18.2424	19.7004	15.1192	21.2441	60.63	88.9832	51.69	85.9962	42.8168	52.5237	66.9976	77.0786	48.1732	61.3816	27.9586	33.1436	45.7687	38.7011	53.8844	49.3353	58.2392	113.03	113.03	165.996	82.7516	59.3862	40.835	85.7553
33213	3.045	6.36621	6.4689	7.54501	7.46395	4.32981	6.20421	6.32615	6.0589	5.49068	6.93594	8.45838	7.17029	9.94995	7.1574	5.9397	5.9946	5.94935	6.60737	4.55281	4.26056	7.33574	6.82646	6.82646	4.89568	5.71646	5.81566	4.68935	5.64749
33222	2.175	67.2192	64.9233	66.9285	52.8674	44.7053	44.2981	37.5891	30.3899	45.8679	39.9617	47.9308	38.4806	44.5301	58.0126	42.5362	35.7302	29.1248	43.7818	34.4537	36.7828	71.062	79.9671	79.9671	85.5534	70.6016	37.3144	52.6159	65.1223
33234	0.792	6.28045	7.16448	5.86957	5.51633	8.32341	10.734	5.09068	6.78663	12.9448	7.17947	0	11.027	8.15261	11.5865	3.05616	6.61758	5.79262	2.87947	3.3116	2.73009	5.91368	1.07125	1.07125	2.43584	3.66301	4.97882	2.35163	5.13639
33251	1.113	34.0404	38.2363	34.7946	34.8689	58.2414	56.8622	52.1234	52.7307	66.4638	38.6812	50.6895	56.2349	56.005	57.7141	33.4668	46.8465	60.5085	30.2342	34.6743	41.833	38.1968	43.8318	43.8318	43.9633	50.5134	46.2507	45.3676	56.1541
33265	0.81	14.4626	10.7081	13.7549	10.558	12.2077	6.41389	12.1673	13.6303	18.791	4.01138	16.6557	7.188	10.1176	8.4968	14.1942	14.5029	23.2365	13.8272	33.3053	26.6942	32.0249	16.7591	16.7591	37.6743	36.6806	26.8193	17.1175	38.58
33285	1.395	51.8522	49.5663	57.2016	53.1082	66.1577	56.8786	56.3587	50.4021	54.2153	66.382	77.3684	56.3446	58.0352	59.2035	34.4131	24.0971	30.1044	31.0612	32.4995	42.883	38.2232	43.1818	43.1818	27.7843	38.5093	32.2756	48.6576	33.138
33293	2.172	0.449461	0.111963	0.0884415	0.320981	0.505842	0.217447	0	0.267533	0.290474	0	0	0	0.114337	0	0.185734	0.374437	0.162479	0.653317	1.20755	1.92464	0.497624	3.5156	3.5156	4.11805	2.80954	1.28734	1.52444	3.40534
33294	0.561	165.812	161.399	177.44	183.012	321.186	323.282	343.371	371.333	330.919	267.873	323.56	265.946	293.937	233.094	157.962	188.138	240.826	169.019	245.782	272.367	215.14	151.992	151.992	216.334	228.072	226.97	146.815	211.608
33307	2.793	0.316238	0.0870687	0.247598	0.18305	0.196686	0.1691	0.0801969	0.104025	0.0564724	0.290836	0	0.260574	0.177831	0	0.312948	0.226477	0.18953	0.326608	1.47566	1.34188	1.54793	6.2273	6.2273	10.8632	2.79376	1.59151	2.22281	2.05235
33309	0.795	3.80083	3.26283	4.30099	2.74776	2.073	2.37633	0.563496	1.09638	1.0912	0	0	0.915452	1.87427	1.44285	1.01488	1.59132	2.73741	1.46618	5.18431	3.80771	0	3.73523	3.73523	7.27995	15.4776	3.33675	2.34275	14.4206
33353	1.233	265.01	247.982	261.05	228.055	231.233	275.027	172.034	63.5043	95.2377	210.159	246.686	276.83	183.486	188.852	134.417	75.1936	51.5666	106.577	41.0238	46.6467	61.3615	205.055	205.055	153.191	85.2717	41.168	41.1201	79.3328
33357	1.239	23.4874	23.422	23.4111	26.5589	23.499	26.6834	17.3551	25.9118	20.623	17.046	12.8685	18.7967	18.0393	15.7386	17.0395	18.3062	22.2642	16.3612	21.7734	19.7783	20.3548	28.418	28.418	39.3509	22.3652	18.3433	19.8759	16.5658
33370	1.038	176.454	193.594	187.394	170.733	166.179	149.242	164.216	141.212	195.032	133.819	146.514	150.745	149.292	145.87	195.359	168.105	131.064	184.357	175.069	189.005	287.044	298.341	298.341	280.136	211.352	159.138	233.06	208.068
33397	2.679	3.59195	2.39038	2.86816	2.46356	4.71629	3.34961	2.75911	3.36199	3.56197	3.63855	4.12027	2.44496	2.96637	2.99719	3.36304	6.00404	5.00574	3.65099	11.7482	10.9766	5.24483	10.1343	10.1343	14.8605	14.2645	10.7583	16.2218	13.3903
33409	1.266	46.5238	49.1744	47.2802	37.2999	34.2798	29.8449	37.1547	28.4574	50.5824	37.2146	43.5948	29.8932	41.5863	48.021	35.4766	25.1963	24.6234	29.7027	26.9323	26.3021	52.6475	38.8697	38.8697	49.4556	40.6948	32.9593	38.5771	37.8291
33419	1.473	18.7779	21.7373	19.5877	18.4587	9.69652	13.4667	12.013	7.19942	11.7252	8.27195	17.4853	13.8343	11.9703	6.22983	14.6978	14.0485	11.8194	13.9685	12.2097	13.3091	17.855	19.0076	19.0076	28.9324	13.1754	13.4824	11.8012	16.9469
33427	0.885	39.2908	40.0267	35.3368	43.1694	73.246	86.4541	77.1942	97.1753	110.855	86.2788	87.3077	65.7884	76.6069	117.947	34.0357	44.7226	47.8515	37.3935	42.3372	33.7162	38.267	25.405	25.405	14.4664	33.1199	35.564	28.2939	29.2513
33440	0.27	0.860871	0	0.426878	0.344281	0	0	0	0	0.292088	0	0	0	0	0	0	0	0	0	0	0	1.33437	0	0	0	0	0	0	0
33441	2.394	22.9328	24.1084	23.8795	21.8412	34.1906	31.368	33.0277	25.0006	34.3588	39.3598	33.3	34.9604	33.5063	45.0394	18.0306	23.3271	22.2592	19.0522	17.5291	17.1606	19.5641	32.6047	32.6047	19.3402	25.9915	16.9505	18.1529	26.9564
33447	1.56	2.56275	1.35102	1.32989	2.86018	1.05643	1.51377	3.01525	1.86244	2.12326	1.04142	4.71718	1.86611	1.75112	0	8.18895	5.96635	5.01456	6.46479	8.64656	9.70233	9.93078	18.7634	18.7634	52.839	31.0374	8.08867	9.15326	33.5446
33448	0.861	4.26536	2.07124	6.78245	4.69638	6.38031	3.29126	7.28422	4.89297	8.33519	10.3779	5.69787	1.69056	11.5373	2.6645	4.99777	4.30306	5.39672	4.2968	7.39795	3.68325	7.53198	17.7372	17.7372	16.2955	10.4569	5.91213	6.24916	11.8119
33449	1.017	0.04571	0.159412	0	0	0	0	0	0	0	0	0	0	0	0	0	0.266561	0.115668	0	0.368421	0.283479	0	1.6685	1.6685	7.07041	8.95129	0.352483	1.01742	8.00004
33453	0.993	14.9807	11.7551	10.601	12.4971	12.1708	7.61	11.0529	31.7459	20.9668	10.6344	16.0564	7.32915	12.7547	10.3964	15.3701	18.2002	24.9367	13.0652	23.0169	25.6942	20.3179	11.5346	11.5346	20.1343	23.8761	25.4146	19.173	21.0421
33454	1.659	5.01578	5.13044	4.28422	5.49107	8.94051	5.12436	4.05045	8.75651	6.27487	5.87563	11.8285	6.58033	5.23926	5.53137	4.377	3.05027	3.01355	1.71067	6.54963	5.5609	2.606	12.0182	12.0182	11.2057	9.34653	6.30951	6.36173	9.6969
33470	1.926	2.29298	2.52526	2.4336	2.38906	2.28181	5.14964	3.02375	3.01704	4.66795	3.79582	3.18397	3.77874	4.384	4.16899	2.75785	2.72125	2.77902	1.92084	3.50172	3.29312	2.24473	4.62541	4.62541	3.09602	4.46691	3.42469	2.90107	4.12831
33476	1.266	12.705	16.7756	11.1676	12.1151	16.0551	8.95347	14.508	10.0978	13.7669	11.5494	22.2818	17.8209	12.7505	10.8727	11.2059	15.2748	13.9378	10.6081	10.9505	14.4604	11.6678	11.3928	11.3928	12.1907	18.4904	12.1191	13.4039	13.8755
33478	0.996	16.2891	16.5215	17.7437	17.7326	29.2322	37.9354	39.3556	30.921	33.8892	22.8359	24.6278	27.7669	35.406	28.7919	14.3787	18.0547	25.0978	15.3156	12.038	14.4728	12.6604	12.3517	12.3517	12.1499	18.0792	14.2526	13.2976	15.4092
33485	1.932	0.649664	1.04893	0.397712	0.890107	1.4217	1.2223	0.115937	0.601534	0.938854	1.26134	1.26963	1.5068	0.514163	1.78116	2.12286	2.85311	2.49639	3.25267	1.35755	1.79067	2.98368	2.63488	2.63488	3.9034	3.31389	1.92968	1.49959	2.39273
33492	2.907	35.1012	38.704	37.2031	33.0638	37.2277	37.6926	37.062	26.2356	38.8757	41.3558	41.7682	35.0498	35.6237	37.8805	32.9355	30.339	30.8554	28.5732	20.8802	20.281	32.0992	40.8601	40.8601	24.8561	25.3278	20.7168	24.7734	24.4257
33500	1.509	0.677744	0.698338	0.229139	0.708412	1.45618	0.938957	0.148436	0.577616	0.888459	0	0	1.92918	0.49372	1.5203	0.712903	0.239534	0.974443	0.738855	1.7381	0.477631	0.716262	3.09236	3.09236	2.90558	1.39218	0.522628	0.822836	1.47046
33511	0.309	43.3277	35.415	50.355	43.6201	39.1119	16.8131	26.8208	23.0364	50.7893	34.1747	31.7532	28.2635	28.1292	33.4097	21.1063	16.6691	12.9436	23.4533	16.976	35.9206	8.16167	140.032	140.032	197.516	82.5557	32.4832	43.5317	86.77
33515	1.554	0.568375	0.312977	0.642789	0.717807	1.06051	0.303922	0.864826	3.45882	1.67471	0.522719	1.57846	0.93666	1.43827	1.47628	1.77391	2.03523	1.55181	0.782683	0.482219	1.29864	2.78208	2.45685	2.45685	4.40144	1.54499	1.1534	1.06534	1.78484
33525	1.014	1.87965	2.31831	1.6671	1.92512	0.54176	2.79465	0.441795	0	1.2444	0	1.20953	0	2.20421	0	1.25984	2.40615	1.45013	1.34943	2.21707	1.7059	1.06592	0	0	0.172959	0.986568	1.76763	1.02043	1.09414
33534	3.318	18.9143	18.6162	20.2748	17.7619	24.1725	24.7678	29.9733	22.0664	24.838	29.623	23.657	23.2505	27.0945	28.694	20.3652	22.0327	24.3034	22.8803	27.5536	19.9845	25.4085	36.9495	36.9495	26.9044	38.7429	22.6235	24.7608	36.5584
33540	1.614	22.4371	18.5827	20.4711	21.5112	33.3555	31.3108	29.6988	43.9232	37.5751	26.1709	29.6358	26.1533	35.6971	34.8242	31.285	36.392	42.8194	30.2377	56.8759	55.1946	37.7244	73.0681	73.0681	72.4776	71.5266	55.3038	60.3905	69.0834
33550	1.353	10.5481	7.489	9.14332	8.21008	14.6167	23.3879	15.0651	21.7959	16.5538	19.212	10.8777	14.5234	15.6016	26.2817	9.29273	9.95142	11.5635	9.85108	26.5851	25.037	21.8351	40.7598	40.7598	53.5345	37.8562	24.7992	28.1431	44.5533
33553	2.193	0.0847917	0.110891	0.175189	0.254326	0.500999	0.215365	0	0.0662428	0.107885	0	0	0	0	0	0.643843	0.412058	0.321846	0.300421	0	1.44609	0.164286	1.16065	1.16065	1.99932	1.36851	1.20963	1.13238	1.60205
33554	1.26	0	0	0	0	0	0	0	0	0	0	0	0	0	0	0	0	0	0	0	0	0	0	0	0	0	0	0	0
33558	0.594	0	0	0.517427	0.312983	0	0	0	0	0.132767	0	0	0	0	0	0	0	0	0	1.89234	0.728025	0.606531	0	0	0.295253	0.505243	0.241397	0	0.311296
33561	0.372	0.24993	1.30743	0.309831	0.624704	0	0	0	0.390512	0.211999	0	0	0	0	0	0	0.242915	0.474334	0.272466	0	0.387497	0	1.14036	1.14036	0.471453	2.42028	0.385457	0	0.49707
33562	1.515	0	0	0	0	0	0	0	0	0	0	0	0	0	0	0	0	0	0	0	0.0951478	0	0	0	0	0	0.0473235	0.273192	0.122053
33563	0.588	201.444	235.876	230.645	234.445	105.571	106.829	72.7586	4.44706	55.1242	58.0218	129.321	73.026	65.0417	44.8683	79.4707	17.3659	13.8041	45.766	7.64662	14.4639	28.7979	15.1506	15.1506	16.1064	14.121	13.7781	9.15055	12.8934
33568	1.341	17.2637	17.3486	12.835	17.2603	36.0495	33.8109	35.2437	47.2319	44.4013	36.3448	41.1566	35.8194	41.8531	41.9137	17.3479	18.1941	27.0183	18.0645	19.2791	22.6812	24.7172	17.3989	17.3989	16.8711	16.5611	19.4608	18.9814	19.8561
33583	2.091	1.6007	1.82203	2.16807	1.73376	3.41534	3.38806	2.5709	2.22317	2.03665	1.94239	1.75964	2.78445	1.90027	2.1943	2.31514	1.55577	1.6596	1.86622	3.2254	3.30901	2.4122	7.9122	7.9122	10.3165	5.40617	1.98867	3.85977	5.21745
33584	0.822	20.529	21.6951	22.4812	20.638	23.3906	32.7504	26.1594	21.7376	23.1219	20.7523	22.3808	18.593	22.961	20.9319	21.5121	19.458	19.3196	16.0298	15.0421	15.2566	16.6553	10.3216	10.3216	17.9221	14.6041	14.8274	25.4273	20.2456
33586	0.339	36.3394	26.5421	26.8593	29.203	51.8556	66.8737	59.4663	38.1389	74.6763	71.8854	36.1789	92.3149	47.617	50.7552	70.8057	123.418	119.717	73.1029	134.842	145.85	107.34	40.044	40.044	56.9081	113.317	128.797	85.4633	105.273
33598	0.558	10.4971	12.4933	7.64249	10.9115	7.87591	9.31048	14.8524	8.85161	14.2746	11.646	6.5939	10.4342	12.9066	8.22271	10.001	12.7935	9.48668	4.72275	27.5306	24.5415	17.4329	31.9302	31.9302	80.4613	97.5281	31.736	18.1724	105.71
33603	2.667	10.1445	10.03	9.95408	9.916	8.6511	9.3857	11.506	10.5126	10.8818	10.9648	9.65721	7.09501	10.1497	8.17184	8.94962	14.3661	9.81393	9.6911	11.9416	11.9989	28.6386	23.8592	23.8592	18.0181	13.541	12.7691	16.5275	14.0052
33604	1.197	0.155345	0.0677201	0.288865	0.465945	0	0.394566	0.187126	0.121362	0	0	0	0	0	0	0.22468	0.301969	0.540511	0.423381	0.626039	0.481701	0.601971	2.12639	2.12639	4.54202	1.17004	0.53906	0.34577	1.3903
33609	4.767	33.0685	30.8123	34.8406	27.4364	28.4641	32.1997	28.8974	20.3263	36.9255	33.91	26.5001	29.7709	29.9551	37.0565	27.969	24.7378	22.7644	23.8988	24.1301	17.2059	31.6671	39.4226	39.4226	23.1045	28.8761	21.8228	25.6563	29.0146
33613	1.785	34.4812	31.8794	38.3114	30.8812	19.3886	21.4319	15.1836	3.41813	13.2986	20.9334	24.0483	21.2016	16.1387	21.2063	20.3402	6.98614	5.70051	10.59	7.76656	6.94499	9.48635	10.6945	10.6945	16.8012	9.80765	7.95273	9.50664	12.9489
33625	1.239	0	0	0	0	0	0	0	0	0	0	0	0	0	0	0	0	0	0	0.604817	0.465372	0.290783	0	0	0.42465	0.726669	0.752248	0	0.895448
33632	0.477	3.411	2.20921	3.46335	0.876943	3.455	0.990137	0.46958	0.913651	1.81866	0	0	3.05151	1.56189	4.80951	1.97337	1.13666	0.863149	1.38118	1.571	8.15937	3.77652	4.44671	4.44671	17.6484	15.5195	5.71155	2.16922	11.6296
33648	2.745	20.4577	23.4176	24.2411	18.4896	30.4191	30.454	28.8861	24.8204	31.1433	36.1025	28.5952	28.8993	31.8455	32.1764	16.6068	16.5915	19.5415	14.8436	17.7446	16.6992	13.6499	34.4627	34.4627	19.7423	25.4013	18.1262	23.5968	28.2922
33650	1.569	26.9915	32.4967	27.1308	29.9485	10.8539	10.2346	10.8497	13.2401	16.1849	15.5317	15.6337	10.2048	11.5544	19.7392	32.0108	41.9857	20.2431	38.3078	23.6416	17.1803	43.8581	47.3153	47.3153	63.3784	27.4164	22.0706	27.8298	22.8633
33658	0.84	15.219	13.7032	17.9289	20.4171	19.6195	38.7957	24.7989	26.287	26.9451	11.6044	21.9012	23.3931	23.3559	23.2145	24.9732	24.0971	20.5161	19.4872	24.5329	21.6223	38.6014	24.7459	24.7459	25.6807	17.0303	19.4601	22.1725	20.252
33666	1.038	10.0767	8.82456	7.77263	8.77619	10.0554	19.1102	9.71054	31.3493	8.58536	18.7816	7.0894	24.5399	6.69899	15.4711	37.1156	44.8339	43.2914	39.0099	24.9068	23.6082	5.90053	28.1993	28.1993	31.0886	54.2596	24.3128	19.9367	49.3449
33668	3.048	10.4474	9.86667	9.4661	9.88115	9.73249	9.1422	10.8027	11.7722	12.3677	12.5257	10.462	10.9836	11.1623	13.9244	9.92652	10.7322	8.58719	8.54622	12.2928	10.0261	18.4395	30.6192	30.6192	32.1071	16.6402	12.2314	14.5295	15.2272
33671	2.781	25.9599	29.3522	28.9006	24.7682	28.2475	26.4934	26.5792	20.6335	28.67	30.0854	32.1942	21.4593	27.2362	30.11	26.3527	22.9079	18.5483	24.9293	21.1526	16.794	36.5332	42.2538	42.2538	47.2979	28.0581	16.783	20.8357	25.9313
33676	1.593	0	0	0.0723521	0	0	0	0	0	0	0	0	0	0	0	0	0	0	0	0	0	0	0	0	0	0	0	0	0.116077
33697	1.362	42.8691	47.4939	42.8758	43.202	64.5339	55.4826	52.955	54.7164	64.9671	59.0442	50.4274	68.3968	55.0653	61.4801	49.316	47.9687	44.0483	47.0322	40.4395	41.382	60.3111	79.7351	79.7351	64.8985	57.8781	41.2167	53.6351	58.9214
33709	1.02	0	0	0	0	0	0	0	0	0	0	0	0	0	0	0	0	0	0	0	0	0	0	0	0	0	0	0	0
33722	4.431	16.0937	22.959	17.0202	18.2513	12.3978	9.16664	22.8489	24.2609	18.4211	12.6493	14.67	9.03366	24.212	16.8268	12.4426	10.931	11.5086	10.3622	18.8568	14.4116	19.6767	32.9339	32.9339	16.98	18.7614	16.148	19.1017	21.7418
33735	1.569	0.177771	0	0.0979452	0.0888681	0.700248	0	0.856558	0.092588	0.0502637	0	0	0	0.633119	0	0.471378	0.575935	0.26241	0.2261	0.477609	0.459366	0.459247	0	0	2.45913	0.637591	0.456947	0.79137	0.824965
33738	1.485	0.187827	0.272933	0.129357	0.0938949	0	0	0.905009	0.391301	0.265535	0.547007	0	0	0.836165	0	0.588595	0.304257	1.06941	0.648415	0.756938	1.35898	0.727838	2.28534	2.28534	1.18101	1.14522	1.40011	1.11485	1.3697
33744	0.912	7.69687	7.64391	7.66695	8.56174	18.6729	19.679	15.7186	17.9995	14.1816	8.90686	16.1377	18.3542	16.6105	22.6395	9.87892	9.21477	11.4797	7.66849	13.9685	9.48348	9.086	12.559	12.559	13.8458	9.65279	9.11911	10.6648	8.71834
33745	1.488	0.624826	0.708194	0.516384	0.468528	0.738367	0	0.602123	0	0.159	0	0	0.978205	0	1.54176	0.135556	0	0	0	0	0.0968743	0	0	0	0.35359	0	0.0963643	0	0
33750	2.034	2.92544	2.35133	1.73773	1.9423	0.810243	2.5542	2.31258	3.92816	2.79164	4.79236	0.602982	0.715619	4.02913	3.38368	2.77669	3.95399	3.96164	2.94006	5.71053	5.74044	6.02237	6.88256	6.88256	9.22602	8.16436	6.73242	8.64807	9.36368
33751	1.404	0.0331104	0	0	0.198624	0	0	0.159537	0	0	0	0	0	0	0	0	0.064362	0	0.108288	0	0	0	0	0	0.49966	0.0712522	0.204259	0.147395	0.131702
33763	0.966	94.5141	103.298	102.371	91.705	87.008	70.8932	96.9231	92.7866	105.56	81.5669	58.4031	64.7924	95.8915	64.1218	85.9586	65.1071	50.1714	84.7269	86.8833	86.549	103.31	80.803	80.803	92.2291	94.3423	77.8552	82.4774	97.4318
33774	1.602	9.19875	11.4356	12.4226	11.2568	10.9732	11.7926	12.8633	21.6727	13.1932	12.1694	12.2493	12.266	11.6264	16.4685	12.3391	9.92765	13.144	11.8314	12.8637	12.2374	10.57	7.1497	7.1497	8.75808	8.55506	9.30872	12.0136	7.27174
33778	0.984	8.22027	7.90839	10.3075	7.36846	1.11655	4.79975	3.41448	2.21449	4.88891	2.47654	6.23204	2.21886	2.01903	1.16572	6.96955	8.81602	9.62358	3.7082	38.8392	35.4513	21.6021	32.7646	32.7646	72.897	27.3478	35.046	34.0699	32.3217
33781	1.773	0.891461	0.0457197	0.650068	0.131072	0	0	0	0.0819349	0.133441	0	0	0	0	0	0	0.203867	0.232218	0.114334	30.6425	25.6102	8.33134	3.3497	3.3497	4.15453	10.3818	21.553	20.0757	11.9936
33790	0.576	9.36198	10.6955	11.0721	14.2823	13.3521	20.4989	15.5549	14.3757	16.0192	5.64101	17.0342	11.3716	9.91639	3.98287	9.33828	9.7267	11.2325	10.998	14.9613	14.515	20.0155	6.62837	6.62837	23.445	12.3311	14.812	13.6525	12.5199
33795	0.696	23.3771	32.9601	28.9798	32.2541	59.9859	60.3941	53.7447	49.0497	54.9554	33.8461	31.7189	37.644	49.9536	28.0175	28.3046	44.1434	64.4794	35.679	44.1438	42.8719	41.9291	35.9608	35.9608	45.609	46.7132	41.3071	40.1399	51.8067
33810	1.398	0.0332525	0.231934	0	0.16623	0	0	0.320443	1.87044	1.01541	0.581048	0	0	0.532921	1.64101	0.336659	0.646382	0.50487	0.83377	0	0.103111	1.03084	0	0	0.250902	0.071558	0.102568	0.148028	0
33817	1.083	551.621	504.554	480.716	601.038	811.59	846.032	923.881	931.582	821.261	798.805	825.571	880.33	880.315	799.664	652.117	761.462	1020.75	756.812	581.92	704.107	673.32	766.174	766.174	697.959	525.13	606.528	696.499	516.314
33825	1.455	24.9848	28.0231	23.8435	35.6491	27.5616	63.9465	24.4772	38.7388	17.995	26.2394	29.5026	78.5307	32.7708	27.5927	23.752	52.9143	46.3263	61.9291	43.2625	59.1456	40.6088	153.651	153.651	172.849	82.3681	47.7474	65.5676	84.5121
33832	1.02	0.273453	0.715244	1.12997	1.04803	3.77001	0	0.219598	1.70906	0.695857	0	0	0	0.730415	0	0.593255	1.41748	1.55693	0.248425	0.367337	3.10909	1.41286	13.7246	13.7246	29.9179	14.6134	1.82752	2.63751	16.3156
33833	1.263	34.8193	37.0968	34.6471	31.3533	20.0078	18.3234	19.5082	10.8119	23.1658	19.9378	25.2479	20.7445	14.5505	10.8985	19.9631	10.4459	8.28939	18.9794	14.8331	14.0383	19.3975	7.72523	7.72523	17.913	11.0097	12.2046	14.7465	14.2013
33839	1.014	48.6876	39.1715	45.542	43.8653	56.3431	53.5641	53.4571	45.2717	77.0749	69.6948	50.8004	64.5963	51.1866	56.5615	38.7898	38.9439	40.3717	37.4343	23.6487	29.7112	54.0064	38.0706	38.0706	30.6138	31.4715	27.1508	26.3271	26.8065
33856	2.583	28.7597	33.9872	26.1332	24.7415	29.1368	29.987	23.4136	18.2221	22.502	30.1902	33.2376	30.9935	22.6901	26.645	68.7193	47.3686	48.2745	87.1329	28.2863	25.0014	37.102	68.6497	68.6497	75.8421	49.6124	27.2291	32.3674	49.3952
33863	0.753	0	0	0	0	0	0	0	0	0	0	0	0	0	0	0.0892903	0	0	0	0	0	0	0	0	0	0	0	0	0
33876	3.69	1.43619	1.9771	1.27022	2.15386	0.893244	0.38398	0.728422	0.354318	0.598424	1.10068	2.659	1.18339	1.07682	2.79773	2.47806	1.91014	1.78524	1.9365	1.42157	0.859424	2.53856	0.459854	0.459854	1.23574	0.759096	0.952048	1.34597	0.601333
33881	0.522	0.62339	1.86347	0.588797	1.8698	1.05238	0	0.858199	0	0.15108	0	0	0	0.951498	0	0.644019	0	0.338031	0.291257	0	0	0	0	0	0	0	0.274694	0	0.354234
33888	1.896	0	0	0	0	0	0	0	0	0.0415948	0	0	0	0	0	0	0	0.0620437	0	0	0	0	0	0	0.185001	0	0	0	0
33892	1.08	28.3657	28.5215	29.8814	27.8007	14.7509	20.5536	19.4954	48.4235	14.3123	27.829	15.8986	18.1946	22.3047	22.3041	19.6726	20.834	25.2697	18.723	25.3259	27.0947	28.6889	34.5657	34.5657	19.6491	28.5294	20.7783	14.9459	30.1335
33900	1.323	0.386514	0.428894	0.203275	0.351308	0	0.713976	0.677218	0.219608	0.357659	0	0.927034	0	0	0	0.203282	0.751328	0.311203	1.22579	0.283208	0.108956	0	0.320647	0.320647	0.265126	0	0.43353	0.15642	0
33902	1.224	0.189898	0.0662263	0.219716	0.0379722	0	0	0	0	0	0	0	0	0	0	0.329586	0.369135	0.192214	0.372638	0	0	0.588692	0.693163	0.693163	0.143285	0	0	0	0
33909	1.965	2.98085	4.249	3.01095	2.4126	1.11826	1.68248	1.36788	1.18286	2.08698	2.48032	4.36909	0.370374	1.76935	0.58375	2.15565	2.75921	2.81366	2.37274	2.09747	2.20075	1.10009	1.29532	1.29532	0.892522	2.80005	3.21077	2.21161	3.19946
33916	3.408	5.72904	6.44587	5.91842	5.80975	11.1223	11.7797	10.6474	9.16466	11.4778	14.7779	8.99696	13.6673	10.4204	10.7706	5.95809	6.2311	7.86993	6.82557	8.24569	6.55607	6.97725	14.4393	14.4393	8.90283	12.0351	7.04749	7.59035	11.0143
33926	1.233	53.4243	58.7084	54.0919	58.6535	67.7214	60.9043	53.4088	44.7711	66.0716	77.0801	65.6502	53.7132	63.2434	75.3548	56.9294	65.1531	62.0135	64.4068	41.3277	53.7782	71.004	52.6399	52.6399	35.702	55.5767	49.5411	43.6377	62.0865
33937	1.287	24.0201	19.2732	23.6723	23.7626	28.1715	45.8717	36.0263	57.7921	32.9059	41.0255	29.5419	52.5905	29.909	39.216	61.9592	69.3003	60.2341	55.6403	39.3025	40.9934	10.9176	49.772	49.772	53.9632	53.8666	38.5493	41.4851	60.4872
33951	0.879	2.327	1.65995	3.10324	1.48053	3.12483	1.07462	1.78376	0.991608	1.70468	0	0	0.827969	0	0	0.382455	0.205607	0.401484	1.32606	0.852524	1.47593	1.6395	0.482612	0.482612	1.59618	2.38999	1.06034	0.706291	0.631092
33962	2.109	5.90732	7.45653	7.94248	5.15688	5.99096	4.92674	5.62895	3.23742	5.60909	8.08839	5.23385	5.86645	6.35866	5.98281	6.63111	4.02761	4.85265	4.66177	3.02021	3.34912	2.04996	4.4252	4.4252	3.16001	4.83826	3.02554	3.53246	4.1208
33974	0.807	0.172814	0	0	0	0	0	0	0	0	0	0	0	0	0	0.166631	0	0.072884	0	0	0.178623	0	0	0	0.217324	0.743777	0	0.256435	0
33992	3.174	14.2508	12.8972	14.1862	12.7397	19.5576	15.7729	19.4774	14.646	18.8836	23.0332	15.07	17.6558	19.2476	20.5995	11.7143	13.8934	14.936	11.6558	12.5131	10.6272	11.0104	21.7855	21.7855	17.516	16.8306	11.52	12.5183	19.1085
33997	1.353	2.09587	1.19824	3.15189	2.06111	1.21806	1.39629	1.15885	1.61054	1.34063	1.20075	1.81296	0.537904	0.917742	1.69559	1.98775	1.40255	0.869437	1.27352	3.32314	3.62237	2.13026	9.40611	9.40611	19.0546	2.51389	2.59649	1.83542	2.18667
34006	3.96	104.232	118.398	111.202	101.899	100.436	89.6884	99.6642	93.1419	116.902	124.307	97.8695	105.676	108.367	117.314	79.9527	88.1507	92.2067	76.9779	66.6105	54.0558	93.0722	107.554	107.554	63.9076	79.222	60.0718	72.6914	82.509
34020	0.603	54.9673	54.0406	48.7405	51.3339	68.3265	57.1767	86.9214	88.8969	67.3546	33.6777	61.0182	41.0359	67.954	62.7749	76.4903	69.9836	67.401	61.9407	61.5153	65.2615	83.0495	48.5421	48.5421	57.5876	50.5997	58.4974	43.9282	49.6773
34021	0.888	0.209401	0	0	0.10468	0.618632	0	0	0.163593	0.355242	0	0	0	0	0	0	0.203523	0.0662358	0	0.843883	0.48699	0	0	0	0.790002	0.225311	0.0807377	0.699133	0.832928
34032	1.017	5.62233	4.70265	5.59096	4.89002	5.94178	5.57281	4.40491	4.71379	2.24882	4.79236	7.23579	1.43124	6.34893	3.38368	4.82616	2.66561	1.73503	1.79394	5.52632	3.26001	1.06277	4.17125	4.17125	2.58673	2.36078	5.63973	3.8662	2.36365
34051	3.681	72.5784	73.5076	65.3676	72.842	42.2343	43.6241	45.942	63.4991	45.87	45.6798	53.9765	43.1016	46.5513	45.1847	46.559	43.0832	49.4699	44.4833	39.2904	36.5365	57.5508	76.0615	76.0615	93.8126	53.1851	41.564	46.3247	57.5677
34053	0.978	0.332729	0.828844	0.157133	0.190094	1.1234	0.48292	0	0	0.0806378	0	1.25405	0.744156	0.253927	0	0.137496	0.0923969	0.300702	0	1.91556	0.294783	0	0.433758	0.433758	1.43461	0.306865	0.146616	0.211598	0.189069
34056	1.089	4.52491	4.91279	4.30406	5.67638	3.02669	3.03587	3.49663	2.80136	3.54851	3.72959	2.25246	5.34644	2.28045	2.10664	1.85222	2.65533	0.702136	1.16342	0	1.19131	1.65418	1.16864	1.16864	2.57676	1.65352	1.51422	1.52024	1.86778
34057	0.885	0	0	0	0	0	0	0	0	0.0891116	0	0	0	0.280611	0	0	0	0	0	0	0	0	0	0	0.19817	0	0	0	0
34058	0.801	0	0	0	0	0	0	0	0	0	0	0	0	0	0	0	0	0	0	0	0	0	0	0	0.437904	0	0	0	0
34059	1.092	0.170282	0.742317	0.175911	0.255374	0	0	1.02559	1.59638	0.794415	0	0	0	1.13709	0	0.861995	0.331004	0.592483	0.603318	3.08806	1.45205	0.989779	3.10781	3.10781	5.94238	2.19864	1.83833	1.32656	0.677326
34068	0.642	78.7818	68.4346	84.3782	86.006	154.878	174.352	161.887	209.986	194.948	136.65	173.845	156.44	161.692	159.017	95.7217	127.101	170.955	96.0686	132.482	159.417	145.346	108.367	108.367	142.326	175.144	146.405	125.391	212.272
34071	0.63	106.699	128.797	134.832	116.195	58.4224	41.9818	40.5315	24.4423	37.1786	56.7324	70.0838	43.8981	44.9379	50.9808	58.9112	25.1012	29.5954	31.8552	35.6842	35.9228	46.3217	34.3413	34.3413	29.2301	34.6163	39.1478	22.9937	36.395
34075	0.684	37.244	28.561	46.9004	36.6932	19.2753	13.8098	20.6306	9.55727	15.104	11.8758	25.1031	15.9602	12.7075	16.77	12.1889	4.88812	5.76135	6.2978	8.76454	7.58679	14.2216	12.404	12.404	1.53843	4.68014	5.76495	3.63058	4.59571
34076	3.162	0	0	0	0	0	0	0	0	0	0	0	0	0	0	0	0	0	0	0	0	0	0	0	0	0	0	0	0
34088	1.074	4.93438	2.56618	4.3284	5.79893	7.16092	3.51803	9.80216	6.49254	6.6087	3.02535	5.7098	4.74347	5.78075	7.47623	5.07084	5.9738	8.21472	6.32304	11.5126	10.8716	7.71549	13.0346	13.0346	16.0031	9.68711	9.6795	9.44154	9.46932
34120	3.825	21.1957	19.6454	22.3684	18.4089	15.5109	8.27289	6.5001	1.29129	12.412	13.5915	18.5974	7.23028	7.40153	9.89627	11.2323	9.75697	8.10373	4.995	7.15084	7.57488	4.61535	4.54715	4.54715	2.10915	3.45229	7.4038	9.19748	2.61049
34126	0.336	50.776	55.4882	48.8241	64.1839	137.336	125.102	123.328	110.682	102.805	62.857	91.2549	90.9731	113.084	54.6223	69.837	68.0421	77.1978	68.6274	72.4836	91.3801	91.1422	35.3513	35.3513	70.9874	82.4718	76.176	48.6563	83.0994
34131	1.866	141.928	123.155	145.276	120.828	192.83	193.626	187.378	129.856	205.697	253.356	157.745	207.493	201.76	240.97	110.618	118.645	132.67	119.853	108.43	94.0135	128.009	159.365	159.365	93.7055	149.307	107.12	120.994	150.722
34151	0.681	1.22873	0.595161	0.676987	0.750746	0	1.38706	0.657826	1.0666	0.926447	1.19281	0	1.0687	0.364671	0	0.691115	0.79616	1.20917	0.297672	6.05217	4.44512	2.11618	9.34396	9.34396	19.8301	13.5147	6.00091	1.21553	12.7618
34158	7.029	14.3978	13.8273	15.2003	14.924	16.725	17.8732	16.5387	12.4417	21.4185	19.9927	16.0528	19.4656	18.6547	23.3363	12.1003	12.7531	12.3927	10.3319	12.8466	11.3408	13.9929	26.3739	26.3739	21.0586	17.1213	12.7907	15.4861	17.1257
34180	1.56	18.5054	20.7849	20.2439	18.2337	26.0587	35.4222	34.8907	30.4509	32.7588	45.8224	25.9445	34.0566	33.4305	41.1768	17.6278	17.7253	20.1714	18.9071	10.568	13.2137	19.3997	20.9389	20.9389	11.8045	16.4165	13.4198	14.7248	14.2238
34185	1.293	46.1635	46.5803	49.5911	42.0207	98.9925	89.8567	77.9547	72.0173	81.5474	97.3761	73.0378	84.9926	85.6613	84.278	36.0878	43.4	57.8621	41.8599	51.0011	49.1645	42.9103	53.15	53.15	49.915	65.0673	42.9727	42.0929	65.3549
34188	1.233	0.15081	0.197229	0.0623179	0.263865	0	0	0.363325	0.353456	0.0639609	0.658804	0.9947	0	0	0	0.327181	0.0732881	0.143108	0.123306	0.60776	0.467636	0.584395	0	0	0.284478	0.405669	0.348881	0.167837	0
34191	0.486	0.0956524	0.333584	0	0.478169	0	0	0	0	0.324542	0	0	0	0	0	0.415035	0.929673	0.242047	0.417109	0.770955	0.593205	0	0.872872	0.872872	1.80433	5.55767	0.442562	0.425809	6.46804
34204	1.251	0.0743198	0.129594	0.122842	0	0	0	0	0.116124	0.126081	0	0	0	0	0	0.268727	0.288934	0.0470163	0.162042	0.599016	0.691362	0.287993	0	0	0	0.719698	1.20351	1.15796	0.739048
34205	2.613	7.89906	9.21359	7.41032	9.26714	15.1369	12.4716	11.9153	11.8974	13.3401	13.3674	14.5505	12.8121	9.12389	10.0967	8.54276	10.4093	10.1293	7.93249	9.3205	7.00609	11.0304	15.0984	15.0984	12.484	14.0505	9.32886	9.97889	14.4361
34210	1.752	3.07791	4.67304	2.14901	3.714	4.38974	15.0962	0.383544	1.90709	0.450136	1.85458	4.20022	14.1237	0.425241	1.30944	3.03174	10.3671	4.53216	10.7895	1.0693	1.64554	0.411278	18.6442	18.6442	8.20845	24.8382	1.39134	2.48048	25.3301
34222	1.353	26.4904	29.2371	24.3349	23.8745	22.3311	19.8971	22.1838	22.7623	19.7014	16.8105	27.1944	18.8267	17.8042	18.6515	16.8959	15.2277	17.1714	14.7204	23.5389	26.6351	23.1665	23.5153	23.5153	21.3879	23.5123	27.1837	21.7191	22.4133
34224	1.599	0.11629	0.253474	0.144161	0.116268	0	0	0	0	0.0986414	0	0	0.9103	0	0	0.0840971	0	0.0735677	0.063388	0.468648	0.721195	0.450631	1.0612	1.0612	1.7549	0.750755	0.493212	0.12942	0.115641
34225	0.9	14.2044	21.7063	13.6601	21.3799	7.3246	6.82204	11.1995	11.6216	6.74723	5.41537	17.7156	10.5124	8.55397	5.09808	16.8089	16.6672	14.9658	23.1996	14.9874	16.0165	30.4236	18.854	18.854	14.615	12.5603	14.1797	17.9351	9.65641
34247	0.423	0	0	0	0	0	0	0	0	0.186439	1.92034	0	0	0	0	0	0.213627	0	0	0	0	0	0	0	0	0	0	0	0
34258	1.113	0.501208	0.436986	0.103555	0.125278	0	0.424344	0	0.913651	0.425142	1.45967	0	0.653894	0	0	0.664503	1.21785	0.739842	0.182134	0.673287	1.55417	3.23701	0	0	0.787873	0.62917	1.6104	3.16086	0.498409
34264	0.87	0	0.0931735	0	0.267115	0	0	0	0.166978	0	0	0	0	0	0	0	0	0	0	0	0	0	0	0	0	0	0	0	0.63762
34270	1.038	0	0	0	0.179106	0	0	0.21579	0	0	0	0	0	0	0	0.0647742	0.174112	0	0	0.360967	0.138872	0.34709	0	0	0.8448	0.0963758	0.345352	0.598102	0.356281
34277	1.137	0	0	0	0	0	0	0.197001	0	0	0	0	0	0	0	0	0	0	0	0	0	0	0	0	0	0	0	0	0
34285	1.299	22.3668	19.22	19.7271	22.6129	35.9464	57.8098	26.0373	10.1768	33.8768	23.7626	21.7157	38.6583	26.9562	29.1403	43.6333	49.0429	56.0554	65.816	40.9586	44.0548	21.6334	98.6244	98.6244	214.129	199.075	40.5113	41.1019	197.437
34294	0.579	17.262	16.8002	15.9913	21.5131	13.283	20.3927	17.4085	22.8318	22.8827	4.20884	25.419	25.1394	15.4409	5.94336	26.5923	38.8613	34.1324	28.8842	38.1803	32.365	47.9128	24.1781	24.1781	19.0829	28.1627	34.9188	28.2358	34.1716
34305	0.642	88.9916	87.8792	94.0727	84.9925	98.4029	69.1523	71.5232	61.7739	83.5317	84.7733	87.8776	85.0216	78.5253	69.6817	46.2899	44.4783	48.7397	47.0475	32.0991	40.1911	54.996	35.6817	35.6817	37.1523	37.2416	33.0557	28.3661	44.6434
34306	0.999	8.28298	8.35764	7.4992	6.69953	10.448	8.98259	14.7981	12.2149	15.3938	9.75742	9.82155	8.01364	14.1696	13.7786	8.95129	11.5782	10.009	7.71088	10.8767	11.2549	18.3927	7.21889	7.21889	22.2956	19.1264	11.0521	5.80021	22.5816
34323	2.379	13.7957	21.6026	14.2436	14.1446	15.0094	10.7205	12.7106	12.5181	15.0501	12.6336	20.106	13.4605	11.5872	17.3579	12.8593	14.5479	14.043	11.2051	9.92228	10.7854	12.4182	32.4537	32.4537	52.9312	39.2331	10.156	8.87272	43.4488
34350	2.079	3.89069	4.01601	4.61989	5.11951	10.0409	6.36088	8.61914	8.31515	9.25578	7.42367	8.25903	15.4028	6.92822	14.3452	6.46807	6.43285	7.61033	6.04537	4.68581	5.8242	6.93179	14.6915	14.6915	7.76095	8.70942	6.51773	8.16226	10.4062
34353	3.666	27.276	22.5096	24.9734	24.8872	29.2205	36.4592	31.405	26.1138	34.8928	41.8783	29.7751	39.7046	33.5321	35.6699	22.3385	25.3148	22.7825	23.874	18.3969	15.453	30.6621	41.3107	41.3107	30.3782	26.0874	18.8723	19.7008	26.1275
34355	1.401	0.696808	2.08294	1.0969	0.232224	0	0.674226	0.639514	0.518453	0.506619	0.579804	0	0	0.35452	0	0.81585	1.0965	0.419824	0.904331	1.60464	1.23468	0.257159	3.33074	3.33074	6.75985	1.28529	1.48405	0.886267	1.58381
34360	1.215	0.267827	0.133434	0.0948617	0.11476	0	0	0.184354	0.239128	0.129817	0	0	0.599	0	0	0.885407	0.148748	0.532503	0.208554	1.23353	1.54233	1.18611	2.09489	2.09489	2.02085	0.905694	1.12116	1.36259	1.82627
34363	0.471	23.3916	32.8719	20.066	24.1765	10.497	20.055	18.5469	9.56133	13.2277	13.7971	20.8317	13.9067	20.036	12.1769	70.8044	34.5341	38.9619	46.3748	42.1619	41.6226	32.1268	13.5101	13.5101	27.1821	20.1775	45.5134	44.8157	20.4147
34384	1.341	6.20521	8.2814	6.47479	8.59548	12.2896	10.9181	13.8637	10.2913	12.4088	15.1437	9.1459	17.9097	12.4078	27.3722	5.91633	7.5472	9.47395	6.53797	6.14694	4.94471	4.5673	7.59223	7.59223	5.23134	7.53456	5.93449	7.09872	11.4448
34387	1.284	0.832712	0.757579	0.568505	0.579165	0	1.10349	0.174447	0	0.245682	0	0.955191	0	0	0	0.523642	0	0	0.0394694	0	0.112266	0.280592	0	0	0	0.0779112	0.223349	0	0.288022
34391	1.467	8.08057	9.50408	7.85664	7.5404	4.49362	4.50725	5.80205	4.55518	6.6123	7.75206	10.8685	5.45714	6.7714	7.03723	6.96647	4.25026	4.08955	4.62914	12.2596	8.64697	10.3148	21.3988	21.3988	25.5838	11.1153	11.0939	10.1567	12.9828
34413	1.671	1.91957	1.55233	1.72437	1.05695	0.986257	2.54378	7.50654	19.5607	7.36251	4.37507	1.46794	3.91985	6.98505	4.11874	4.58699	4.97517	4.71666	4.21565	4.0361	3.7094	5.17457	3.80804	3.80804	1.15451	2.99336	4.63379	4.58223	3.65172
34415	2.181	4.02845	4.53436	4.2629	3.60146	1.00751	2.38205	2.56751	7.46002	3.61595	1.11734	1.68702	1.33477	2.04958	3.15562	5.98061	9.6952	7.30835	2.46307	25.5974	23.2648	29.569	30.7318	30.7318	45.1921	23.8513	26.2323	32.1659	24.1629
34440	0.624	3.79942	3.89716	5.04865	3.87317	7.04288	6.81195	6.46125	10.709	9.6052	5.20709	7.86196	4.66529	2.78588	0	5.06422	5.50295	7.16366	4.71052	9.60729	10.8574	9.23794	11.5572	11.5572	23.0468	15.8714	11.6045	4.31132	19.8541
34449	2.376	17.237	19.6511	17.544	17.0185	16.6468	20.2753	21.5882	16.08	19.4836	16.7521	13.4209	23.2793	18.3956	17.3798	13.8659	15.8594	12.6745	15.3998	12.7733	11.7091	18.6508	20.8894	20.8894	15.1317	14.7783	11.8888	12.542	13.5414
34454	1.149	0	0	0.300932	0.242705	0	0	0	0.126432	0.0686369	0	0	0	0	0	0	0.314584	0.0511901	0.0882136	0	0.250912	0	0.738409	0.738409	0.152638	0.174131	0.124796	0	0
34507	0.816	8.71632	7.94715	11.6293	8.31592	5.38573	12.1547	6.86243	9.79152	14.787	6.96831	4.50906	8.91893	6.69547	7.0286	45.5653	43.1888	53.4835	43.7849	49.1314	45.5765	19.8684	42.1097	42.1097	43.8451	88.2689	57.4615	50.4678	97.2137
34510	1.083	7.81223	7.18546	7.87536	5.57908	10.1449	9.15808	8.06612	9.12132	12.3794	9.75067	6.79482	7.39209	9.17233	9.53242	8.93992	9.92922	9.77575	6.92562	8.99519	11.4467	7.3187	9.0092	9.0092	10.85	11.5464	9.40046	7.64333	12.1224
34530	1.251	0.1858	0.259188	0	0.185763	0	0	0	0	0.0630406	0	0	0	0	0	0.644946	0.144467	0.470163	0.486127	2.99508	1.49795	0.86398	8.47753	8.47753	15.281	4.95792	2.06317	2.15049	3.84305
34531	2.568	75.5777	95.7075	79.9348	95.0736	50.9128	50.0251	58.6142	84.6846	38.8791	56.9373	70.2066	57.2479	58.9906	50.0279	116.772	87.8658	83.3247	137.235	60.8424	53.7752	77.8642	54.1833	54.1833	55.4552	57.6154	56.9819	63.5013	52.636
34561	3.054	51.4037	43.4236	48.1181	40.5275	25.5426	27.682	25.5967	20.5491	35.4035	34.5775	34.537	35.2692	31.7135	37.1839	38.3512	34.2342	26.0961	37.5859	32.0211	28.5088	48.8395	52.2283	52.2283	52.5452	49.1346	30.9176	36.7267	52.2519
34593	2.496	32.8725	33.4182	34.2477	34.5047	29.4921	24.2203	26.9219	24.9684	23.1283	25.71	36.8529	25.6591	27.4608	22.9781	35.8267	31.4609	25.0257	29.0347	18.1638	17.9609	42.0038	39.2604	39.2604	29.5111	24.2079	20.3366	26.697	27.5587
34594	2.325	0.0199944	0	0.0495729	0.119943	0	0	0	0.0624819	0.0678398	0	0	0.313026	0	0	0.144593	0	0.126489	0.32696	0.805773	0.681995	0.309918	5.10883	5.10883	6.63806	1.16173	0.585895	0.801071	1.19297
34608	1.254	20.2037	21.3318	18.9031	21.0152	16.6468	25.9875	17.5048	22.1265	20.7536	23.9675	21.5169	29.5989	22.1804	27.4418	67.9326	48.7851	33.7239	55.4071	32.867	27.9332	56.5989	40.5948	40.5948	45.8731	38.6112	32.4743	39.9364	36.1267
34610	1.626	0.114359	0.099706	0.0236279	0.114337	0	0	0	0.178685	0.339512	0.499573	0	0	0.305462	0	0.454854	0.277873	0.289385	0.498684	0	0	0.443148	0	0	0	0.30762	0.176372	0.509085	0.113721
34612	1.929	11.3507	9.45501	10.5358	11.4689	13.9543	15.4249	14.0502	11.7482	15.3312	15.1597	11.4445	13.5823	14.5477	14.8661	15.0923	21.174	17.1055	14.0555	22.5316	18.7565	16.4358	23.7508	23.7508	20.9111	24.9447	17.9145	21.8851	27.8947
34614	0.324	100.865	106.33	85.3755	114.474	116.99	78.7159	124.439	100.434	110.993	77.7206	117.347	94.3424	98.11	70.8067	102.929	104.03	111.463	87.7493	91.3582	98.7687	86.734	81.1771	81.1771	145.609	112.08	83.2016	99.6393	103.298
34630	1.32	0	0	0	0	0	0	0	0	0.0597453	0	0	0	0	0	0.0509361	0	0	0	0	0	0	0	0	0	0.227359	0.0543144	0	0
34639	3.333	137.062	134.031	142.806	134.804	187.565	284.964	246.1	172.163	311.504	373.86	186.932	299.586	264.063	390.96	125.01	131.114	148.041	129.821	101.962	93.8503	122.471	133.641	133.641	47.3049	90.9137	96.1527	114.058	93.5923
34657	0.783	8.19312	6.52215	5.93703	6.70755	16.1366	15.6829	14.3033	10.7608	7.15112	7.26199	14.0973	19.5191	8.24632	10.2548	9.18801	6.0012	11.3428	9.70857	11.9631	10.4936	9.20254	21.6713	21.6713	83.3226	30.9185	9.33958	5.8145	30.2279
34661	2.328	22.7243	21.0313	20.6288	20.983	33.5082	45.0385	36.0808	35.132	37.0267	46.7564	28.4489	43.7671	41.8169	42.8672	20.3324	22.824	30.2172	22.9883	23.6592	22.7245	20.1187	53.3914	53.3914	64.939	29.9942	23.1284	24.8012	30.7389
34665	1.557	0	0	0.14805	0.089553	0	0	0	0	0	0	0	0	0.1595	0	0	0	0.0755522	0.0976469	0	0	0	0	0	0.22528	0	0.0460469	0.132912	0.11876
34668	1.455	0.0958496	0.055712	0.0264048	0.127775	0	0	0.30789	2.49606	0.0542019	0	0	0	0.341362	1.57673	0.18484	0.31053	0.121273	0.696615	0.51503	0.198143	0.49523	0	0	0.361609	0.275019	0.542024	0	0.635429
34670	1.797	0.543254	0.315763	0.342072	0.569013	0.611402	0.788473	0	0.242522	0.351091	0.452034	0	1.215	0.414593	0	0.74831	1.05601	0.425502	0.507633	1.87655	0.802164	0	26.9119	26.9119	41.1856	2.33812	0.837838	0.575802	3.08698
34671	1.323	5.72743	4.71783	6.70808	6.46406	35.7095	9.63868	20.9938	61.8196	21.6384	19.0336	35.2273	6.05112	20.2727	19.0744	11.4346	10.7918	11.7813	4.59671	51.2607	41.7302	88.7764	104.531	104.531	11.533	46.5786	55.3293	43.6411	45.5636
34676	1.602	0	0	0	0	0	0	0	0	0	0	0	0	0	0	0	0	0	0.0632693	0.467771	0.539884	0.224894	0	0	0	0.187337	0.402781	0.129178	0.461698
34699	0.795	35.6693	33.1381	33.6347	33.3823	60.117	52.2792	68.7466	47.6926	61.8014	74.5891	49.3672	47.6035	55.6034	50.4998	37.1276	43.7613	41.4311	36.0807	40.0606	37.1705	42.1459	38.9531	38.9531	45.0033	55.1153	37.4257	37.4841	52.7982
34701	0.927	10.4809	10.0561	13.055	15.8938	24.8894	29.5503	23.1964	21.626	25.5223	25.4119	9.26134	29.8337	19.0207	21.0358	8.55858	13.0624	13.7685	8.6378	7.67961	8.08602	12.4368	6.40671	6.40671	4.16221	12.4103	10.3637	5.58099	11.7688
34713	1.407	0.198239	0.576126	0.273056	0.231234	0	0	0.159197	0	0.056051	0	3.48675	0	0.706016	0	1.62474	1.34872	1.12869	1.11659	2.3967	2.35638	1.28031	22.3113	22.3113	71.1743	15.4288	1.37581	1.47081	15.3763
34716	0.924	75.6672	86.7633	81.1622	79.3245	169.441	182.989	169.932	190.707	192.124	172.307	164.591	128.386	178.193	180.005	67.3812	84.5942	108.15	84.5194	98.9426	91.7311	91.2396	92.2807	92.2807	71.5568	84.4477	89.3084	64.0539	101.861
34740	3.969	12.6495	13.888	12.0319	12.9867	14.1177	13.6845	15.2938	13.4693	14.8627	15.759	15.7596	13.5692	14.3286	14.4503	12.0275	12.4083	14.5525	10.6235	12.65	11.0409	15.2499	26.6137	26.6137	18.2495	18.702	13.5478	15.5377	16.306
34757	2.286	16.3294	13.6165	16.823	14.2728	20.6665	20.4537	16.2652	14.2983	18.6982	27.0058	26.8256	17.5101	16.0781	12.0427	13.0883	9.84282	10.3689	12.3482	9.83423	9.20636	15.9179	25.7944	25.7944	19.1798	15.2726	9.6597	9.32421	13.2656
34763	0.84	16.6579	15.7297	17.3343	15.4373	30.7372	33.7354	27.7321	30.4376	29.9495	21.2747	33.5818	25.9923	25.1297	16.3867	21.6915	27.6471	29.8988	19.1252	49.5118	40.6706	31.7389	32.3212	32.3212	24.8456	39.1816	38.7495	37.9396	30.1579
34768	0.435	6.83948	6.3358	7.06556	7.47922	17.6801	23.8862	14.4177	13.3582	19.3987	5.60211	2.81946	20.0768	14.2725	5.27388	6.95541	6.85522	14.0621	11.0678	3.44537	8.6158	8.28229	1.95042	1.95042	10.8857	7.35912	6.42783	4.28158	10.2019
34790	1.026	0.271854	0.632054	0.48679	0.453002	1.07085	0	0.218314	1.69907	0.768653	0	2.39077	1.41868	1.21024	0	0.851913	1.76149	0.917231	1.08668	1.82595	3.93389	2.1069	4.54812	4.54812	3.41872	4.77765	2.93488	2.62209	4.86605
34796	1.704	7.12038	6.75508	6.35807	6.32799	19.6655	17.1845	8.54421	6.90546	7.49761	6.19717	14.3951	23.0636	7.287	7.40478	11.6005	8.59096	15.8434	14.246	15.6118	19.9643	31.5033	18.4225	18.4225	14.718	16.3208	17.4609	14.8164	16.3858
34797	2.301	0	0	0	0	0	0	0	0.0631336	0	0	0	0	0	0	0	0	0	0	0.162835	0.125292	0	0.553084	0.553084	0.99085	0.0434759	0.155791	0.179872	0.0803607
34798	1.806	0.978133	1.79537	1.25511	2.13603	2.7376	3.6612	2.97661	6.91764	2.48906	1.34934	1.35821	2.01491	1.78761	1.27029	1.97314	2.05146	4.16868	3.64797	9.33599	7.98167	3.39134	5.63742	5.63742	5.04972	14.4019	7.22508	9.28151	14.4365
34803	1.947	34.143	38.6361	37.8468	34.3274	53.0441	69.3767	52.92	39.0969	73.8411	78.018	51.6539	51.9579	59.1835	74.2324	31.4595	30.1214	35.0427	34.4626	26.7494	28.504	44.7805	36.1684	36.1684	32.3378	34.8361	26.1446	24.5526	34.5697
34814	0.384	156.046	208.774	163.081	180.102	55.7928	52.8872	79.3297	27.6165	37.3781	63.4614	89.4298	51.1724	63.3787	26.8844	61.4576	33.8866	47.636	69.8152	60.4959	60.4374	75.9965	93.9019	93.9019	311.94	697.661	49.6637	22.6344	654.408
34818	1.818	26.3376	27.9121	23.8587	24.5684	38.9799	35.0714	39.3029	33.9604	38.0004	32.6173	24.9611	31.2251	34.8333	47.9522	27.0348	33.5014	35.6851	27.2628	28.0292	27.1964	33.6895	47.1351	47.1351	28.6513	32.5206	26.304	30.9618	34.4799
34822	0.672	0.138354	0.120626	0.114342	0.414982	0	0	0	0	0.117357	0	3.6502	0	0	0	0.100053	0	0	0.15083	0	0	0	0	0	0	0	0	0	0
34827	3.273	0.0994224	0.0495331	0.117382	0.127804	0.335683	0	0.479049	0	0.096381	0	0	0	0.303503	0	0.184883	0.027609	0.0179705	0.20129	0.343432	0.396377	0	12.313	12.313	10.6096	3.20929	0.30667	0.505819	3.05076
34843	0.969	71.6256	80.4754	78.979	71.9474	58.3927	64.3375	66.3417	49.6228	62.9933	58.6805	65.8165	74.3557	65.6092	100.62	64.6683	54.2745	39.2116	55.1765	44.0805	37.7852	66.5532	80.9906	80.9906	79.4552	56.1617	37.2163	50.8282	56.6752
34851	1.695	28.8521	22.5727	19.1075	27.8594	20.4181	27.3068	25.108	26.1401	28.5212	23.9618	28.9431	25.7623	20.0724	24.3625	31.8923	32.787	25.0538	34.8024	18.7895	20.1553	25.5065	33.2865	33.2865	41.6981	24.139	21.9103	22.5867	20.8365
34853	1.785	0.0520863	0	0	0	0	0	0	0	0	0.455073	0	0	0.139127	0	0	0	0	0	0	0	0.201837	0.237656	0.237656	0	0	0	0.115935	0
34861	1.533	88.3042	103.798	92.0502	84.0424	53.0353	49.9099	54.6459	60.9321	41.6183	55.6374	64.0034	46.9998	47.141	47.1398	51.4464	34.7781	28.085	45.9183	28.3518	31.0301	61.1042	43.4454	43.4454	38.0964	30.7358	31.3812	29.4283	28.225
34863	0.945	0	0	0	0	0	0	0	0	0	0	0	0	0	0	0	0	0	0	0	0	0	0	0	0.556764	0	0	0	0
34869	0.672	132.405	101.929	116.4	103.538	143.876	89.961	116.328	148.513	125.454	131.758	107.681	106.135	132.301	143.383	83.6443	98.5669	109.495	85.0679	93.1135	92.2382	84.1725	94.0597	94.0597	106.742	96.763	90.2589	93.9251	111.716
34872	1.566	9.49927	9.67969	9.86235	10.7736	16.4874	25.6354	11.4426	5.19486	11.3814	10.893	21.146	32.0671	16.6512	18.3121	11.163	9.0018	10.1409	21.197	8.37417	7.45598	4.60127	18.6915	18.6915	22.9585	54.2352	8.5155	10.9683	58.9208
34877	1.56	0	0	0	0.0297936	0	0	0	0.186244	0	0	0	0	0.159193	0	0	0	0	0	0.480364	0.184806	0	0.271933	0.271933	0	0.064127	0.0459584	0.265312	0
34878	2.676	25.7451	25.7178	28.9004	24.8022	21.9656	17.6493	19.0843	9.88013	16.5331	15.7847	23.8327	19.3097	18.0038	14.1455	19.3214	15.2633	12.3086	14.5446	12.4615	14.1671	14.6751	19.9743	19.9743	21.3655	13.8319	13.4763	17.6319	16.1002
34881	1.275	4.73986	5.5948	5.54439	6.05125	9.47889	12.2241	8.78392	5.81082	5.25758	1.91131	6.73354	5.1373	9.73886	4.49831	5.53705	4.67768	6.18159	3.10035	2.64483	4.40926	3.95601	6.98708	6.98708	6.46501	6.98305	3.09273	4.54464	6.09115
34884	0.684	0	0	0	0	0	0	0	0	0	0	0	0	0	0	0	0	0	0	0	0	0	0	0	0	0	0	0	0
34890	0.327	2.13243	0.991571	2.11481	2.84269	16.7995	5.77731	8.9048	24.4339	7.47638	12.4206	11.252	15.5795	11.3918	3.50785	2.05614	2.21075	3.5974	4.49444	3.43747	7.9348	6.61063	7.78378	7.78378	2.68166	9.48373	4.82352	0.632854	5.08926
34910	1.293	1.2224	1.00307	1.06967	0.970538	0	0.730542	2.07879	1.12352	3.04964	1.25647	1.89709	1.6886	1.72859	2.66141	0.571997	0.279549	0.773315	0.313557	2.02845	1.67226	0.557277	2.62469	2.62469	2.44149	3.32686	1.27532	1.28039	2.28813
34923	0.783	211.656	215.541	197.983	209.299	289.055	282.895	314.387	302.229	305.081	290.48	319.539	273.268	312.408	263.694	267.826	344.377	406.088	248.992	223.949	223.311	234.205	235.134	235.134	189.044	264.596	235.412	184.742	251.742
34930	1.086	0	0	0	0	0	0	0	0	0	0	0	0	0	0	0	0.0832083	0.216639	0.0466655	1.03504	1.32734	1.327	0.390622	0.390622	10.174	0.921161	1.1223	0.571666	1.36214
34950	1.356	13.473	12.0157	13.8546	12.1336	19.0407	25.4259	14.0407	43.1741	16.5753	30.5513	17.185	23.0787	14.8345	28.7613	36.8408	52.246	39.3417	38.2707	24.0395	24.769	6.90802	33.4743	33.4743	21.9872	44.4122	25.8546	31.2857	44.8638
34967	0.837	21.2719	24.0181	19.3701	20.7679	27.5657	18.0567	26.761	24.125	25.6284	16.4984	16.1184	18.2598	22.2528	9.59316	24.3398	14.7908	16.3733	23.0083	15.6678	19.1165	30.1309	17.2322	17.2322	38.1353	19.8403	15.6753	13.5984	21.4292
34968	1.692	4.86301	4.50339	4.63208	5.2741	7.79213	5.86182	6.88385	5.15144	7.97027	7.68138	6.52375	10.3232	5.43062	5.42349	4.49032	5.34067	5.3186	4.6126	3.10022	5.02647	5.32328	5.26509	5.26509	6.53013	6.26716	4.49153	3.42459	5.90138
34973	0.795	5.78895	5.50603	5.12253	4.44318	4.837	4.15858	3.94448	2.92368	5.35678	3.0653	0	3.66181	2.81141	0	3.97494	3.18264	3.92116	6.88466	4.24171	2.71979	8.15727	5.33605	5.33605	7.94176	6.16587	3.15639	4.68551	4.41923
35003	2.634	25.5202	21.9117	24.7521	19.5511	28.364	19.1859	22.535	23.936	33.4737	27.1385	22.3502	25.1437	23.2879	29.613	20.7016	22.5053	20.3204	19.8944	28.0231	23.0945	20.1067	36.3982	36.3982	32.4927	40.866	22.6735	29.3837	40.8571
35039	0.948	4.02103	3.16377	3.64737	3.97122	4.63582	9.46584	7.79712	5.97632	5.5737	5.99804	6.4687	3.07082	3.14356	7.25992	3.82988	4.76604	4.09488	3.63518	5.53331	8.05896	4.94054	15.662	15.662	8.69503	12.7686	6.80649	6.11225	11.3131
35074	1.293	36.8157	32.2865	37.1413	31.5964	24.2171	20.8204	35.1662	37.9748	58.3092	12.5647	32.2505	20.2631	37.6449	24.8398	50.9077	75.1987	101.259	48.9934	128.372	128.207	109.505	70.8667	70.8667	91.149	96.7112	113.281	129.8	104.825
35077	1.446	16.7173	17.7706	13.8691	19.5426	27.7332	32.009	25.559	24.1113	34.1416	34.8291	25.4453	31.7085	34.6922	36.4904	14.3213	12.4985	16.4331	15.1756	17.3609	20.5357	16.6935	23.4698	23.4698	14.9183	24.1447	16.709	18.1755	22.1227
35094	1.083	0.257546	0.598788	0.177373	0.0858319	0	0	0.206824	0.804823	0.218459	0.750051	0	0	0.229308	0	0.0620828	0.417194	0.162929	0.608332	0.345969	0	0	0.391704	0.391704	1.78134	0.0923712	0.0662004	0.191083	0
35097	1.266	22.9865	26.6361	19.1791	20.5957	33.412	30.591	39.2778	38.0962	44.2285	41.0644	29.0632	24.7194	31.7782	33.5241	21.5621	26.9808	31.4994	21.9368	23.6767	28.3516	28.4581	23.7909	23.7909	13.5761	21.3351	23.6152	24.1924	23.5154
35100	0.534	17.672	20.9483	23.5982	18.4519	16.4598	14.1512	16.3588	7.34514	8.56573	13.6905	11.4838	10.9031	7.44093	21.4807	9.56911	5.24586	10.0232	6.73818	9.12153	8.63814	11.4696	15.0938	15.0938	12.4803	32.9713	10.4723	6.58808	33.2422
35105	0.834	0	0	0	0	0	0	0.537146	0.174185	0	0	0	0	0	1.37538	0	0	0	0	0	0	0	0	0	0.420577	0.959598	0.171931	0	1.10857
35108	1.638	16.8863	17.5187	16.0431	14.6982	21.7994	18.7419	18.5974	17.4715	18.8734	25.7875	13.4776	25.3258	23.1967	23.1094	14.8181	16.3847	19.4981	15.315	18.0709	25.7849	16.4963	37.2937	37.2937	40.7936	33.1628	20.2654	21.4776	33.8663
35124	1.263	8.31835	9.17792	7.4222	9.12632	20.8777	14.5839	18.9762	24.4993	18.7325	32.8009	24.2768	19.592	15.1403	12.7149	6.60112	9.58734	11.689	9.14865	10.6798	6.96206	6.84617	13.4352	13.4352	8.88706	11.0097	7.89043	12.6165	11.8588
35134	1.104	12.9692	9.32495	13.6763	10.4828	9.9519	6.41706	4.26068	0	4.1432	2.94314	11.1093	5.2738	1.34968	7.27308	4.50674	1.14592	1.17209	1.65257	3.05449	2.61139	0.979021	15.3701	15.3701	26.0529	4.80255	1.88329	1.12469	5.02473
35142	0.366	27.816	37.8727	25.6127	36.3189	42.0264	49.0361	55.6915	61.5217	61.6258	37.73	67.02	41.7581	48.854	12.5363	58.4178	59.2552	56.7283	37.9398	44.0203	58.2897	59.0622	23.1812	23.1812	57.5018	46.4658	43.2913	22.0513	45.4696
35144	5.208	4.86472	5.08966	4.80237	4.60496	7.48915	6.80149	6.8384	7.19658	7.87426	9.6703	9.89085	10.7603	10.2522	9.69105	4.68635	5.43088	5.98564	4.68058	6.11524	5.3696	7.19452	13.7658	13.7658	9.59744	8.79751	6.41511	8.78158	8.23715
35164	1.131	88.124	80.4876	89.6103	88.9698	103.943	114.42	111.896	82.4612	108.429	95.5231	116.032	114.541	97.4919	113.591	104.747	121.444	118.623	104.628	88.122	87.1776	139.525	142.53	142.53	98.7775	122.947	92.4238	94.0485	121.638
35173	1.545	5.44606	4.4072	4.30193	4.9035	9.6002	7.94801	9.85845	13.4457	12.1486	8.41222	12.7013	9.89222	8.67988	6.68195	7.13698	10.06	11.6493	10.2342	11.6407	12.9687	16.0902	13.4541	13.4541	18.2759	22.0148	10.1162	10.9834	22.0216
35175	6.465	28.9133	30.6189	30.7293	26.3555	22.4326	25.2037	24.1833	19.0099	26.9954	25.7576	23.7136	22.9649	23.8161	26.6141	18.6887	20.8124	18.1411	18.7978	22.6607	16.8787	25.1889	36.352	36.352	33.0958	25.2996	18.8193	20.7103	24.3686
35177	1.173	6.93541	10.9878	7.30387	7.25104	13.1131	6.84486	8.21105	6.93534	7.86621	3.46251	11.5014	4.96358	5.928	6.84525	5.96121	4.3911	4.91399	5.87579	6.38848	4.17823	12.2857	26.0388	26.0388	64.4408	33.6019	5.92875	6.3512	28.0596
35188	2.127	11.9332	8.15564	11.5239	11.2535	10.3309	16.2095	12.8476	13.3865	15.6096	16.8037	17.8751	10.6071	16.9297	20.493	16.88	13.7649	14.0476	14.5579	20.0818	15.6551	17.6159	23.9332	23.9332	25.1486	26.5733	17.8311	21.4046	23.8201
35191	0.999	0.977205	0.649137	1.34601	1.20964	0	0.945536	0.448428	0.581664	0.394714	0	1.22769	1.45703	0.497179	0	0.874938	2.44228	2.35505	1.01459	2.62542	1.29864	3.6064	0.42464	0.42464	1.40445	1.50207	1.43534	3.31441	1.11057
35206	1.236	20.4227	38.6286	27.8817	30.5341	14.2225	14.9025	18.6658	24.4468	42.0479	17.0873	9.92286	20.6088	21.9006	12.9927	15.9929	12.7212	13.2292	12.2187	12.1257	16.5608	21.8616	28.1438	28.1438	16.6016	13.6783	14.7334	10.8829	9.72423
35213	1.311	0.319133	0.247326	0.556797	0.425428	1.67611	0	0.341708	0.775662	0.721865	0.619608	0.935519	2.22055	0.568286	0.874956	1.02572	1.2407	1.3908	0.734474	1.1432	1.97916	2.1985	1.61791	1.61791	3.87951	1.29721	2.67968	2.05207	1.55149
35214	2.016	4.58875	3.09608	3.88764	4.91062	8.17478	6.09111	7.22189	9.94411	9.66238	7.25273	7.30039	8.3031	7.63747	7.96575	4.66914	8.02341	8.25661	5.20362	10.4079	9.00931	8.93551	11.1525	11.1525	16.1809	16.5738	9.17526	8.72529	16.2346
35229	1.629	4.90839	6.26991	3.91501	4.16562	5.73288	4.05902	6.18756	11.3256	13.8944	7.97845	9.78763	6.25475	7.47005	5.63324	5.61329	9.26386	8.30448	7.5287	38.6415	38.0504	35.1654	128.645	128.645	194.867	74.9211	38.9063	39.2544	79.1174
35233	0.51	31.1737	29.8813	27.27	36.7267	70.0145	61.1206	57.0955	63.8051	70.8228	63.7102	57.716	65.6433	57.4593	53.9797	32.5631	34.7282	39.4423	25.0413	43.3458	45.2232	62.8723	24.9539	24.9539	36.7955	54.5305	41.3301	34.0848	59.4612
35234	0.507	22.1891	26.061	24.7791	22.5515	30.3386	25.1518	22.9733	15.1861	25.8213	20.8283	24.1906	17.2257	31.8386	24.8871	21.8814	20.1403	18.3297	14.4939	13.3024	12.7943	18.4759	21.7547	21.7547	22.8306	22.2964	14.4239	17.5514	21.5181
35237	0.885	30.0984	29.585	33.9042	31.7731	40.3474	42.6934	42.0139	34.471	39.8329	36.7144	54.0476	47.6966	35.9182	36.2914	28.9455	26.854	32.6985	25.9979	19.8985	23.6176	27.6825	19.1736	19.1736	27.7438	29.0506	23.0882	29.4631	34.2658
35249	0.996	34.8653	45.5764	35.4488	41.8115	38.6086	23.7096	40.9299	39.5264	33.0183	40.7784	46.7929	35.074	39.8941	32.2469	46.7139	48.9019	53.5026	47.5749	32.7284	31.6954	49.5565	26.8329	26.8329	34.3366	25.2104	34.6958	19.9463	33.6031
35252	3.969	17.9085	15.624	18.4109	16.8393	19.3772	22.7282	21.1631	19.0693	23.3869	20.8756	26.266	23.6544	23.3387	31.5017	17.2959	18.214	19.754	15.9097	18.8805	17.7962	17.2469	33.7748	33.7748	26.2916	25.6585	19.4908	19.761	26.2293
35258	0.849	0.164265	0.0954782	0	0	0	0	0	0	0.18578	0	0	0	0	0	0.0791939	0	0.0692785	0	0	0.169787	0	0	0	0.206573	0	0.0844465	0	0
35262	0.327	221.062	296.48	236.153	274.178	300.712	300.42	330.847	348.294	280.726	213.634	322.557	233.692	293.149	235.026	226.792	199.243	225.197	194.036	273.852	299.759	261.12	85.6215	85.6215	296.592	222.715	253.454	248.079	235.803
35267	0.606	2.22463	1.60517	3.61367	2.99116	2.71953	3.11746	2.21772	1.67804	1.6918	2.68088	4.04774	0	0.409804	0	2.219	2.38585	0.776467	1.67257	10.5109	6.18461	1.18904	3.50013	3.50013	19.6797	8.7492	6.8619	6.14683	9.15396
35296	1.515	29.2117	24.5591	30.9381	26.8437	22.844	18.0813	9.90582	0.575329	9.78639	12.332	12.9528	17.7743	9.83529	9.84283	15.0448	2.02798	1.39764	6.4561	0.989265	0.761182	1.42685	0.560021	0.560021	0.926102	0.726349	1.32506	1.09277	0.488211
35298	3.468	32.8278	29.2642	32.8688	27.8359	46.0956	49.7081	51.0242	39.585	51.9619	64.6471	49.5113	62.1177	54.5663	66.8131	24.8547	30.2256	32.2071	27.2683	23.8769	20.949	28.6728	41.2228	41.2228	21.6444	28.8172	21.1488	28.404	31.6181
35306	1.401	5.3422	7.6953	6.25234	6.70132	7.05796	13.4845	7.99393	8.29525	10.245	11.5961	7.87879	7.27265	9.92655	9.00624	8.11051	10.191	8.8583	8.68158	10.9651	11.1121	11.8293	17.5621	17.5621	24.9113	19.8505	11.6165	11.9646	17.8179
35309	1.017	22.2608	21.2815	23.1949	22.0736	27.0081	25.542	23.1258	22.4262	24.3493	23.1631	28.9431	25.0467	24.1748	16.9184	26.7091	25.6787	23.4229	22.773	40.8947	35.1514	40.0311	43.381	43.381	66.2204	52.2323	38.6321	34.7958	46.9093
35321	0.84	211.35	227.26	234.036	212.858	184.423	187.794	149.06	235.027	237.342	198.241	217.552	181.946	175.908	167.964	282.79	206.009	169.59	179.728	152.104	178.47	488.951	79.793	79.793	83.9321	134.456	161.741	168.018	131.418
35336	2.124	2.47318	2.70967	1.73645	2.21011	2.84501	2.22361	3.05824	9.64366	2.89613	2.67709	2.30973	2.05589	3.97533	3.2403	1.836	1.10615	2.04919	1.36002	1.94046	1.96814	1.18736	3.59505	3.59505	2.88998	1.88396	1.789	2.24091	1.91526
35347	1.794	0	0	0.0214153	0.0259075	0	0	0	0.323903	0	0	0	0	0	0	1.68651	0.805924	0.458999	1.21471	2.08854	3.05332	0.200825	0	0	0.195519	0.613388	2.07812	2.19171	0.412285
35351	0.513	8.42748	6.32054	7.78865	6.61383	4.28339	3.68262	1.30988	2.83178	4.30445	0	0	2.83737	4.35686	2.236	3.01446	1.58534	1.4905	1.18547	2.19114	4.21488	2.1069	0	0	1.70936	6.4352	2.65537	0.806796	11.1739
35352	0.234	23.8395	30.4845	16.2542	22.4445	49.3002	38.3488	50.7327	64.5647	37.7468	41.6567	73.3783	37.3223	32.8999	14.706	35.0545	38.6172	35.1899	24.2565	57.6437	55.4419	40.0311	21.7547	21.7547	44.9694	43.6063	54.8436	39.7968	49.7834
35353	1.359	82.0621	87.9204	75.5941	73.0173	90.9511	75.4143	53.2367	66.3819	58.4369	51.4042	82.1254	76.5807	54.6387	28.6978	89.4496	128.598	173.552	130.445	119.105	133.648	127.781	293.736	293.736	440.839	284.067	115.43	107.355	296.618
35357	0.609	26.0297	32.2114	25.108	33.3512	37.8859	17.8371	14.712	0.238539	10.2303	26.6767	36.2502	15.5356	16.3114	24.4858	28.9257	5.34173	2.89741	13.6475	0	0.236698	0.591592	0	0	1.15192	0.657064	0.353178	0.679617	0.607258
35378	1.383	36.0334	31.7679	28.5017	32.3968	34.9547	28.6861	37.0887	44.3269	50.2379	42.8766	48.7748	37.3628	45.2508	51.4231	27.5165	29.272	23.4334	30.8909	51.746	41.6917	59.3953	59.5068	59.5068	37.1558	64.305	49.6629	56.7111	65.514
35388	0.957	48.2844	42.1822	52.4297	43.564	41.9041	38.4943	35.1081	43.1106	41.7805	36.4986	29.4762	31.9404	40.2224	29.9652	34.9878	42.9631	41.2398	30.3437	43.8502	54.5266	37.6468	48.7604	48.7604	58.8267	49.235	48.9204	48.2219	49.4639
35404	3.312	9.76902	10.1571	10.4283	7.97086	5.14182	6.84486	5.95142	5.61432	8.57215	9.31993	4.07341	8.13044	7.87313	7.61941	5.56237	7.20294	4.35093	7.55896	6.90089	4.65699	7.83217	14.2174	14.2174	14.2444	6.04094	4.45929	5.43601	5.86218
35406	0.807	192.746	190.85	193.714	206.07	172.904	174.989	152.102	146.351	147.857	148.973	182.374	145.196	133.556	162.039	122.39	115.335	150.287	116.618	143.466	174.336	170.988	103.031	103.031	175.598	173.3	151.652	93.5989	173.682
35412	1.608	3.2379	3.1759	2.8432	2.19672	3.75796	4.99317	1.95016	3.07164	3.77644	6.56715	6.10182	2.71561	3.86102	6.42016	2.96874	2.47265	3.14571	2.71043	2.56314	3.31686	2.91271	4.48487	4.48487	5.88964	5.848	3.70068	3.60349	3.44981
35415	4.083	31.9136	28.8071	35.6056	28.2078	20.3162	17.1197	11.4107	3.30888	10.9131	20.0938	23.4299	13.7251	13.2594	20.2275	15.2651	4.07225	2.9243	8.7009	6.97428	4.30717	12.0005	19.5328	19.5328	21.2622	6.5418	6.16335	6.48757	8.64996
35417	1.446	75.2602	72.2037	82.5503	64.7028	24.6939	27.1096	18.8982	30.4405	18.2161	26.4027	36.4717	23.6555	21.6397	23.0048	23.8533	10.8112	8.33857	14.3695	11.9194	11.7632	10.9629	24.3499	24.3499	21.1039	14.2516	15.6182	15.027	14.7058
35422	0.474	110.431	79.1798	98.4791	87.661	103.147	88.6799	95.4556	74.4741	96.8327	92.5411	108.674	59.881	80.1607	87.1191	62.4128	53.1891	50.9999	48.7542	78.2568	72.0745	91.21	60.858	60.858	72.5202	96.4502	81.5266	75.9665	98.6966
35425	1.023	6.81628	6.97299	7.2106	10.5405	15.5728	21.2371	19.7059	21.8687	18.2705	27.7915	11.9889	20.6312	13.8372	17.9405	9.00418	6.53661	12.1889	8.96662	8.79025	8.59539	10.2132	6.22017	6.22017	11.4863	13.3971	8.69031	3.84352	12.1104
35428	2.778	3.22966	3.0055	2.47552	3.29596	3.16397	5.95045	5.88598	5.75225	5.90485	4.09369	1.76597	2.35783	5.63192	3.7162	4.55014	4.26124	4.44624	4.52423	4.45089	5.75973	4.27978	5.95551	5.95551	6.43946	7.13014	5.49714	6.85341	7.72122
35433	1.767	5.49847	8.34923	6.0879	6.49692	7.77228	7.75131	7.09872	9.04344	8.43534	12.4121	9.71733	8.64939	5.62175	5.19329	8.52336	6.80161	5.82515	6.0803	12.5107	13.6236	15.292	19.9264	19.9264	38.9073	24.1744	10.7117	12.6485	20.8246
35448	0.576	10.0883	11.5399	10.9387	10.4898	14.3059	13.1193	12.4439	9.07941	9.44722	21.1538	17.0342	11.3716	16.3836	15.9315	14.7078	9.88359	9.49656	11.8778	13.6604	9.25957	8.7568	14.7297	14.7297	6.0896	7.81547	8.58847	15.0896	10.2728
35468	2.046	12.7919	13.9064	13.0692	12.744	17.1838	17.3129	17.1879	16.0465	17.4996	20.6451	16.7845	19.9198	19.0565	19.0617	13.572	15.1049	14.3738	13.2765	14.2841	15.0067	18.4894	23.844	23.844	14.8293	13.1037	14.9978	17.2958	16.3581
35473	1.077	50.2854	37.1812	48.7639	44.8813	50.4969	60.517	44.2988	48.0188	54.1868	59.5842	59.2165	48.6541	41.2749	59.6433	36.8953	45.1402	35.6618	32.3742	28.8754	33.4608	33.7867	26.7843	26.7843	18.4011	48.8579	29.0907	33.4337	48.0731
35482	1.392	0.0667918	0.1747	0	0.100168	0	0.678585	0	0	0.11331	0	0.881082	0	0	0	0.0483015	0.0649168	0.211269	0.182036	1.34585	0.931997	0.258822	0.304753	0.304753	0.251984	0.431198	0.360535	0.743331	0.664188
35498	7.773	3.34314	3.41013	3.20282	2.94187	1.41347	1.27598	1.26792	0.317715	0.872544	1.88106	1.73564	2.43438	1.62941	2.21356	1.84243	0.569644	0.143771	0.658504	0.337423	0.463621	8.29667	0.545756	0.545756	0.0225628	0.141569	0.507298	0.612337	0.285465
35508	0.357	8.46403	8.62834	5.59604	5.07743	13.849	13.2296	12.5485	5.69688	11.4872	6.8261	6.87096	10.1931	6.95633	6.42615	5.27338	5.06242	4.11887	5.9622	13.644	10.0945	19.1745	29.707	29.707	78.6019	50.7196	7.83223	8.69509	47.1339
35523	1.284	0.0362049	0	0	0	0	0	0	0	0	0	0	0	0	0	0.0523642	0	0	0	0.29181	0.561328	0.280592	0.991158	0.991158	0	0	0.335024	0.161171	0.144011
35525	1.347	37.0999	33.1586	35.795	38.4039	40.375	37.8678	35.4193	41.3056	46.1356	33.7707	52.81	44.8449	33.9233	40.0239	72.0774	65.6767	63.9699	68.0607	60.3612	52.6513	112.604	125.344	125.344	162.881	88.9722	62.2741	76.8163	84.1498
35537	2.445	20.4581	19.4281	22.8	22.203	34.3762	30.9069	35.5452	28.2223	40.3512	38.5388	38.6249	30.9569	38.2922	40.8159	23.0994	34.6304	39.6206	25.7228	31.262	28.2402	27.2604	43.0288	43.0288	31.4896	40.1789	28.0036	35.3793	36.8307
35539	0.567	0.245963	0.142965	1.01638	0.0819718	0	0	0.790088	0	0	0	0	0	0	0	0.474325	0	0	0.268141	0	0.508462	0	0.748176	0.748176	0.618626	1.23504	0	0	0
35549	0.66	118.331	125.644	102.451	125.279	231.391	212.533	231.796	264.568	250.572	156.307	226.71	216.13	210.337	158.156	129.887	190.86	235.448	138.291	203.806	223.868	202.521	167.758	167.758	163.689	233.271	193.251	187.19	253.831
35553	0.819	50.6874	55.4263	53.3832	58.1117	124.089	143.592	153.155	135.87	139.624	135.88	152.747	117.299	137.058	126.051	49.8315	52.6297	76.9869	47.3373	64.9636	65.2982	69.0646	52.3148	52.3148	47.1108	53.0116	66.0925	39.6704	53.283
35562	0.36	22.8561	25.219	15.4743	31.3726	33.5711	41.9818	31.7319	44.7917	52.5758	33.8461	27.2548	26.2811	37.941	41.4219	26.334	27.8623	40.1919	26.4656	65.5697	66.0683	26.0202	22.3892	22.3892	56.0243	67.5257	73.8857	34.4905	72.423
35591	0.321	10.2822	10.1011	4.30867	7.52915	23.959	7.35663	13.9558	13.5767	10.3186	2.53055	15.2831	9.06897	10.0574	3.57342	7.12153	5.63017	10.261	3.63119	9.33792	9.4303	12.346	3.96463	3.96463	7.649	13.4007	8.04056	9.02556	15.5532
35595	1.449	34.9054	39.8871	33.0366	38.4269	22.3681	17.2751	23.1874	47.0199	23.5666	17.3785	22.8534	21.5975	21.4235	13.4577	85.657	66.292	56.0978	75.6509	40.8558	36.2113	42.7661	20.2008	20.2008	27.233	33.7603	42.1561	42.9882	33.6896
35604	1.482	85.4458	70.942	70.7459	48.736	29.2836	34.0996	30.0769	20.879	45.4983	47.1378	33.103	39.7777	29.9953	37.926	53.5344	36.8896	27.5037	62.1686	28.0634	27.0401	61.9914	51.8104	51.8104	54.1999	31.5235	28.3974	30.441	34.1871
35626	1.389	20.1812	21.8264	23.3446	22.3188	14.2379	10.8808	15.4809	10.7724	12.1504	16.3748	26.4895	17.8147	13.9457	14.039	14.4733	11.1898	9.65469	13.6457	12.4085	10.5855	30.8663	26.2653	26.2653	30.1771	18.2935	13.8332	16.6866	15.8418
35636	0.459	0.911511	1.05962	0.920717	1.92393	0	1.02897	1.46399	1.89896	1.0309	0	2.67204	1.58559	0.541048	0	1.17186	4.33118	5.1257	0.883289	13.0609	8.7934	18.8381	1.84843	1.84843	1.14628	6.10254	9.0595	7.21371	6.04281
35642	1.554	1.49572	1.14758	1.06307	1.19634	1.06051	1.51961	1.44138	1.68267	1.52247	0	1.57846	2.34165	1.75788	0	1.64411	2.20968	1.28687	1.17402	0.723329	1.48416	1.39104	3.54878	3.54878	5.19144	2.05999	0.830444	0.133168	1.54687
35658	1.932	1.70838	2.01394	2.16753	2.28541	0.28434	1.2223	2.2028	1.50384	1.34705	2.94314	0.634817	1.5068	1.54249	0.59372	1.39204	1.44994	1.18731	1.49518	8.53318	6.41657	3.54312	9.22208	9.22208	12.7995	9.1132	7.53317	7.39083	6.02967
35666	1.929	20.7975	22.9021	21.8883	22.3596	30.1869	30.8498	23.5718	23.0445	28.0459	33.6881	33.0618	27.9192	17.1225	33.3001	22.4467	18.0822	19.3924	16.6565	13.5966	15.9169	15.8755	30.5682	30.5682	23.3659	25.6189	16.8366	13.1954	26.0734
35692	1.188	12.9131	17.6724	9.41071	15.2188	13.8723	10.3364	8.48446	5.86952	5.90814	13.6752	9.29141	10.4144	8.77973	13.5176	29.7127	9.1277	4.75292	16.5943	24.9159	19.2927	4.85225	4.64209	4.64209	5.31456	9.85223	23.5966	22.8195	8.405
35696	2.172	20.1829	18.138	20.6422	17.6967	22.7629	24.789	19.2846	11.437	18.9534	18.3255	16.9401	21.7799	22.8675	20.5965	18.852	14.0622	17.4394	20.6495	20.8733	18.3836	21.2319	53.5152	53.5152	68.9572	34.4514	19.0461	23.1525	36.9479
35701	1.272	0	0	0	0	0	0	0	0	0	0	0	0	0	0	0	0	0	0	0.589126	0.226649	0	0	0	0	0.0786463	0.338184	0	0
35703	1.464	0.508055	0.166109	0.236182	0.507956	0.375236	0	0	0.297685	0.861899	0.554853	1.6755	0	0.508895	0	1.19408	1.29621	1.40615	0.450016	3.07118	4.52927	53.156	2.02835	2.02835	0.598977	1.5033	4.35851	3.53387	2.52609
35707	0.636	89.9042	116.621	79.3751	95.5138	180.524	181.195	188.067	243.716	212.535	137.939	165.843	145.328	172.199	113.625	125.485	181.581	205.953	109.804	209.14	197.411	197.701	120.728	120.728	209.574	282.025	209.787	128.526	257.013
35744	3.627	71.4801	66.1763	63.2372	88.4581	38.9252	40.2369	44.588	78.5029	32.2239	24.4117	41.2542	44.546	46.2858	20.2405	154.473	180.429	133.138	127.081	116.527	98.8416	124.563	78.9483	78.9483	66.8254	63.3547	114.827	145.151	59.4444
35805	1.569	21.8954	22.3189	22.7967	23.6685	28.0099	37.6271	33.4058	32.7761	36.0893	38.3114	34.3942	33.3974	32.7639	32.8987	18.9408	20.4457	24.2917	18.6694	20.776	24.4382	29.3918	27.8485	27.8485	26.7151	34.4299	21.5679	25.4557	33.2343
35831	0.816	0.0569694	0	0.188328	0.34175	0	0	0	0	0.0966468	0	0	0	0.304339	0	0.0823966	0	0.0720802	0.124213	0.459172	0	0	0	0	1.07464	0.245191	0.175723	0	0
35839	1.128	8.03633	6.89881	7.42495	8.4468	13.6362	7.95533	15.4887	12.621	16.9893	8.64155	6.52375	7.74239	10.7879	10.169	8.10642	9.37288	9.38576	8.13196	8.63634	9.45658	10.5401	6.01724	6.01724	5.75273	7.53833	10.6144	10.4572	9.83563
35842	0.717	207.279	190.273	218.994	185.523	134.08	105.394	118.087	84.4879	103.942	133.685	136.844	96.4289	107.372	102.388	106.339	103.976	113.123	82.0614	114.443	128.467	131.148	113.006	113.006	59.6832	110.502	112.092	127.283	114.763
35843	1.077	17.7834	19.4938	17.6578	18.9451	41.8257	33.3282	28.7006	29.0001	36.7592	34.6946	38.7185	27.0301	27.6703	17.0409	21.85	28.3594	31.9482	19.2457	16.699	16.8642	19.4022	18.9066	18.9066	13.5159	21.5495	16.6423	16.3326	19.4009
35845	2.295	2.4307	1.73071	2.72867	1.90367	1.4362	1.44055	1.07359	0.759584	1.0309	0.707891	1.06882	0.951352	0.865677	0.999623	0.908194	0.393744	0.538199	0.728714	1.30609	1.44463	0.784923	3.69687	3.69687	2.29256	2.39743	1.28083	2.07394	2.25598
35847	1.911	79.3029	70.711	94.1476	73.6692	79.3402	78.098	76.187	62.4108	88.6031	81.6131	82.7912	96.3524	86.2891	72.0294	71.1762	83.6495	79.1927	70.6744	77.2504	70.4527	82.1988	140.739	140.739	129.769	104.069	74.2087	95.9454	103.824
35862	1.524	15.5567	15.3718	15.4785	14.9132	28.1161	36.2589	31.0117	31.1702	40.6221	37.3106	23.3383	29.608	31.9389	43.6548	14.4265	16.3059	18.4866	14.6982	10.8177	12.8637	16.5483	11.691	11.691	7.7103	13.0627	10.2085	11.5421	14.5598
35864	2.493	83.8744	90.8481	86.1615	76.8667	33.2736	34.1008	29.9192	13.1693	26.0032	41.7068	47.2285	32.1124	31.5781	35.4289	31.8783	15.0063	11.4662	23.6216	16.2318	16.19	33.8169	19.909	19.909	6.61282	11.2357	16.2773	20.6694	9.49397
35867	2.166	19.1228	19.2735	19.2982	18.368	33.2245	36.4143	32.1611	39.9729	39.2862	33.0023	35.6728	38.6405	36.5747	31.2452	16.0794	17.6056	21.1808	19.2326	25.4287	30.813	35.2628	40.5414	40.5414	33.7644	43.3683	29.6247	36.1147	44.5628
35879	5.751	40.5297	46.3024	42.3738	38.2427	32.1908	36.7916	33.69	37.7638	36.3259	40.9613	36.8942	37.9648	35.2367	40.6889	35.085	41.466	37.4014	38.0773	34.1392	27.3209	61.6441	54.7328	54.7328	36.6558	39.5038	31.8146	36.7395	40.4159
35899	1.059	4.34582	5.28159	3.62786	4.56441	2.07496	1.33795	3.80719	3.5666	5.51078	3.83525	4.63254	4.12343	3.98659	3.24948	6.72991	6.99704	7.77567	5.93405	9.19905	9.80049	14.9691	8.41221	8.41221	7.61804	6.70699	8.46259	13.2881	6.63511
35902	1.539	20.8119	23.1753	21.244	28.7203	36.0519	31.3022	34.4936	30.0169	31.6685	30.6132	27.8923	28.8466	36.1458	33.54	19.179	18.7892	23.3129	21.0091	21.4244	18.9201	24.3464	26.4618	26.4618	22.1077	18.9806	19.8454	22.8592	24.8709
35915	0.363	2.8174	10.7188	5.0802	4.35331	6.05339	3.90327	8.63873	7.2035	11.2973	0	0	4.00983	7.52548	0	7.22366	6.97024	6.64329	3.62988	7.22532	12.7073	17.8651	7.01183	7.01183	42.5165	17.9131	14.6155	5.13082	22.4133
35920	1.035	78.5115	75.8919	64.2544	74.4995	66.8768	61.6037	64.2753	61.3364	76.6541	61.2172	59.2495	80.1618	66.4642	66.4967	52.6192	55.2662	54.4984	52.6863	93.7616	94.1494	132.625	104.107	104.107	111.837	84.5732	94.4158	86.9761	90.2217
35929	0.507	0	0	0	0	0	0	0	0	0.3111	0	0	0	0	0	0.530459	0.356466	0	0.099958	0.739022	0	0.710611	0	0	0.691836	0.591941	0.424231	0.816344	0
35931	1.131	29.2651	35.3343	26.3939	30.7388	40.8002	40.5063	48.7193	46.6253	47.2067	40.9385	31.4478	36.6788	37.328	35.4972	21.639	20.2141	30.1628	21.3738	29.1532	29.1867	43.0042	19.8793	19.8793	16.5921	34.319	25.9269	11.5273	29.4286
35936	0.381	68.9375	65.9551	77.2413	80.6351	69.2088	69.4187	74.6633	64.0563	60.0275	40.5087	51.5051	76.4078	56.056	54.1922	73.7651	48.384	55.4211	58.6596	67.8562	68.8585	93.616	42.3102	42.3102	94.8252	69.0551	51.5602	52.1432	76.1965
35938	1.953	68.838	75.2086	72.1364	64.8503	64.4137	58.7649	52.0693	42.7704	51.1625	61.1413	65.939	62.2325	55.314	55.797	68.6815	64.6384	58.6969	63.2641	62.7351	61.1876	96.1115	107.955	107.955	111.802	94.1474	62.7745	79.7892	85.8747
35950	0.354	49.1134	52.6667	65.1169	50.2855	94.6611	113.404	82.2562	91.5122	82.651	68.8394	79.6856	67.8443	92.6017	64.8061	51.2814	47.99	69.6172	46.8134	59.2721	78.1825	82.4369	37.1488	37.1488	76.2955	65.5617	58.3282	32.7368	72.0835
35958	4.08	1.8572	1.98679	2.14694	2.48338	2.42358	3.24124	4.00766	3.63176	3.94319	4.77827	4.80967	5.17298	3.77381	5.06059	1.76329	2.43629	3.11386	1.90045	2.57136	2.57914	2.91403	4.78282	4.78282	3.43883	3.77595	2.40741	3.094	2.80991
35965	1.671	3.28275	5.28764	3.17284	2.72582	5.91754	5.65285	3.75327	4.34681	5.89944	5.83343	7.33971	2.17769	5.20164	2.74582	2.69586	2.59574	3.3439	2.79021	4.70878	4.39952	6.25261	4.82352	4.82352	3.35857	3.95123	3.86149	3.83916	4.09435
35993	1.671	9.48659	9.70209	8.62186	8.73375	14.1363	22.0461	17.5599	14.2575	23.5506	19.4448	22.0191	18.7281	20.2121	27.4582	7.16214	7.8413	8.97573	8.09768	6.72683	6.12482	10.1335	12.4396	12.4396	5.66759	8.26167	6.43582	5.20145	9.29529
36003	0.33	1.69044	0.982557	1.04779	2.39432	9.98809	4.29359	1.35751	0.440214	2.62879	2.46153	3.71656	0	3.01019	6.95193	1.01872	1.36915	1.42588	0	4.54163	5.67859	4.36703	5.14201	5.14201	5.31456	6.6692	4.1279	5.01681	6.16366
36006	1.953	1.21395	1.61873	1.16064	0.999527	0.562565	0.483661	0.34407	0	0.605712	2.07964	1.88397	1.11795	0.762952	0.587336	1.23937	0.370155	0.0301164	0.207593	0.191851	0	0	0	0	0	0	0	0	0
36012	1.641	1.04815	0.987946	1.05354	0.878012	2.34334	1.72686	1.36496	0.708205	1.44175	0.495006	2.24217	0.887001	0.756676	1.39801	0.860419	0.660799	0.537636	0.679422	2.05494	2.2839	1.53684	4.13617	4.13617	8.76368	3.47481	1.79128	3.1527	3.38044
36017	1.638	89.7104	88.0882	95.4377	84.2449	97.5942	106.685	109.397	97.8226	115.07	105.629	98.0873	112.855	97.7899	125.351	96.8718	105.37	113.326	87.7132	97.4454	104.812	105.576	94.0112	94.0112	83.3004	139.675	97.3879	105.367	144.383
36024	0.687	43.2391	37.0497	38.1394	48.5753	43.9796	25.4366	28.0395	53.9214	32.372	36.6542	42.846	32.8404	35.0642	28.3845	29.8499	26.9646	32.6193	15.7864	47.9945	57.9114	41.954	77.1863	77.1863	82.7122	56.9358	47.2749	35.2436	69.173
36026	1.5	4.58672	5.4581	4.37976	4.36893	1.46492	1.88918	1.34394	0.581082	1.26182	0.541537	0.817644	2.42595	2.81453	2.29414	1.7033	0.4217	0.98029	0.844645	10.4912	14.3188	3.36261	25.7358	25.7358	56.7064	15.6059	9.98951	12.2786	15.5324
36028	1.02	0	0.397358	0	0	0	0.463035	0	0	0	0	0	0	0	0	0	0	0	0	0	0	0	0	0	0	0	0	0	0.362568
36030	1.071	4.64437	4.38986	6.38523	3.29816	1.02585	3.96887	2.30055	0.81384	1.91453	4.55073	6.87096	1.35907	4.1738	2.14205	4.08059	2.86871	1.86722	2.27132	4.89783	6.19127	3.70035	9.11014	9.11014	12.2816	8.03293	6.49339	6.76285	7.42402
36031	4.386	23.6251	27.0203	24.5528	22.2535	10.7715	8.50692	10.3671	3.94145	10.1771	12.0383	17.6168	10.6197	12.0603	8.892	11.9724	4.67685	4.59972	7.61452	5.6382	4.14108	4.02501	11.8966	11.8966	14.0752	10.9025	5.75391	6.13375	11.931
36049	0.369	0	0	0	0	0	0	0	0	0	0	0	0	0	0	0	0	0	0	0	0	0.976367	0	0	0.950572	0	0.388591	0	0
36050	1.872	58.3572	48.4114	59.2908	57.4768	59.5711	66.6058	70.8344	82.4907	82.8659	81.5777	64.206	78.1435	81.4537	85.1722	52.7972	67.918	62.682	53.034	77.6589	61.6791	65.2429	115.118	115.118	67.173	101.962	68.8992	83.2416	101.839
36057	0.648	5.30871	5.75433	5.75099	5.6663	18.6506	12.3905	13.8265	12.7784	12.292	18.8034	13.2489	14.6006	7.2816	14.1613	4.46162	5.85694	7.26141	4.61427	8.09503	6.89601	10.5638	15.057	15.057	8.39012	9.26278	6.41715	6.38714	9.98742
36072	1.608	22.1739	15.2241	19.3528	19.5104	18.7898	21.1476	19.6409	28.2772	30.3586	24.2479	25.9327	22.1775	27.336	26.394	19.8613	20.1184	17.1917	14.8128	25.3984	26.1763	20.8371	30.075	30.075	22.577	32.6617	20.4206	30.3723	28.1735
36088	1.161	0	0.06982	0	0	0	0	0.385857	0	0	0	0	0	0	0	0.0579118	0.0778331	0	0	2.25908	1.86239	0	6.2116	6.2116	17.674	8.18571	2.77888	3.03018	8.12266
36093	0.684	6.18468	6.63657	3.8756	4.00907	0.803136	1.38098	1.96482	0.212384	1.03768	4.75032	0	3.19204	0.726143	1.677	5.99616	1.71745	0.601933	3.77868	1.09557	0.632232	1.05345	3.72119	3.72119	2.30764	0.292509	1.15299	0.605097	0.811008
36104	2.646	29.5683	31.9526	29.954	24.8726	26.9897	25.1677	24.8031	23.1137	27.7782	32.2343	32.4462	31.0807	26.8426	32.5133	22.8693	21.6519	20.9618	19.6318	17.8421	15.9621	17.9731	35.7521	35.7521	18.4925	22.4197	15.4716	18.6139	21.8733
36106	1.014	141.799	117.594	130.716	133.796	77.4717	108.525	96.0903	98.8527	105.929	90.5232	102.81	92.588	96.7403	89.3672	158.74	176.005	95.5348	194.318	109.375	84.8687	235.923	158.14	158.14	150.993	139.205	104.997	132.656	132.209
36107	1.638	165.628	143.614	153.934	157.793	156.62	210.774	149.463	147.399	149.639	161.172	137.771	227.488	162.074	184.875	306.993	438.857	375.706	419.879	382.919	322.267	292.755	378.894	378.894	216.495	525.413	365.741	405.927	524.702
36112	0.459	26.6364	18.3668	16.3218	19.4418	20.3461	9.26069	7.80793	13.2927	49.8268	8.84864	18.7043	22.1982	12.9851	22.4915	13.9159	18.8997	11.0203	13.4702	27.7544	32.6612	17.2683	62.8468	62.8468	112.717	37.705	29.8339	28.8548	44.3139
36122	1.047	48.2631	53.4987	62.4538	53.2699	18.8887	25.7124	23.7468	32.7448	34.3475	26.3786	22.2568	24.329	20.6358	20.8159	37.3745	36.8534	17.3587	27.0093	21.4719	18.9996	25.4639	17.4224	17.4224	31.659	28.9508	17.5985	19.1724	30.2002
36126	0.456	24.263	30.0423	29.5725	26.0929	38.5505	44.5366	40.7701	60.2108	43.7556	40.9715	53.7924	35.1124	50.6485	40.248	44.3814	36.6609	47.5957	33.2301	60.804	47.4174	52.1457	32.5604	32.5604	84.998	114.956	48.4256	42.6594	108.675
36127	1.116	22.1188	17.2872	19.6915	21.4065	41.3485	38.5115	34.5217	38.921	41.6932	30.5706	39.5634	34.5632	35.3819	32.8908	21.8697	35.9514	28.7236	25.7935	37.9385	42.6247	29.3776	50.5562	50.5562	47.4596	53.6046	40.4088	43.0205	49.8727
36134	1.317	1.83548	1.35409	2.07118	1.65867	1.25136	0.717229	1.70076	1.54426	2.33537	0.616785	1.86251	4.42086	2.07422	3.48388	1.37841	1.37227	2.45631	1.73162	8.25045	8.53729	5.74478	10.3074	10.3074	12.9172	20.8128	8.7101	8.48514	19.9371
36162	1.311	27.3391	26.9585	27.1658	19.2506	21.7894	19.8141	22.7236	24.1563	30.0777	21.6863	29.9366	15.5438	19.3217	23.6238	37.1822	31.7757	26.0214	30.1908	39.1546	43.8714	92.0623	23.6215	23.6215	26.7552	35.0248	38.8827	43.0934	32.8635
36186	0.795	169.809	174.154	162.23	160.831	152.02	119.411	146.227	138.692	135.804	115.46	149.644	124.502	132.449	99.5568	135.909	122.873	148.412	128.641	137.149	192.017	203.025	131.267	131.267	200.971	197.056	153.13	113.493	212.356
36187	1.119	33.027	23.4707	29.0803	29.8639	54.4927	39.6745	45.2383	55.8233	58.6369	28.3109	61.3781	39.6737	46.1617	32.8027	31.7852	33.1093	40.7885	41.9379	40.5155	44.4427	31.2307	31.0864	31.0864	33.5402	34.24	36.0718	33.1035	30.24
36222	0.813	4.40283	5.18471	3.02437	4.28764	0.675701	5.80929	2.7551	5.36054	7.37226	3.99658	6.03427	5.3711	3.05462	4.23272	3.72153	3.77907	3.32792	2.05707	11.9825	5.14184	10.6356	11.4794	11.4794	22.2192	12.3048	7.14305	6.61811	15.6935
36225	1.023	0.181768	0	0.112666	0.0908661	0	1.38503	0	0.284009	0.231272	0	0	0	0	0	0.197172	0.883326	2.18481	0.198157	27.1033	23.3907	12.6785	3.7321	3.7321	3.25731	10.9524	23.3377	16.7901	14.641
36226	1.737	96.8012	80.8276	72.6134	62.6664	48.0716	38.0664	39.5883	34.7913	82.2235	39.2825	46.6015	33.5192	39.0311	46.8865	77.3771	65.9133	26.3104	73.3193	37.3174	28.2157	97.8998	105.016	105.016	99.7559	42.4456	29.099	38.4817	44.3912
36229	3.018	85.026	80.9804	88.5495	75.4613	89.9193	92.0178	101.085	66.811	85.6056	101.74	97.1257	98.8707	99.8136	115.163	52.9776	43.5054	46.0717	52.677	40.597	43.5599	62.076	82.7909	82.7909	34.4601	41.8317	39.8385	44.9817	41.1728
36235	0.642	16.8715	21.591	15.1402	16.289	27.3817	38.9901	28.2604	39.1461	36.238	40.4887	34.3869	27.2069	33.6537	12.507	29.5334	28.5731	35.6386	26.9971	37.3517	39.5175	47.1394	30.3955	30.3955	72.3923	49.2399	36.4059	19.9852	54.1481
36252	0.846	42.6956	52.1243	43.8231	49.0601	40.9087	40.7536	45.5393	46.5346	35.4234	41.2874	46.3911	39.5722	42.8579	33.8968	55.8707	37.812	40.6716	52.7754	42.0745	37.3151	85.1725	33.5963	33.5963	34.2054	29.6803	38.6441	34.9798	40.8725
36290	1.212	0.191778	0.066882	0.190193	0.460178	0	0	0	0.35958	0.130138	0	0	0	0.819607	0	0.11095	0.0745579	0.145588	0.0836283	0.309145	0.475739	0.594521	0.350013	0.350013	0.43411	0.495238	0.236617	0	0.305132
36308	1.425	7.1117	5.40406	7.98037	6.458	2.31303	1.65718	2.04342	1.63111	0.830145	3.99027	3.44271	3.06436	2.26557	5.63472	29.1118	6.40476	5.32452	17.3197	4.99579	3.74281	0	8.03777	8.03777	10.9536	3.79092	7.04372	4.3567	3.63332
36315	1.038	32.6932	28.1136	38.1229	30.1794	42.868	30.9404	35.3895	42.1256	34.1895	35.9981	43.7179	29.4479	37.8014	33.1523	20.9868	20.8064	21.589	22.3123	20.2142	25.8302	19.09	28.608	28.608	27.8784	29.5874	22.0334	19.3386	27.2555
36325	5.094	14.6561	15.1651	17.603	14.5073	15.2057	14.2783	14.9942	12.9472	16.4416	16.9031	18.539	15.4301	16.1368	19.8159	17.1059	16.3025	16.0841	14.7539	18.1678	13.8093	15.2061	26.5655	26.5655	21.4147	19.6973	16.0589	18.7281	21.816
36326	1.965	16.3474	17.3673	18.0462	18.8277	29.9134	28.1214	29.5233	19.9608	34.2345	38.445	34.3286	32.9633	32.4802	50.2025	14.2341	16.4173	17.75	14.8812	11.0594	9.90336	12.8344	15.3279	15.3279	8.12195	11.7093	9.34042	10.1102	14.3976
36327	1.449	8.69427	10.4613	8.29893	11.8039	5.30768	8.47459	4.94664	8.32122	6.96657	6.16657	8.46422	6.0272	7.54106	2.37488	15.7765	14.0941	11.8122	10.9472	12.1533	10.6445	10.6915	21.6646	21.6646	37.0369	18.6406	10.2421	8.14062	19.5246
36346	1.767	10.1025	10.276	9.58844	10.7318	29.2238	29.6688	24.592	28.939	30.2601	34.9379	20.8228	23.4769	23.6114	29.8614	10.0834	14.0123	14.3798	11.7878	9.96613	9.13677	8.56352	12.484	12.484	5.06192	8.43558	8.43948	7.96386	11.4064
36350	0.795	11.4025	10.6042	11.6465	9.06175	26.949	26.1396	22.5399	26.4959	20.8319	21.4571	20.0554	28.379	16.2437	14.4285	12.0094	10.6846	17.1643	15.618	30.6346	32.0935	59.3668	118.994	118.994	236.488	41.1477	32.9166	29.6749	39.0753
36379	0.789	11.1946	17.2601	9.64127	10.839	15.3176	14.3664	18.169	20.6214	15.9927	15.4431	13.9901	18.4483	18.5705	20.3535	10.5668	11.3385	12.3002	12.1398	12.347	12.7889	11.8723	15.5922	15.5922	20.2277	17.6239	11.4494	10.7537	18.9831
36380	0.567	200.706	293.221	218.656	238.702	146.298	119.948	138.66	163.974	171.497	95.9867	129.785	145.043	137.529	97.1063	181.074	242.406	277.282	180.549	164.544	175.165	195.072	148.887	148.887	281.475	214.72	176.266	108.399	241.655
36387	0.981	2539.63	2245.33	2234.57	2364.22	1964.99	1604.65	1890.1	1758.94	2464.95	1933.47	1865.33	1856.93	2125.45	1965.57	3181.87	3565.56	3411.47	4604.89	3302.64	2699.01	4287	1767.78	1767.78	1157.76	2590.59	3180.82	3111.74	2637.75
36389	2.559	10.6453	12.2272	10.3892	8.69987	8.58687	7.19794	9.19067	7.72051	10.1392	8.88806	8.62696	10.5229	7.66664	8.51672	8.19754	6.85059	6.45865	7.10968	8.053	9.18182	17.4579	28.0158	28.0158	33.1708	16.888	9.24555	9.46165	17.6311
36419	0.951	9.28764	6.13711	7.95851	7.62415	32.3484	8.44271	21.9044	9.47084	10.4488	15.3749	27.0828	6.12227	23.5023	9.64936	9.47379	10.5472	12.184	9.69877	11.8197	15.6123	11.7441	115.087	115.087	25.0807	30.1902	15.9071	13.9268	41.6096
36430	0.594	12.287	24.0181	12.0302	15.9621	10.1731	9.54132	13.9522	11.739	18.1891	23.2478	10.3238	9.80181	9.19781	17.3798	24.9021	25.5576	19.0117	24.3156	29.016	28.6356	43.0637	12.855	12.855	12.4006	14.4836	32.2266	20.9034	12.4518
36431	1.188	28.7218	30.8414	26.0331	31.7287	55.027	67.5844	57.5058	51.9697	78.5982	73.846	56.7808	58.8109	59.5767	73.3814	26.6	26.09	32.1317	25.638	27.439	22.0834	33.9658	21.425	21.425	10.7768	20.7992	20.4584	18.2904	20.7012
36433	2.847	1.04502	0.93959	1.07956	1.01217	0.578867	0.165892	0.786757	0.306155	0.44321	0.855959	0.861585	0.766896	0.436145	0.805808	0.519559	0.507842	0.309892	0.462819	0.131607	0.202527	1.13892	0.149004	0.149004	0.246407	0.140552	0.125913	0.363441	0.129898
36434	0.849	0.273775	0.381913	0.22626	0.164233	0.647049	0	0	0	0.0928902	0	0	0	0	0	0.316776	0	0.346392	0	0	0	0	0	0	0	0	0	0	0
36444	1.422	0	0	0.0270176	0.0980549	0	0	0.157517	0.102159	0.110919	0	0	0	0.174642	0	0.0472824	0	0.0827249	0.035639	0	0	0	0	0	0.616669	0	0	0	0
36446	1.794	1.34745	0.90369	1.34916	1.26947	0.612425	0	0.49942	0.0809758	0.439597	0.90558	0	0	0.415286	0	0.112434	0	0	0.028249	0.208854	0.642805	1.00412	0.945855	0.945855	0.488797	0.390338	0.639421	0.346059	0.515356
36461	0.612	33.8019	41.855	41.5578	42.377	73.605	53.249	55.6315	60.292	71.9052	49.11	66.133	49.946	58.4332	54.3545	48.9985	51.9742	43.152	54.4879	67.9574	54.1736	93.6021	56.8394	56.8394	79.3798	80.2593	65.2519	34.1524	89.4336
36464	1.098	43.6504	46.658	53.4997	43.3456	32.0201	30.1099	27.5397	18.258	27.9399	38.4698	24.574	31.8157	22.8437	27.1619	39.925	24.6074	26.9982	28.4779	30.7118	32.4269	30.1874	27.8174	27.8174	21.8826	27.8795	27.0979	37.6946	28.4606
36484	0.738	92.5962	96.7679	95.3187	84.8948	87.0913	86.3955	86.1966	82.6743	96.6028	101.263	84.7558	83.8234	84.1263	87.0404	71.3354	58.4061	55.8686	61.5973	41.1239	55.8626	87.3849	82.7738	82.7738	115.257	87.8383	52.2655	42.9029	78.4239
36493	0.795	0.233897	0.101963	0.144977	0.116926	3.455	0.594082	0.563496	0.18273	1.2896	1.02177	1.54272	0	1.87427	0	0.507439	0.227331	0.443905	0.701215	0.471301	0	0	0	0	0	0.125834	0.270547	0.260306	0.465182
36499	1.62	3.21392	3.25245	4.95652	2.35259	2.71281	3.49848	1.93571	1.25542	1.80121	5.01423	1.51416	0.898499	2.14616	2.83227	3.77682	2.78902	2.83195	2.06469	10.1766	6.4956	3.55832	9.16516	9.16516	15.8059	12.4121	7.65632	9.32522	11.0718
36504	0.978	142.503	156.652	141.655	138.674	249.958	262.225	200.4	52.2855	115.231	210.967	235.762	253.013	199.841	211.117	114.947	92.0274	74.8148	103.534	85.051	109.512	99.0953	153.55	153.55	170.18	82.3422	92.0746	89.2945	89.9971
36513	4.869	9.96765	13.3686	9.47653	8.24748	7.33362	7.27504	7.68254	11.1586	7.64504	5.00496	7.55678	6.57682	7.85469	8.48109	18.8077	14.5874	10.3284	18.4334	21.9316	17.5264	9.69329	25.1794	25.1794	15.7407	23.6689	23.0296	23.5037	22.9381
36530	1.074	0.43284	0.830233	0.286175	0.216378	0	0	0	0.270522	0.14686	0	3.42588	0.677639	1.38738	0	0.939045	0.757242	0.219059	0.377495	2.44208	4.42916	3.0191	1.97493	1.97493	1.79626	2.8875	2.20292	3.66101	1.72169
36532	0.747	25.3283	26.5863	23.9154	25.4478	27.2099	25.9225	29.9853	36.9497	36.1063	17.3988	21.3441	21.4341	28.5908	21.4979	27.7223	23.5891	27.1647	23.6094	24.5777	27.0159	25.562	19.8762	19.8762	28.8779	28.2571	23.4185	15.2368	24.0111
36551	1.221	3.00776	3.25306	4.18487	3.00718	9.89811	7.73621	8.98895	8.80427	11.174	9.97918	13.0582	10.729	9.96618	12.2128	4.68061	4.73654	5.00984	3.56951	7.05793	5.19456	3.8359	7.29609	7.29609	4.74001	5.40746	4.75618	5.59306	6.2091
36586	1.872	13.7326	15.3721	13.6888	14.4002	22.3025	23.2111	20.341	20.4093	20.5164	28.639	22.2756	24.104	24.8076	18.3825	11.5651	11.4886	11.7509	12.2636	11.4087	13.2445	15.0117	19.0353	19.0353	12.1792	14.1614	12.179	12.0496	13.73
36591	1.485	0.0626088	0	0	0	0	0	0	0	0	0	0	0	0	0	0.0452765	0.121703	0	0.0682542	0	0	0	0	0	0	0	0.0482795	0.139356	0.124518
36610	1.548	23.0633	28.2771	31.1472	29.6943	37.9715	35.6967	38.4892	37.913	47.8379	35.6827	33.2762	32.9102	39.9463	28.899	24.4967	31.3473	40.9974	20.9852	39.6952	51.0295	39.7983	53.7121	53.7121	39.6532	47.9511	41.5905	55.0779	48.497
36613	0.498	0.280043	0.162773	0.308586	0.559976	0	0	0.449779	0.291708	0	0	0	0	0	0	0.540045	0.725817	1.18107	0.407058	0	1.15782	1.44691	0	0	0.35217	0.20088	2.30345	1.24665	0.74261
36617	0.987	11.5393	10.5946	5.2938	11.8196	18.3672	9.57032	21.3324	19.4283	14.2226	6.58404	9.94096	9.58581	17.1096	10.4596	1.22618	2.0142	6.73391	2.56731	2.27772	7.59447	6.57045	7.73646	7.73646	3.7315	5.97998	4.72156	2.51603	7.86851
36626	2.778	13.4876	11.6718	13.6223	12.0629	17.5996	20.5715	18.0611	15.3742	21.547	24.5622	22.9576	18.8627	18.8625	17.3423	16.7484	19.0292	19.3094	13.6639	21.0406	18.3689	15.8222	25.8072	25.8072	16.6668	30.2131	18.3496	18.7724	32.8152
36628	0.561	191.997	180.617	199.08	189.392	190.949	170.06	162.502	147.86	142.545	153.484	185.828	169.946	155.822	128.815	252.883	137.399	179.283	194.856	152.278	169.073	123.304	96.7908	96.7908	143.806	154.961	174.573	119.149	150.96
36635	1.08	12.1383	12.009	14.0158	11.1031	9.6644	6.12235	7.25893	10.8953	11.5375	6.01708	6.8137	4.71712	9.6577	6.3726	21.1668	14.475	8.38693	16.3298	13.8772	8.14174	15.6788	22.3892	22.3892	29.8796	13.8015	12.8786	11.6885	14.2107
36644	0.51	0	0	0	0	0	0	0	0	0	0	0	0	0	0	0	0	0	0	0	0	0	0	0	0	0	0	0	0
36666	1.434	16.5979	19.4456	17.0662	18.3773	33.7115	35.8997	37.1754	32.9239	34.3723	34.5541	37.6321	32.4813	40.1779	32.7962	24.0529	26.7186	28.3423	23.6077	23.5157	33.0718	17.3356	27.5119	27.5119	12.1079	26.2303	28.598	36.6552	26.1762
36679	0.972	0.669567	0.583772	0.632411	0.478169	0	0.485901	0	0.149455	0.0811356	0	0	0	0.51099	0	0.0691724	0	0	0	0	0.148301	0.370658	0	0	0.360865	0.514599	0.221281	0	0.380473
36685	0.183	15.2417	18.1612	12.5964	11.175	201.126	30.9702	80.7832	143.683	52.5758	53.2659	120.636	15.9079	77.3521	50.145	35.6386	24.6897	32.1407	29.6318	243.647	193.774	334.686	419.58	419.58	109.253	313.234	217.828	127.785	299.089
36687	2.943	19.571	18.0686	19.0594	17.4194	24.826	29.047	26.6383	20.5837	33.7107	32.5695	22.504	32.1481	30.9688	38.1966	13.936	14.4927	16.2882	14.3271	14.8957	14.2533	21.6682	22.1982	22.1982	12.9316	16.4861	14.8847	16.4542	16.7757
36693	1.611	21.7574	20.9823	24.5395	23.34	23.1877	22.2809	17.6578	24.347	20.1688	33.2788	20.5553	23.0397	18.9609	32.753	22.9962	14.1352	16.7945	16.7985	67.2152	56.0132	11.1819	33.7055	33.7055	27.5427	38.2517	66.0431	66.2835	40.632
36705	1.269	1.53858	1.34143	1.02935	1.39178	1.73158	1.48872	1.41207	4.69353	2.85873	0.640115	3.86593	0.57351	0.978491	0.903915	1.53651	1.35297	2.17842	1.15814	5.31467	3.63496	2.83908	3.67721	3.67721	5.52815	4.80876	3.61583	2.77229	4.95425
36706	1.242	80.3979	70.4225	83.3339	81.7294	107.481	131.573	127.144	138.954	109.787	130.806	111.587	155.87	134.768	128.376	71.8371	95.1662	106.553	88.7898	112.224	100.51	151.712	189.565	189.565	155.611	148.849	114.701	142.461	134.737
36727	1.458	0.988408	1.27874	0.263505	0.60568	0	2.59147	0.921769	0.996368	1.73089	0	1.68239	0	0.34066	1.57348	0.27669	0.557804	0.605117	0.38235	0.256985	0.197735	0.494211	0.290957	0.290957	0.601442	1.92117	0.786777	0.851618	0.634122
36741	2.298	13.0075	7.30184	12.2212	11.6094	20.5586	15.6199	20.2741	14.919	18.9438	15.1998	19.7473	17.7354	16.4264	21.4638	11.323	12.5834	13.6678	10.8282	13.3699	15.1802	12.2288	24.1829	24.1829	12.44	13.9305	12.23	12.9677	13.8401
36778	1.977	0.470279	0.492024	0.52469	0.564225	0.555736	0.47779	0.679787	0.514362	0.279234	0.821756	0	1.10438	0.25123	0.580206	0.238062	0.319954	0.208256	0.30761	0.758086	1.16661	0	6.43726	6.43726	15.2582	2.02404	1.70443	1.36078	1.30943
36785	0.771	6.08974	8.51613	5.08267	5.36516	4.27506	6.12575	5.51985	3.01469	2.76177	9.48216	3.18149	6.60764	1.93261	1.48777	12.6448	12.7752	7.32357	15.8412	19.9248	13.2744	9.34577	72.0782	72.0782	167.647	45.4129	13.6695	14.7625	36.4544
36801	0.789	1.53189	1.33561	1.75296	1.88504	0.696255	1.1972	1.41945	0	0.299862	0	0	0.922414	0.944262	0	1.36346	1.1453	1.04365	0.38539	1.89954	1.82698	1.36988	4.3013	4.3013	3.33423	2.40903	1.9991	2.62285	2.10924
36809	0.873	8.41347	11.5138	8.97763	11.127	16.3608	9.73805	16.6774	9.31861	10.5694	9.30476	14.0489	8.33659	15.6458	13.1394	16.2505	13.3528	13.2727	10.9717	18.4552	23.2818	17.7457	31.5854	31.5854	40.7815	24.5225	22.995	22.7566	39.3966
36820	0.804	4.45212	4.03288	2.91487	5.78085	8.88244	9.98635	4.45751	5.78191	7.06243	8.08264	10.6782	2.71561	9.88422	4.2801	5.51934	5.39488	4.97461	3.46683	6.52435	6.45443	4.9292	10.025	10.025	7.41659	10.3273	6.06376	5.66263	7.81957
36828	0.606	169.839	156.638	190.32	172.797	159.546	98.2	119.757	64.0053	105.282	87.1285	165.957	115.293	102.861	87.0712	119.493	96.9253	118.411	90.1513	96.4534	111.799	157.548	105.704	105.704	167.277	106.806	92.1624	97.6663	105.27
36842	0.849	29.4582	38.5732	35.8849	34.4342	27.8231	29.4837	38.7827	30.6283	36.7845	38.2712	37.5596	38.5752	37.4413	31.0749	30.8064	26.9283	25.5638	34.6215	26.9208	35.3156	44.1332	38.4742	38.4742	57.8405	33.1104	27.1073	27.7874	28.7492
36873	1.506	2.19162	2.69127	2.27045	2.77757	7.66019	5.01775	5.05688	4.14783	5.49847	3.77566	7.32948	3.86605	3.62782	2.285	3.61626	3.48016	3.39782	4.03815	3.23433	3.73294	2.39229	30.7035	30.7035	65.6804	18.2672	2.90398	4.25979	12.6466
36883	4.17	39.776	40.4138	43.735	41.3509	28.3235	28.9946	30.8859	29.2283	27.3281	31.752	34.4116	37.3491	34.1245	25.5821	31.7636	30.0781	31.7078	30.3343	35.0424	35.3977	38.1879	49.8479	49.8479	57.7873	41.9344	34.9363	42.6293	41.904
36887	1.122	0.662917	0.505728	0.616347	0.911333	1.95845	0	0.399269	0.776848	0.49202	0	0	1.94595	0.664013	0	0.299624	0.644308	0.629063	0.993701	2.00366	1.41322	2.56884	4.53707	4.53707	7.3466	3.8339	2.23648	2.2133	4.61451
36910	1.719	0.405646	0.377247	0.379943	0.297416	0.319572	0	0	0.0845087	0.550532	0	0	0	0.288937	0	1.64276	2.9438	0.650105	0.442223	14.6037	14.6748	11.7369	6.66307	6.66307	3.46884	7.97278	14.5142	19.984	8.17519
36912	1.479	19.9275	23.8963	21.5863	24.7631	24.5144	20.1181	20.1424	16.3049	19.4093	16.4768	20.7313	31.001	21.9964	25.5938	27.5034	24.6837	23.2645	24.4656	22.2936	18.5181	30.206	24.9539	24.9539	22.886	23.3354	17.7905	19.3091	21.129
36914	1.236	8.46245	8.2635	8.79658	8.15997	22.6671	19.87	15.2226	11.1656	9.69846	35.4891	18.8534	16.487	16.0738	38.05	18.2776	5.84882	9.0891	11.8496	16.976	17.4938	6.70423	9.95328	9.95328	9.36498	13.1927	19.0839	22.4356	16.4564
36917	1.614	15.0637	14.0626	12.4493	15.4927	30.6326	26.3362	26.6456	25.0218	29.464	26.6742	34.1951	29.7607	26.3112	37.667	14.6635	17.5242	16.8362	15.5427	7.19654	10.9853	6.47343	23.6552	23.6552	8.36698	12.8302	11.4161	14.2322	13.6334
36939	1.671	9.18057	8.19827	9.12767	7.4821	7.89005	3.95699	4.95968	3.99907	5.09712	6.31955	5.1378	6.96861	6.83644	4.80519	6.43788	7.46275	4.61106	5.03451	7.17528	7.93639	6.46822	7.61608	7.61608	9.02617	5.62751	7.37974	9.2883	5.64357
36951	3.243	73.9951	65.6136	72.5376	58.9037	66.7413	56.7978	62.6453	47.9308	73.611	74.6429	74.8813	66.4275	63.8657	79.9375	53.8424	53.3882	51.0005	50.7256	49.2185	43.8714	64.2126	102.424	102.424	90.205	65.7666	48.7252	57.1758	62.891
36963	1.128	50.2786	56.484	55.653	61.5174	115.421	113.468	105.442	105.089	112.143	113.78	138.086	99.3607	106.998	90.5045	46.2543	47.4252	59.391	45.4671	42.8495	60.5732	66.1151	46.2576	46.2576	40.5801	48.4227	53.7077	51.3689	56.7188
36967	0.732	2.60378	4.87252	2.36182	4.12714	6.75424	5.80691	3.05997	4.1676	4.63271	6.65824	1.6755	5.96545	4.07116	1.56703	4.22519	3.20966	4.01758	1.80006	2.55932	4.92312	2.95311	1.73859	1.73859	1.91673	3.55326	4.70131	2.82709	5.81001
36970	1.002	0.64952	0.808992	0.958558	0.834934	1.0965	0.471353	2.01188	1.30482	0.787063	0	0	1.45266	0	2.28956	0.46971	0.270552	0.9392	0.606931	13.0878	10.9335	2.87648	10.5842	10.5842	19.6034	38.8371	14.3819	6.8155	50.7487
36973	0.756	0.245963	0	0.254094	0	0	0	0	0	0	0	0	0	0	0	0	0	0	0	0	0	0	0	0	0.231985	0.132325	0.189669	0	0
36986	2.886	28.5913	32.5536	29.1271	25.3326	30.8364	33.712	38.9615	33.0709	47.6571	34.9016	34.8476	36.8179	43.0251	41.3358	21.7828	29.5891	34.8706	22.8458	31.4184	26.2225	30.9596	41.5984	41.5984	29.4124	32.2368	28.6184	37.6456	33.7015
36994	1.008	20.1075	17.8527	18.6759	22.5013	40.3289	26.7072	26.221	16.8618	24.1755	28.2051	19.4677	33.9344	22.1733	20.4834	17.3425	17.6605	16.6883	13.6752	15.9836	17.5896	13.2245	25.2509	25.2509	28.1862	25.0095	19.0618	12.934	30.8183
37008	2.184	27.9689	25.3501	26.1228	25.1969	44.2696	49.9543	45.4338	35.1869	50.4454	56.5341	50.5412	55.317	46.2797	45.1684	21.5807	26.0666	33.9331	24.7825	24.0182	22.3748	31.8379	30.6896	30.6896	20.718	26.7501	24.3251	25.0151	28.617
37019	2.571	1.39226	1.07198	1.22534	1.26545	0.641009	0.918505	0.261365	0.169511	0.70551	0.631898	0	0.849224	0.0965931	0.446156	0.418425	0.42177	0.869335	0.492792	2.62323	2.85943	2.24211	2.475	2.475	7.91293	3.57974	2.76072	4.02457	3.45223
37024	0.795	20.6999	17.5377	17.2523	20.6959	26.949	20.7929	22.5399	28.6886	35.5135	24.5224	20.0554	26.5481	21.2417	24.5285	21.4816	22.2785	22.2692	16.7654	16.9668	18.4946	28.0973	25.0794	25.0794	24.0459	27.5576	21.1929	18.742	19.0725
37032	0.846	4.50584	4.5992	4.04171	3.571	5.19475	5.02442	3.70669	6.35344	4.94064	1.92034	4.34917	2.5808	7.92578	6.77936	7.47062	7.47694	6.0486	4.37299	6.64334	5.28205	6.38794	12.5359	12.5359	29.6447	8.63212	6.77967	5.87073	14.4256
37041	1.383	14.1848	16.9976	15.362	16.4337	5.95819	9.56202	6.80229	11.6595	7.81225	7.63555	6.20771	8.41978	10.4149	4.97643	27.2735	21.3659	11.0575	33.7858	10.5659	9.79754	16.4119	14.4166	14.4166	19.9094	12.8031	11.042	10.4744	15.7768
37054	1.812	45.23	36.9516	47.7057	41.0145	40.0185	28.4107	32.0162	22.2876	31.5107	32.277	49.4106	32.5334	36.1821	24.0555	29.2393	18.9007	17.7556	20.6407	12.4068	13.4444	23.0643	20.6021	20.6021	10.5499	13.6365	11.3161	16.4458	15.2051
37058	0.915	12.549	17.8954	14.6958	18.3372	1.80113	1.54851	2.69277	13.3363	2.75808	0.887766	5.3616	3.97696	2.17129	1.25363	3.23319	1.1851	4.43541	3.10165	1.63796	1.5754	1.96874	4.17261	4.17261	1.53338	2.95194	2.03724	2.94018	2.42505
37060	0.681	12.6286	8.92742	10.8882	12.4214	20.1668	18.7254	15.7878	23.4651	17.1393	11.9281	23.4127	18.1679	11.3048	13.4751	10.9591	9.55393	10.2779	6.62321	16.5059	13.3354	17.4585	14.3274	14.3274	7.46848	19.2437	15.0549	9.42032	19.0069
37069	0.729	0.38261	0.889558	0.316206	0.510047	0	1.9436	0.921769	0.597821	1.29817	2.22855	0	2.995	1.7033	0	0.55338	1.11561	1.12955	1.5294	1.02794	1.58188	0.494211	1.74574	1.74574	0.962307	4.52847	1.77025	1.41936	1.26824
37076	1.509	0	0	0	0.123202	0	0	0	0	0.104525	0	0	0	0	0	0	0.0598835	0	0	0	0	0	0.281124	0.281124	0	0	0	0	0
37084	3.6	0.0129131	0.0450339	0.0213439	0.180748	0	0	0	0.0807058	0.0438132	0	0	0	0	0	0.298825	0.65263	0.35944	0.211161	0.208158	0.120124	0.500388	0	0	0.194867	0.444614	0.358475	0.172453	0.565003
37094	1.188	17.4522	19.7876	20.8265	19.6006	33.756	21.8655	19.42	21.0324	25.093	26.6666	28.9066	17.1532	21.7403	33.7941	15.9034	16.3538	20.9921	15.8264	20.8158	21.9621	18.1959	21.7821	21.7821	23.1774	32.8408	19.4928	21.0776	32.3748
37110	2.982	0.99771	0.652402	0.888971	0.810482	0.552661	0	0.450684	0.535874	0.714058	0.272403	2.05645	0.732178	0.99936	0.384664	0.879339	1.12122	0.867863	0.76477	0.628243	0.725095	0.966545	1.42259	1.42259	1.88202	1.10706	0.745321	0.83277	1.24017
37111	1.713	34.5193	24.6069	30.6814	31.3381	68.3073	58.7267	38.4431	56.3103	53.957	55.4815	56.562	61.6046	50.886	54.2396	22.3726	27.8003	30.4903	35.9159	26.9038	24.3193	18.5082	68.1024	68.1024	52.8292	70.3712	24.3587	23.7991	76.641
37113	0.888	2.04166	2.73855	2.85547	3.08807	4.33042	4.78678	4.03585	3.27186	4.88458	5.48855	0	1.63915	2.23731	7.75046	1.4386	1.42466	2.5832	1.14141	4.64136	3.73359	2.43432	3.82176	3.82176	6.12252	3.49232	2.82582	5.8261	1.45762
37118	0.699	60.8522	61.4625	74.0349	66.2927	151.679	68.243	113.757	57.1522	45.3551	148.748	126.331	88.5003	108.005	165.742	140.146	20.5549	46.0274	61.9165	741.328	795.191	60.8197	79.5025	79.5025	112.906	263.333	751.003	496.19	281.201
37119	6.66	8.48773	8.05741	9.18941	8.03944	10.228	10.2827	8.81161	7.02359	10.6691	15.246	11.2334	12.8947	9.62042	8.95609	6.6428	6.30921	7.51556	6.93218	8.10128	6.01703	8.27669	12.0386	12.0386	7.21536	12.0166	7.75081	8.29637	12.8271
37141	2.196	12.9131	11.886	10.5145	10.2226	15.5097	15.4851	14.8919	11.1797	14.0059	16.2757	18.989	15.9079	13.4575	18.8044	10.7161	12.2625	12.8563	11.6312	13.1378	12.9314	14.9296	24.5334	24.5334	15.813	24.3717	13.4183	15.6433	23.3242
37147	1.218	32.1745	33.0766	29.0824	29.8406	41.043	50.0214	49.2851	38.8819	58.209	43.3496	44.3058	47.8019	57.0899	63.0982	26.3312	31.1601	36.2659	25.5058	25.5327	25.9184	27.8048	42.4912	42.4912	23.1825	31.6212	28.1953	29.7332	34.6137
37149	1.425	24.2059	22.2989	25.397	24.8209	23.5158	23.8633	28.2935	19.2675	27.7268	25.6518	27.5417	35.7508	28.2324	36.2232	23.8745	19.8484	22.8253	21.2317	16.8279	16.2863	29.8337	37.5096	37.5096	39.1376	34.7501	17.9615	22.8001	32.0511
37166	1.884	1.80125	1.41986	1.63138	1.77623	1.74951	2.0055	1.90225	1.61926	2.55344	1.72464	1.95297	0.772595	1.84542	3.04424	1.39182	1.05521	0.499511	1.10288	3.38091	3.59607	1.91231	4.05302	4.05302	7.9126	2.86733	2.20717	3.51496	4.71108
37177	1.089	0.469566	0.0744361	0.141117	0.384116	0	0	0.205684	0	0.362093	0	1.12623	0	0	0	0	0	0.0540105	0.0930739	0.344063	0.529473	0	2.33728	2.33728	4.50933	1.4698	0.658357	0.570092	1.69798
37182	1.902	10.583	9.37614	8.86747	12.3648	18.7736	19.6169	14.9562	15.6574	22.8464	22.2081	16.7656	21.4279	16.1905	21.7111	11.1352	13.3503	14.6889	10.205	10.8347	12.6566	12.3124	16.5047	16.5047	18.9027	15.1477	11.0822	13.9268	12.9301
37183	0.624	0.297994	0.129905	0.184707	0.223452	0.88036	0	0	0.232805	1.13746	0	0	0	0	0	0	0	0.377035	0	0	0.231008	0	0	0	0	0.320635	0.344688	0	0
37192	1.365	37.5302	34.3247	34.5067	35.9566	31.3911	33.5624	27.8962	16.8152	35.9942	19.6382	30.5493	37.3223	28.018	18.4875	4.48237	15.9544	14.0472	14.3683	205.047	183.961	60.7065	827.92	827.92	1901.82	254.895	202.952	177.077	245.598
37194	4.362	22.7	27.9867	26.194	25.679	46.0936	46.1251	53.8664	44.2938	43.6625	68.1577	48.9237	48.0518	61.6013	68.3718	24.6623	22.2078	28.9907	19.9485	15.2897	15.5649	15.3627	59.1296	59.1296	22.5156	28.14	15.7953	20.1155	28.3172
37214	0.777	5.56409	5.84223	4.45008	5.44337	4.94905	3.03922	4.03585	5.42194	6.08987	1.04544	3.15693	1.87332	5.43346	5.90511	4.06702	5.11715	6.43434	4.89177	7.71551	4.82352	8.34625	4.9137	4.9137	11.2857	7.85369	5.44402	5.06039	5.47352
37216	1.905	34.7006	46.0835	42.8962	42.6475	49.0229	40.4116	56.4384	47.1271	28.3164	56.7121	36.6974	36.2937	58.4025	55.3965	88.1298	43.9251	44.8309	67.5184	72.5766	56.2219	27.612	45.2051	45.2051	35.2602	44.4789	64.7325	70.9364	40.5734
37219	0.618	0	0	0	0	0	0	0	0	0	0	0	0	0	0	0.108795	0.14622	0.0951738	0	1.21257	2.56576	0	0	0	0.283787	0.647495	1.74017	1.6743	0.897621
[truncated: 10,927 more rows]
