# Supplementary material for: Differential expression analysis of Trichoderma virens RNA reveals a dynamic transcriptome during colonization of Zea mays roots
Source: BMC Genomics. 2019 Apr 11;20:280. doi: 10.1186/s12864-019-5651-z (PMC6458689; doi:10.1186/s12864-019-5651-z)
Supplement: Supplementary file 3 — Data file S2. Excel file listing the log2fold changes and p-adjust values for all significant DEGs at Recognition and Colonization, with assigned category and function notes. (XLSX 95 kb) [file 12864_2019_5651_MOESM3_ESM.xlsx]

## Sheet: DEGs
Gene #	Functional Category	Annotation	Log2FC (Recogntion)	p-adjust (Recognition)	Log2FC (Colonization)	p-adjust (Colonization)
42107	CAZ	Chitinase	NS	NS	3.16425	2.90506e-07
42107	CAZ	Chitinase	3.18789	0.0138973	5.4002	0.000122315
80909	CAZ	Chitinase	NS	NS	3.45285	6.42527e-06
83539	CAZ	Chitinase	NS	NS	3.85298	2.91523e-05
85551	CAZ	Chitinase	NS	NS	3.78735	0.000145753
150035	CAZ	Chitinase	4.1345	2.98077e-09	5.83335	4.93686e-21
178019	CAZ	Chitinase	NS	NS	5.16421	0.000645812
213202	CAZ	Chitinase	NS	NS	2.58003	1.06271e-06
52335	CAZ	Chitinase	NS	NS	1.74465	0.0104151
111866	CAZ	Chitinase	NS	NS	5.53311	4.16909e-13
63350	CAZ	Chitinase	NS	NS	-2.77905	7.04894e-09
66683	CAZ	Chitinase	-2.07418	2.63753e-05	-2.53097	5.65676e-05
191688	CAZ	Chitinase	-1.54623	0.0200906	-3.42829	0.00133559
52337	CAZ	Chitinase	-1.54376	0.0202256	NS	NS
53606	CAZ	Chitinase	-3.40894	6.80998e-05	NS	NS
53627	CAZ	Chitinase	-1.64434	1.11429e-05	NS	NS
70590	CAZ	Chitinase	-2.6441	6.3762e-07	NS	NS
114530	CAZ	Chitinase	-1.73243	1.25376e-06	NS	NS
66287	CAZ	Laccase	2.49798	2.1392e-06	NS	NS
69442	CAZ (PSK4 cluster)	Laccase	NS	NS	6.07491	4.38423e-06
91146	CAZ	Laccase	NS	NS	3.26376	1.82798e-05
49120	CAZ	Pectin Degrading	NS	NS	3.91946	1.00211e-07
32683	CAZ	Pectin Degrading (BGN2)	NS	NS	4.16314	4.92852e-05
14392	CAZ	Pectin Degrading	NS	NS	4.29593	0.0140931
81563	CAZ	Pectin Degrading	NS	NS	4.90016	2.38596e-16
77195	CAZ	Pectin Degrading	NS	NS	8.06363	2.5085e-20
48400	CAZ	Arabinofuranosidase	-1.57536	0.000848164	4.01782	7.98595e-19
53036	CAZ	Arabinofuranosidase	NS	NS	1.95082	4.87438e-05
69649	CAZ	Arabinofuranosidase	-2.08106	0.0103387	1.65701	0.0353175
209784	CAZ	Arabinofuranosidase	NS	NS	5.00989	2.93478e-12
52690	CAZ	Cellulase	NS	NS	2.69374	7.52257e-05
78675	CAZ	Cellulase	1.69964	0.0282282	3.22579	1.18808e-06
51211	CAZ	Cutinase	NS	NS	6.77028	7.10331e-05
111005	CAZ	Cutinase	NS	NS	5.61058	6.70588e-35
183603	CAZ	Licheninase	1.56146	8.18494e-28	NS	NS
70149	CAZ	Branched glucan degradation	NS	NS	1.96617	0.00037886
27940	CAZ	Branched glucan degradation	NS	NS	2.43904	0.000213683
76832	CAZ	Branched glucan degradation	NS	NS	2.65265	4.49392e-12
41602	CAZ	Pectin degrading	NS	NS	11.0834	1.90548e-17
51057 (bgn3)	CAZ	GH family 5	1.57248	0.000149595	NS	NS
51095	CAZ	Pectin lyase	NS	NS	4.57442	0.00237716
70659	CAZ	Fungal chitosanase	NS	NS	5.09296	0.000203987
43963 (tvc9)	CAZ	chitinase	NS	NS	-3.4037	1.97939e-07
35701	CAZ	cellulase	NS	NS	4.38925	0.046584
203450	CAZ	Chitinase	NS	NS	7.68882	0.000179627
220842	CAZ	exo-alpha-sialidase	-1.66931	1.35463e-38	NS	NS
66042	CAZ	exo-alpha-sialidase	-1.60653	0.0193926	NS	NS
76879	CAZ	GH family 72	NS	NS	2.63151	3.58042e-06
4556	CAZ	GDSL-like Lipase/Acylhydrolase	-1.95236	1.86457e-24	-2.02781	1.04832e-08
52707	CAZ	PL family 7 / Subf 4	NS	NS	4.8741	8.64062e-11
70901	CAZ	PL family 7 / Subf 4	NS	NS	7.67755	1.86716e-10
56038	CAZ	GH family 92	NS	NS	3.69006	3.36076e-06
71600	CAZ	GH family 92	NS	NS	4.74323	7.53626e-13
68030	CAZ	GH family 78	NS	NS	-2.06907	0.0101018
87418	CAZ	GH family 75	NS	NS	5.74515	4.57831e-14
62770	CAZ	PL family 8	NS	NS	7.82205	1.28358e-15
52642	CAZ	GH family 95	NS	NS	2.49637	1.29378e-07
58412	CAZ	GH family 45	NS	NS	-2.32772	0.000870504
77043	CAZ	CBM family 1	NS	NS	2.41408	0.000106345
76400	CAZ	CBM family 1	NS	NS	4.11539	0.0190829
59335	CAZ	GH family 45	NS	NS	4.3842	0.00585843
182161	CAZ	GH family 7	NS	NS	5.35195	0.000389322
85296	CAZ	GH family 72	-1.54582	0.0197108	5.69903	3.41506e-08
31499	CAZ	GH family 92	NS	NS	2.36753	1.38926e-07
184596	CAZ	GH family 125	NS	NS	4.50742	3.11736e-11
47208	CAZ	GH family 24	-2.12206	4.13312e-05	2.69649	3.80806e-06
70717	CAZ	GH family 93	NS	NS	5.1835	1.51537e-09
59637	CAZ	CE family 16	NS	NS	2.13467	0.0267089
163488	CAZ	GH family 88	NS	NS	2.18072	0.0133795
171010	CAZ	GH family 64	-1.98463	2.39505e-08	2.38362	0.00355991
50852	CAZ	GH family 76	NS	NS	2.61997	0.000107282
146304	CAZ	GH family 15	-1.74509	0.00438763	3.04076	0.000447917
32953	CAZ	GH family 5	NS	NS	3.09832	0.0122596
51554	CAZ	GH family 30	NS	NS	3.33581	3.21772e-07
56033	CAZ	GHs family 43	NS	NS	3.58383	9.36601e-07
230914	CAZ	GH family 128	NS	NS	3.73693	0.0361438
50803	CAZ	GT family 25	NS	NS	3.74283	0.0248189
72838	CAZ	GH family 11	NS	NS	3.84239	0.00063621
54091	CAZ	GH family 128	NS	NS	3.89436	0.000693227
51690	CAZ	CE family 1	NS	NS	3.9982	2.16307e-16
69973	CAZ	GH family 16	NS	NS	4.00191	0.000194833
126138	CAZ	GH family 10	NS	NS	4.07465	0.0226482
57209	CAZ	CE family 16	NS	NS	4.36683	0.0208423
77255	CAZ	GH family 79	NS	NS	4.42096	2.71075e-19
8282	CAZ	GHs family 11	NS	NS	4.78191	0.00645401
215593	CAZ	PL family 20	NS	NS	4.96655	0.00405196
48966	CAZ	GH family 62	NS	NS	5.31967	0.00043621
58493	CAZ	CE family 16	NS	NS	5.38496	0.00145805
45518	CAZ	GHs family 25	NS	NS	5.52219	1.81777e-06
65505	CAZ	GH family 11	NS	NS	5.58577	5.5849e-05
224618	CAZ	GH family 12	NS	NS	6.25362	1.6562e-06
89999	CAZ	GH family 18	NS	NS	6.41552	2.94628e-13
16072	CAZ	GH family 17	NS	NS	6.65413	2.82301e-07
55235	CAZ	GH family 16	NS	NS	6.86447	1.75669e-14
70926	CAZ	GH family 26	NS	NS	6.94062	1.96205e-06
32988	CAZ	PL family 20	NS	NS	7.18818	4.91838e-07
71604	CAZ	GH family 79	NS	NS	7.60594	1.70573e-23
231364	CAZ	CBM family 13	NS	NS	7.6989	8.48988e-11
53596	CAZ	CBM family 66	-3.31163	8.60022e-05	NS	NS
91306	CAZ	GH family 16	-1.95938	3.62475e-10	NS	NS
202252	CAZ	GH family 5	-1.87983	0.0136082	NS	NS
28149	CAZ	GH family 12	4.26184	0.0488828	NS	NS
150816	CAZ	GT family 1	-1.77416	0.0130114	NS	NS
69476	CAZ	GT family 32	-2.02831	1.00118e-05	NS	NS
30537	Plant-Related	4-coumarate-CoA ligase	NS	NS	6.86684	1.95947e-10
4943	Plant-Related	4-coumarate-CoA ligase	NS	NS	3.17603	1.94464e-08
80487	Plant-Related	4-coumarate-CoA ligase	NS	NS	2.96918	5.9857e-11
153303	Plant-Related	4-coumarate-CoA ligase	NS	NS	4.9206	2.09204e-15
195155	Plant-Related (PKS16 cluster)	4-coumarate-CoA ligase	NS	NS	4.33689	0.0034348
209780	Plant-Related	4-coumarate-CoA ligase	NS	NS	1.58577	0.000897014
152958	Plant-Related	4-coumarate-CoA ligase	-2.6274	2.45224e-05	NS	NS
53815	Plant-Related	anthocyanidin synthase	NS	NS	-2.11983	7.93042e-07
60613	Plant-Related	Catechol dioxygenase N terminus	NS	NS	2.36243	1.14579e-18
34270	Plant-Related	Flavonol reductase	NS	NS	3.45903	0.02153
174059	Plant-Related	catechol	-1.61745	5.59603e-09	NS	NS
55259	Plant-Related	anthranilate	-1.68883	1.1522e-17	NS	NS
53815	Plant-Related	anthocyanidin	NS	NS	-2.11983	7.93042e-07
59405	Plant-Related	cyanamide	-1.70707	1.20682e-19	NS	NS
51698	Plant-Related	Catechol dioxygenase	NS	NS	7.41611	2.10254e-09
199479	Plant-Related	Catechol dioxygenase	NS	NS	3.2627	1.81159e-07
36778	Plant-Related	phenol-monooxygenase	NS	NS	3.08463	0.000696559
46354	Plant-Related	phenol-monooxygenase	NS	NS	6.29849	1.31244e-06
70718	Plant-Related	phenol-monooxygenase	NS	NS	2.72038	0.0091787
189361	Plant-Related	phenol-monooxygenase	NS	NS	-1.67164	0.00597165
68727	Phytohormone	JA biosynthesis	-2.03915	2.25167e-06	2.22635	2.78939e-07
50461	Phytohormone	JA biosynthesis	NS	NS	1.65671	5.08153e-05
48835	Phytohormone	JA biosynthesis	NS	NS	5.2519	5.36257e-10
194445	Phytohormone	JA biosynthesis	NS	NS	6.90781	5.66549e-08
50177	Phytohormone	JA biosynthesis	NS	NS	2.21526	3.95312e-05
230724	Phytohormone	JA biosynthesis	NS	NS	2.64618	1.14226e-05
66237	Phytohormone	ethylene precursor	NS	NS	3.33281	0.0324563
42254	Phytohormone	possible indole-3-acetonitrile	NS	NS	3.96971	0.0279555
57245	Phytohormone	possible indole-3-acetonitrile	NS	NS	5.86481	2.58447e-06
189546	Phytohormone	possible indole-3-acetonitrile	3.15101	0.0263525	NS	NS
51662	Phytohormone	salicylate degrading	NS	NS	10.0548	1.8164e-10
147231	Phytohormone	salicylate degrading	NS	NS	4.26821	1.99229e-07
29989	Phytohormone	salicylate degrading	NS	NS	-2.21585	8.69291e-05
228034	Phytohormone	salicylate degrading	-2.69413	2.1809e-12	NS	NS
223757	Phytohormone	salicylate degrading	-3.12617	1.94393e-05	NS	NS
67727	Phytohormone	production of JA	NS	NS	2.66057	0.000328497
191945	Phytohormone (tex 6 cluster)	indoleamine 2,3-dioxygenase	-2.30424	0.000340875	-2.82219	0.000280749
127355	Phytohormone	indoleamine 2,3-dioxygenase	-2.46053	3.59086e-05	-1.8303	3.01755e-06
61327	Phytohormone	JA biosynthesis	-2.20695	6.1248e-14	NS	NS
229332	Phytohormone	JA biosynthesis	NS	NS	2.67438	0.00322873
79625	Phytohormone	4-aminobutyrate aminotransferase (GABA)	1.66946	0.000257988	NS	NS
53497	Phytohormone (GliP cluster)	ethylene precursor	-2.04534	2.29501e-06	3.2692	1.34482e-07
127285	Phytohormone	ethylene precursor	NS	NS	3.16096	2.98654e-07
191817	Phytohormone (Glv remnant cluster)	ethylene precursor	NS	NS	3.89048	9.03909e-05
31830	Oxylipin	19-(S)-HETE, EET, THETA; 9(10)-EpOME or 12(13)-EpOME	1.78781	0.000922021	NS	NS
40365	Oxylipin	19-(S)-HETE, EET, THETA; 9(10)-EpOME or 12(13)-EpOME	NS	NS	2.35907	0.000326909
210109	Oxylipin	19-(S)-HETE, EET, THETA; 9(10)-EpOME or 12(13)-EpOME	NS	NS	1.80946	1.10665e-10
91340	Oxylipin	19-(S)-HETE, EET, THETA; 9(10)-EpOME or 12(13)-EpOME	NS	NS	2.03637	3.80774e-07
58466	Oxylipin	γ-linonenate	NS	NS	-2.22291	0.000776526
212112	Oxylipin	20-HETE; 20-OH-LBT4	NS	NS	1.85674	3.88721e-06
31830	Oxylipin	19-(S)-HETE, EET, THETA; 9(10)-EpOME or 12(13)-EpOME	1.78781	0.000922021	NS	NS
66408	Oxylipin	DHETE; ethylene oxide	1.62642	3.30705e-14	NS	NS
45094	Oxylipin	DHETE; ethylene oxide	-2.62434	0.0113416	3.59625	1.11017e-13
209270	Oxylipin	DHETE; ethylene oxide	-2.16858	2.51504e-21	NS	NS
46591	Oxylipin	15-hydroxyprostaglandin dehydrogenase	-2.65496	0.0328992	2.65069	0.00300826
53963	Oxylipin	15-hydroxyprostaglandin dehydrogenase	NS	NS	4.3364	1.78016e-10
64821	Oxylipin	19-(S)-HETE, EET, THETA; 9(10)-EpOME or 12(13)-EpOME	NS	NS	7.24845	8.45608e-09
90820	Oxylipin	19-(S)-HETE, EET, THETA; 9(10)-EpOME or 12(13)-EpOME	NS	NS	1.82336	0.000138024
193209	Oxylipin	19-(S)-HETE, EET, THETA; 9(10)-EpOME or 12(13)-EpOME	NS	NS	3.00865	0.00574114
60180	Oxylipin (tex14 cluster)	19-(S)-HETE, EET, THETA; 9(10)-EpOME or 12(13)-EpOME	NS	NS	1.60181	0.0477294
49165	Oxylipin (tex11 cluster)	19-(S)-HETE, EET, THETA; 9(10)-EpOME or 12(13)-EpOME	4.31665	0.0440477	NS	NS
170454	Oxylipin	19-(S)-HETE, EET, THETA; 9(10)-EpOME or 12(13)-EpOME	NS	NS	-2.41319	0.000483305
90966	Oxylipin	19-(S)-HETE, EET, THETA; 9(10)-EpOME or 12(13)-EpOME	2.10581	2.45807e-14	NS	NS
59982	Oxylipin	19-(S)-HETE, EET, THETA; 9(10)-EpOME or 12(13)-EpOME	NS	NS	-2.87107	0.00278026
190955	Oxylipin	19-(S)-HETE, EET, THETA; 9(10)-EpOME or 12(13)-EpOME	3.65096	0.000214017	8.69833	2.48157e-45
75420	Oxylipin	prostaglandin H2 to thromboxane	NS	NS	2.25763	2.70537e-11
216161	Oxylipin (GliP cluster)	prostaglandin H2 to thromboxane	-2.42935	6.02191e-09	4.64163	4.21498e-18
37058	Nitrogen Metabolism	NmrA-like	-2.19319	9.01035e-05	NS	NS
28606	Nitrogen Metabolism (PKS12 cluster)	NmrA-like	-1.61768	0.000494659	NS	NS
60986	Nitrogen Metabolism	NmrA-like	2.58616	0.0201445	NS	NS
50993	Nitrogen Metabolism	NmrA-like	NS	NS	2.68774	0.0136804
191851	Nitrogen Metabolism	NmrA-like	NS	NS	3.47431	0.00162438
68935	Nitrogen Metabolism	NmrA-like	NS	NS	-2.85917	0.0435812
47961	Nitrogen Metabolism	nitronate monooxygenase	NS	NS	2.06356	0.000362457
55583	Nitrogen Metabolism	nitronate monooxygenase	NS	NS	3.21905	2.41473e-11
83817	Nitrogen Metabolism	nitric oxide dioxygenase	NS	NS	-1.6085	0.000330303
168068	Nitrogen Metabolism	Nitrite/sulfite reductase domain	2.79546	0.00152373	NS	NS
177810	Nitrogen Metabolism	nitrate reductase	2.7596	0.00407071	NS	NS
61018	Nitrogen Metabolism	nitric oxide synthase	NS	NS	-1.99904	0.0101758
111126	Nitrogen Metabolism	complex V of ETC	NS	NS	-1.98268	0.00111828
30270	Nitrogen Metabolism	glutamate synthase	NS	NS	6.17417	8.64062e-11
54998	Defense	Glyoxalase/Bleomycin resistance	Antibiotic	NS	NS	2.92343	6.11862e-07
230490	Defense	Glyoxalase/Bleomycin resistance	Antibiotic	NS	NS	2.49772	0.00656409
16560	Defense	biotransformation of arylamine/heterocyclic amine	Antibiotic	NS	NS	2.63005	6.02705e-15
28223	Defense	biotransformation of arylamine/heterocyclic amine	Antibiotic	NS	NS	6.67128	0.000430044
118304	Defense	biotransformation of arylamine/heterocyclic amine	Antibiotic	NS	NS	4.99081	2.59478e-06
141683	Defense	biotransformation of arylamine/heterocyclic amine	Antibiotic	NS	NS	3.66691	0.0181107
27816	Defense	Metallo-beta-lactamase superfamily	Antibiotic	NS	NS	2.74925	9.31912e-07
39833	Defense	Metallo-beta-lactamase superfamily	Antibiotic	-2.53839	0.0161091	3.59157	9.44861e-05
194271	Defense	Metallo-beta-lactamase superfamily	Antibiotic	NS	NS	2.96834	6.61663e-09
219338	Defense	Metallo-beta-lactamase superfamily	Antibiotic	NS	NS	2.0053	0.00254126
22705	Defense	Metallo-beta-lactamase superfamily	Antibiotic	NS	NS	1.50781	0.0202156
46594	Defense	Beta-lactamase	Antibiotic	-2.1639	6.73324e-08	NS	NS
55157	Defense (tex5 cluster)	Beta-lactamase	Antibiotic	-1.63844	3.49557e-12	NS	NS
59845	Defense	Beta-lactamase	Antibiotic	-1.50197	0.0551494	-2.65367	0.0167195
89795	Defense	Beta-lactamase	Antibiotic	-1.7629	8.58139e-25	NS	NS
175768	Defense	Beta-lactamase	Antibiotic	-2.3081	6.22318e-11	NS	NS
190993	Defense	Beta-lactamase	Antibiotic	-1.55176	6.47986e-12	NS	NS
194415	Defense	secreted lipase	Antibiotic	NS	NS	4.79447	0.00203715
214216	Defense	Bleomycin hydrolases	Antibiotic	NS	NS	2.27472	4.15162e-07
222705	Defense	Metallo-beta-lactamase	Antibiotic	NS	NS	1.50781	0.0202156
36910	Defense (tex25 cluster)	berberine-like	Antimicrobial	NS	NS	2.85509	7.21133e-07
192534	Defense	berberine-like	Antimicrobial	NS	NS	3.54944	4.9596e-07
170440 (Vdn5)	Defense	berberine-like	Antimicrobial	-1.57292	4.23564e-05	NS	NS
222442	Defense	CVNH	Antimicrobial	NS	NS	1.58192	0.0382892
222490	Defense	Colicin	Antimicrobial	NS	NS	2.35259	0.00530246
25639	Defense	Conotoxin	Antimicrobial	NS	NS	3.37511	0.00292414
85599	Defense	fungalysin	Antimicrobial	-3.15714	0.00349985	6.78607	2.27595e-06
53582 (Vdn13)	Defense	cyclohexone metabolism	Antimicrobial	-1.86951	0.0022629	1.79166	0.0345513
149874	Defense	cyclohexone metabolism	Antimicrobial	NS	NS	4.17278	0.00241989
211887	Defense	cyclohexone metabolism	Antimicrobial	-1.9278	6.80314e-09	NS	NS
44989	Defense	isoquinoline biosynthesis	Antimicrobial	NS	NS	5.16967	0.0119216
190914	Defense	isoquinoline biosynthesis	Antimicrobial	NS	NS	2.40833	0.000532786
58448	Defense	berberine-like	Antimicrobial	NS	NS	4.07686	0.00172696
204880	Defense	berberine-like	Antimicrobial	NS	NS	-3.12887	0.000110494
61552	Defense	MatE	Drug Transport/Resistance	NS	NS	2.00531	0.000622436
182026	Defense	multidrug transport	Drug Transport/Resistance	-2.25457	1.77983e-32	NS	NS
52608	Defense	pleiotrophic drug resistance	Drug Transport/Resistance	-1.78449	6.32556e-11	NS	NS
64931	Defense	pleiotrophic drug resistance	Drug Transport/Resistance	-2.22261	1.76715e-05	1.78734	2.17602e-05
155403	Defense	pleiotrophic drug resistance	Drug Transport/Resistance	NS	NS	3.30759	3.45736e-05
190418	Defense	pleiotrophic drug resistance	Drug Transport/Resistance	NS	NS	1.83713	0.000867426
225760	Defense (tex7 cluster)	pleiotrophic drug resistance	Drug Transport/Resistance	NS	NS	4.01831	0.0181127
187765	Defense (PSK6 cluster)	pleiotrophic drug resistance	Drug Transport/Resistance	NS	NS	-2.7699	7.85382e-06
47998	Defense	tamoxifen metabolism	Drug Transport/Resistance	-1.60746	0.0287738	NS	NS
194498	Defense	arsenic resistence	Drug Transport/Resistance	2.6903	4.51857e-05	NS	NS
63462	Defense	catalase	Free Radical Attack	NS	NS	3.81819	5.12883e-05
71997	Defense	catalase	Free Radical Attack	NS	NS	2.66856	6.69238e-27
88881	Defense	catalase	Free Radical Attack	6.16424	8.65826e-11	6.73625	6.67014e-09
166093	Defense	catalase	Free Radical Attack	NS	NS	6.70773	1.53336e-06
12934	Defense	peroxidase	Free Radical Attack	NS	NS	-3.14929	0.0051099
67284	Defense	peroxidase	Free Radical Attack	NS	NS	-2.86299	0.0029411
58307	Defense	peroxidase	Free Radical Attack	NS	NS	1.90484	0.00924006
33558	Defense	reduces hyperperoxide	Free Radical Attack	NS	NS	4.05235	0.0227383
91258	Defense	glutathione transferase	Free Radical Attack	NS	NS	4.4646	5.49454e-29
200972	Defense	Glutathione-dependent formaldehyde-activating enzyme	Free Radical Attack	NS	NS	2.19792	0.0111262
29138	Defense	Glutathione-dependent formaldehyde-activating enzyme	Free Radical Attack	NS	NS	2.46147	0.00042353
32008	Defense	Glutathione-dependent formaldehyde-activating enzyme	Free Radical Attack	NS	NS	1.63775	0.00470406
32491	Defense	Glutathione-dependent formaldehyde-activating enzyme	Free Radical Attack	NS	NS	5.41617	4.65032e-12
63451	Defense	Glutathione-dependent formaldehyde-activating enzyme	Free Radical Attack	-2.69864	0.0106283	3.28706	0.00317314
17565	Defense	Glutathione-S-Trfase_C-like	Free Radical Attack	NS	NS	1.56778	0.0113447
51640	Defense	Glutathione-S-Trfase_C-like	Free Radical Attack	NS	NS	2.82554	0.00516837
89283	Defense	Glutathione-S-Trfase_C-like	Free Radical Attack	NS	NS	2.28443	7.04831e-08
28822	Defense (PKS18 cluster)	Glutathione-dependent formaldehyde-activating enzyme	Free Radical Attack	-3.00782	1.8429e-05	NS	NS
216824	Defense	Glutathione-S-Trfase_C-like	Free Radical Attack	-2.08184	2.61035e-15	NS	NS
29941	Defense	Glutathione S-transferase	Free Radical Attack	NS	NS	2.81504	2.03718e-10
30156	Defense	Glutathione S-transferase	Free Radical Attack	NS	NS	1.59831	2.97922e-11
41856	Defense	Glutathione S-transferase	Free Radical Attack	NS	NS	2.06168	2.311e-07
77999	Defense	Glutathione-S-Trfase_C-like	Free Radical Attack	-1.93382	2.81799e-08	NS	NS
41929	Defense	Glutathione S-transferase	Free Radical Attack	NS	NS	5.41847	0.00276393
47897	Defense	Glutathione S-transferase	Free Radical Attack	-1.89829	0.00925428	2.32574	1.49611e-07
59338	Defense	Glutathione S-transferase	Free Radical Attack	-1.66289	1.27018e-12	2.10885	3.43859e-06
216157	Defense (GliP cluster)	Glutathione S-transferase	Free Radical Attack	-2.40274	7.84237e-18	3.00352	6.29871e-07
231671	Defense	Glutathione S-transferase	Free Radical Attack	1.86293	6.39496e-08	NS	NS
38685	Defense	S-(hydroxymethyl)glutathione dehydrogenase	Free Radical Attack	NS	NS	5.84171	0.0418155
117962	Defense	Dioxygenase	Free Radical Attack	NS	NS	4.45436	9.23075e-06
36134	Defense	Porphyrin biosynthesis	Other	NS	NS	2.308	1.46259e-11
45334	Defense	Pyoverdine/dityrosine biosynthesis	Other	NS	NS	-4.40203	0.0227162
187811	Defense	Pyoverdine/dityrosine biosynthesis	Other	NS	NS	4.81207	7.23199e-05
67880	Defense	Soluble epoxide hydrolase	Other	-2.54118	6.44147e-07	NS	NS
34890	Defense	Stress responsive A/B Barrel Domain	Other	2.40537	1.69291e-07	NS	NS
213565	Defense	Stress responsive A/B Barrel Domain	Other	NS	NS	2.10158	1.7862e-06
85052	Defense	B-cell receptor related	Other	-1.54039	5.53537e-45	NS	NS
227849	Defense	L-gulonolactone oxidase	Other	NS	NS	3.72324	0.00141184
41538	Defense	DSBA-like structure	Virulence	NS	NS	1.87268	4.00055e-05
43	Defense	Salmonella virulence plasmid	Virulence	-1.69345	0.00404703	NS	NS
49	Defense	Salmonella virulence plasmid	Virulence	NS	NS	3.32379	1.1192e-12
52424	General Enzyme	Acetyltransferase	NS	NS	-1.73148	0.00192404
182631	General Enzyme	Acetyltransferase	-1.83904	0.000158299	NS	NS
231769	General Enzyme	Acetyltransferase	-1.61839	3.39513e-21	NS	NS
34071	General Enzyme	Acetyltransferase	-1.59613	2.09043e-15	NS	NS
39063	General Enzyme	Acetyltransferase	NS	NS	-1.90817	8.00029e-06
63518	General Enzyme	Acetyltransferase	NS	NS	-1.72824	0.000510409
49190	General Enzyme (tex11 cluster)	Acetyltransferase	NS	NS	1.78183	9.00529e-07
226011	General Enzyme	Acetyltransferase	NS	NS	1.88293	0.0133107
215479	General Enzyme	Acetyltransferase	NS	NS	1.8916	1.2621e-05
45343	General Enzyme	Acetyltransferase	NS	NS	2.52609	0.00044753
84152	General Enzyme	Acetyltransferase	NS	NS	4.46291	2.24166e-05
34877	General Enzyme	Acyltransferase family	NS	NS	3.8143	0.0325649
29309	General Enzyme	ADP-ribosylglycohydrolase	-1.70989	0.000237728	NS	NS
56535	General Enzyme	ADP-ribosylglycohydrolase	NS	NS	2.2619	0.000112369
53800	General Enzyme	Aldolase/RraA	2.00295	0.0563565	-3.04103	0.00391238
209448	General Enzyme	Amidohydrolase family	-1.79875	1.27819e-06	NS	NS
70570	General Enzyme	Amidohydrolase family	2.02592	4.19869e-09	NS	NS
50824	General Enzyme	Methyltransferase domain	-1.88206	4.76662e-05	2.72919	0.000751734
58221	General Enzyme	Carbonic anhydrase	-1.5281	6.7202e-07	NS	NS
66123	General Enzyme	hydrolase	NS	NS	2.30983	6.0502e-07
59881	General Enzyme	hydrolase	NS	NS	4.42265	0.000196831
59236	General Enzyme	Methyltransferase	-3.40354	3.47159e-09	NS	NS
64973	General Enzyme	Methyltransferase	-1.84838	0.000434936	NS	NS
58652	General Enzyme	Methyltransferase	1.59775	1.63709e-15	NS	NS
37429	General Enzyme	Methyltransferase	2.34834	4.4254e-09	NS	NS
194798	General Enzyme	Methyltransferase	NS	NS	1.79453	8.20512e-05
69909	General Enzyme	Acetyltransferase	NS	NS	2.12762	0.0020815
70227	General Enzyme	Methyltransferase	NS	NS	2.91841	1.15898e-05
86174	General Enzyme (PKS8 cluster)	Oxidoreductase	NS	NS	3.04399	5.9517e-12
49834	General Enzyme	Peptidase	4.38687	3.36537e-06	5.09493	3.90896e-11
30331	General Enzyme	Peptidase	NS	NS	3.0817	0.00100592
59921	General Enzyme	Peptidase	NS	NS	3.74272	2.02592e-07
64933	General Enzyme	Peptidase	NS	NS	2.48487	0.0105965
4632	General Enzyme	Peptidase	-1.90069	0.00515466	4.28316	2.97229e-05
66654	General Enzyme	Peptidase	NS	NS	1.51685	0.000162386
153866	General Enzyme	Peptidase	NS	NS	1.90659	0.00359098
152938	General Enzyme	Peptidase	NS	NS	2.20195	0.0275815
152078	General Enzyme	Permease for cytosine/purines, uracil, thiamine, allantoin	1.7187	0.0378786	NS	NS
87714	General Enzyme	Permease for cytosine/purines, uracil, thiamine, allantoin	-1.60034	6.21507e-06	NS	NS
129013	General Enzyme	Phosphorylase superfamily	NS	NS	2.4429	5.32041e-07
46556	General Enzyme	Phosphorylase superfamily	NS	NS	4.11819	0.00616689
229003	General Enzyme	Phosphotransferase enzyme family	-2.74013	1.70249e-07	NS	NS
83973	General Enzyme	Phosphotransferase enzyme family	NS	NS	2.20934	8.5851e-11
66643	General Enzyme	Pyridine nucleotide-disulphide oxidoreductase	NS	NS	2.12401	0.0454338
58598	General Enzyme	Pyridine nucleotide-disulphide oxidoreductase	NS	NS	2.96098	6.11664e-08
28903	General Enzyme	Pyridine nucleotide-disulphide oxidoreductase	NS	NS	3.37673	3.32526e-10
232423	General Enzyme	Pyridoxamine 5'-phosphate oxidase	-1.9538	1.55801e-13	NS	NS
57301	General Enzyme	Pyridoxamine 5'-phosphate oxidase	NS	NS	2.66696	1.89775e-07
63697	General Enzyme	Peptidase	NS	NS	1.66096	2.692e-06
223467	General Enzyme	Peptidase	NS	NS	2.38661	0.00507074
35229	General Enzyme	Peptidase	NS	NS	2.75254	1.26803e-09
69106	General Enzyme	Methyltransferase	-1.89262	0.00017994	NS	NS
151414	General Enzyme	Transferase family	NS	NS	-4.95725	1.55194e-05
147666	General Enzyme	Transferase family	NS	NS	-4.45673	2.01459e-07
47880	General Enzyme	Transferase family	NS	NS	1.50516	0.00726871
36006	General Enzyme	tripeptidyl-peptidase I	NS	NS	-4.51486	0.00165702
192452	General Enzyme	tripeptidyl-peptidase I	NS	NS	2.19078	0.00260367
87425	General Enzyme	tripeptidyl-peptidase I	NS	NS	5.01525	1.72008e-11
36679	General Enzyme	Dehydrogenase	-1.8901	0.034499	NS	NS
42829	General Enzyme	Dehydrogenase	-1.63396	5.27056e-17	NS	NS
43673	General Enzyme	Dehydrogenase	NS	NS	4.42446	2.20547e-06
44846	General Enzyme	Dehydrogenase	2.54456	0.0116782	NS	NS
52177	General Enzyme	Dehydrogenase	-1.82521	0.000111974	NS	NS
59205	General Enzyme	Dehydrogenase	-2.58566	0.0460558	NS	NS
63798	General Enzyme	Dehydrogenase	NS	NS	2.55957	3.16871e-12
69086	General Enzyme	Dehydrogenase	5.42187	0.000899745	NS	NS
137096	General Enzyme	Dehydrogenase	-1.65359	9.41832e-08	NS	NS
204554	General Enzyme	Dehydrogenase	-1.63306	0.0437885	NS	NS
206063	General Enzyme	Dehydrogenase	-1.97759	0.00430956	NS	NS
209800	General Enzyme (tex12 cluster)	Dehydrogenase	NS	NS	2.18913	6.10651e-14
85432	General Enzyme	Dehydrogenase	-1.53936	5.28686e-06	NS	NS
55236	General Enzyme	Dehydrogenase	NS	NS	2.67457	2.31191e-13
34413	Amino Acid Metabolism	amino acid permease	1.83722	0.00183042	NS	NS
41810	Amino Acid Metabolism	amino acid permease	NS	NS	4.03381	0.00199659
44396	Amino Acid Metabolism	amino acid permease	NS	NS	6.26243	4.84492e-05
44554	Amino Acid Metabolism	amino acid permease	1.55283	6.65967e-09	-2.29492	0.000156862
44930	Amino Acid Metabolism	amino acid permease	NS	NS	1.59156	0.0351373
45230	Amino Acid Metabolism	amino acid permease	NS	NS	3.05189	1.88743e-11
46994	Amino Acid Metabolism	amino acid permease	NS	NS	1.5029	0.0484204
50896	Amino Acid Metabolism	amino acid permease	NS	NS	1.71738	0.0345251
56645	Amino Acid Metabolism	amino acid permease	NS	NS	2.06092	0.0186337
69335	Amino Acid Metabolism	amino acid permease	NS	NS	3.36957	9.3124e-05
69432	Amino Acid Metabolism	amino acid permease	3.15208	1.54035e-16	2.21186	0.0150925
77313	Amino Acid Metabolism	amino acid permease	NS	NS	-1.66128	0.000913357
85436	Amino Acid Metabolism	amino acid permease	-2.03276	4.553e-10	NS	NS
149098	Amino Acid Metabolism	amino acid permease	NS	NS	4.45472	0.0157246
177947	Amino Acid Metabolism	amino acid permease	NS	NS	-2.81891	3.00316e-08
192166	Amino Acid Metabolism	amino acid permease	8.85431	2.40493e-10	NS	NS
200088	Amino Acid Metabolism	amino acid permease	NS	NS	3.27533	0.0127442
222688	Amino Acid Metabolism	amino acid permease	NS	NS	4.56996	1.3461e-09
31697	Amino Acid Metabolism	lysine biosynthesis	NS	NS	1.86323	3.6372e-09
36970	Amino Acid Metabolism	lysine biosynthesis	NS	NS	4.51092	3.21947e-12
41640	Amino Acid Metabolism	lysine biosynthesis	NS	NS	2.57701	6.52751e-09
195254	Amino Acid Metabolism	lysine biosynthesis	NS	NS	4.34615	0.00018454
215195	Amino Acid Metabolism (PKS8 cluster)	lysine biosynthesis	NS	NS	3.96498	3.64911e-20
39979	Amino Acid Metabolism	serine biosynthesis	1.50303	0.00339381	NS	NS
84807	Amino Acid Metabolism	serine biosynthesis	NS	NS	5.16452	1.52148e-17
193605	Amino Acid Metabolism	serine biosynthesis	NS	NS	1.73822	1.43635e-09
172947	Amino Acid Metabolism	serine biosynthesis	-1.84527	1.74393e-13	NS	NS
13138	Amino Acid Metabolism	serine biosynthesis	NS	NS	2.06087	0.00247755
33449	Amino Acid Metabolism	serine biosynthesis	NS	NS	4.51862	0.00146757
148028	Amino Acid Metabolism	serine biosynthesis	NS	NS	3.29351	0.00137988
42357	Amino Acid Metabolism	folate and aromatic aa	NS	NS	4.60519	0.00234804
42399	Amino Acid Metabolism	folate and aromatic aa	NS	NS	1.99117	0.000328497
52473	Amino Acid Metabolism	folate and aromatic aa	NS	NS	1.66189	7.35028e-05
67075	Amino Acid Metabolism	Asp/Glu/Hydantoin racemase	1.56064	1.6746e-05	NS	NS
58203	Amino Acid Metabolism	L-asparaginase II	1.71697	2.07395e-17	NS	NS
175758	Amino Acid Metabolism	Transmembrane amino acid transporter protein	NS	NS	1.75239	0.043425
3383	Amino Acid Metabolism	tyrosinase	NS	NS	3.18492	0.0431421
210987	Amino Acid Metabolism	Valine, leucine and isoleucine biosynthesis	NS	NS	2.9116	1.40011e-09
151736	Amino Acid Metabolism	agmatinase	NS	NS	2.34773	9.34128e-06
28899	Amino Acid Metabolism	Aminotransferase class I and II	NS	NS	2.96157	0.00971929
82194	Amino Acid Metabolism	Aspartate kinase	NS	NS	-1.88006	3.14682e-09
71646	Amino Acid Metabolism	Serine racemase	-1.76736	7.14207e-17	NS	NS
47494	Amino Acid Metabolism	proline degradation	-2.19706	0.000860153	-3.25752	0.0496426
57212	Amino Acid Metabolism (PSK1 cluster)	Carbon-nitrogen hydrolase	1.93161	5.45927e-06	NS	NS
54900	Amino Acid Metabolism	Cystathionine beta-lyases/gamma-synthases	-1.58689	1.53463e-23	NS	NS
46589	Amino Acid Metabolism	Diamine acetyltransferase	-1.81083	3.06973e-14	NS	NS
50243	Amino Acid Metabolism	H+/oligopeptide symporter	NS	NS	-2.26664	0.0129239
77713	Amino Acid Metabolism	Aminotransferase class I and II	NS	NS	2.1874	7.42837e-07
131384	Amino Acid Metabolism	serine hydrolyase	NS	NS	2.06087	0.00247755
30704	Amino Acid Metabolism	Predicted spermine/spermidine synthase	1.79406	1.01621e-07	NS	NS
194210	Amino Acid Metabolism	Predicted spermine/spermidine synthase	NS	NS	2.17413	0.0197383
64561	Amino Acid Metabolism	Prolyl 4-hydroxylase alpha subunit	NS	NS	3.07493	1.05624e-07
90003	Amino Acid Metabolism (tex12 cluster)	Trypsin	NS	NS	5.37527	7.4596e-07
119401	Amino Acid Metabolism	aralkylamine N-acetyltransferase	-1.99026	0.00590061	2.88448	1.38371e-08
195287	Inorganic Metabolism	iron permease	2.63762	6.69497e-08	NS	NS
147314	Inorganic Metabolism	ferric reductase	3.06951	0.0147046	NS	NS
58874	Inorganic Metabolism	ferric reductase	-1.58996	0.00803584	NS	NS
230771	Inorganic Metabolism	cell surface ferric activity	NS	NS	-2.1447	0.00368896
80124	Inorganic Metabolism	Ni transporter	2.09114	0.000577249	NS	NS
222788	Inorganic Metabolism	Iron/Zinc transporter	-1.73074	0.0018676	-2.82096	0.00243703
84212	Inorganic Metabolism	Zinc transporter	NS	NS	1.79267	0.00161412
43860	Inorganic Metabolism	heavy metal transporter	-1.50816	1.0139e-08	NS	NS
83751	Inorganic Metabolism	heavy metal transporter	NS	NS	4.70283	8.4491e-11
83020	Inorganic Metabolism	NRP sideropore	NS	NS	3.35561	3.6551e-15
53518	Secondary Metabolite	beta-ketide	-1.84907	0.0210953	2.39652	1.99753e-06
66940 (tex1)	Secondary Metabolite	NRSP	-2.14369	7.24567e-15	NS	NS
46961 (tex15)	Secondary Metabolite	NRSP	-1.56365	3.25198e-07	-1.98051	0.000651416
78708 (tex18)	Secondary Metabolite	NRSP	-2.0308	4.16792e-25	NS	NS
625540 (tex5)	Secondary Metabolite	NRSP	-1.56904	0.0201372	NS	NS
70770 (tex6)	Secondary Metabolite	NRSP	-1.90769	0.00497498	-4.50293	1.03633e-28
68467 (tex7)	Secondary Metabolite	NRSP	3.12861	0.043791	2.83586	0.0062925
50383	Secondary Metabolite	NRSP	NS	NS	3.01978	1.8153e-05
220662 (tex25)	Secondary Metabolite	NRSP	NS	NS	-5.46269	1.95766e-13
47905 (tex12)	Secondary Metabolite	NRSP	-1.99044	0.0129084	NS	NS
55825	Secondary Metabolite	P450 cytochromes	NS	NS	1.51925	0.0321611
60000	Secondary Metabolite (PKS15 cluster)	P450 cytochromes	NS	NS	2.16238	0.0278283
190955	Secondary Metabolite	P450 cytochromes	3.65096	0.000214017	8.69833	2.48157e-45
194303	Secondary Metabolite	P450 cytochromes	NS	NS	4.62408	1.45672e-06
70946	Secondary Metabolite	P450 cytochromes	NS	NS	3.26027	2.95113e-06
50949	Secondary Metabolite	P450 cytochromes	NS	NS	1.77721	2.17602e-05
53366 (Vdn1)	Secondary Metabolite	P450 cytochromes	NS	NS	1.64093	0.0460127
196674	Secondary Metabolite	P450 cytochromes	NS	NS	3.55974	0.000283881
147207	Secondary Metabolite (tex25 cluster)	P450 cytochromes	-1.61581	0.0134525	-3.79212	6.31015e-06
46635	Secondary Metabolite	P450 cytochromes	1.78857	8.46061e-41	NS	NS
151337 (Vdn12)	Secondary Metabolite	P450 cytochromes	NS	NS	2.02091	0.000151337
126116	Secondary Metabolite	P450 cytochromes	-2.07381	0.000467089	NS	NS
230790 (Vdn3)	Secondary Metabolite	P450 cytochromes	-1.60348	0.00422639	NS	NS
53375 (Vdn2)	Secondary Metabolite	P450 cytochromes	-1.56508	0.00589677	NS	NS
60068	Secondary Metabolite	P450 cytochromes	-1.25415	0.0461332	3.27349	8.02219e-05
91346	Secondary Metabolite (GliP cluster)	P450 cytochromes	-1.54846	3.08612e-25	NS	NS
196018	Secondary Metabolite	P450 cytochromes	-2.10871	0.000443386	NS	NS
209609	Secondary Metabolite	PKS4	NS	NS	5.96732	2.15862e-08
204731	Secondary Metabolite	PKS	NS	NS	2.13615	0.007011
47828	Secondary Metabolite	PKS11	NS	NS	2.0081	0.00982238
151590	Secondary Metabolite	PKS14	NS	NS	-1.85518	0.000691173
62549	Secondary Metabolite	PKS6	-2.81409	3.27601e-10	-2.41366	0.0154749
161465	Secondary Metabolite	PKS	-2.57199	2.22761e-08	NS	NS
20101	Secondary Metabolite	PKS1	-1.54866	0.000573225	NS	NS
60996	Secondary Metabolite	SnoA-like polyketide synthase	NS	NS	1.54063	0.0347965
18729	Secondary Metabolite	sscp	NS	NS	2.19246	3.68798e-05
27800	Secondary Metabolite	sscp	-2.43495	1.19657e-06	NS	NS
28871	Secondary Metabolite	sscp	NS	NS	9.08829	0.00229039
37219	Secondary Metabolite	sscp	NS	NS	3.28745	0.0158069
40262	Secondary Metabolite	sscp	NS	NS	4.89209	0.00950202
50670	Secondary Metabolite	sscp	NS	NS	-2.18726	0.0113447
66299	Secondary Metabolite	sscp	NS	NS	3.51171	0.00068073
69431	Secondary Metabolite	sscp	3.22569	0.00228208	NS	NS
69582	Secondary Metabolite	sscp	NS	NS	4.03244	0.00368644
71692	Secondary Metabolite	sscp	-1.58992	3.6162e-55	NS	NS
92793	Secondary Metabolite	sscp	-2.60175	4.72665e-09	NS	NS
110875	Secondary Metabolite	sscp	NS	NS	2.10608	0.0289403
110896	Secondary Metabolite	sscp	NS	NS	3.47102	5.51603e-05
111274	Secondary Metabolite	sscp	NS	NS	5.79685	1.04042e-08
111995	Secondary Metabolite	sscp	-2.51569	2.93262e-10
40972	Secondary Metabolite	sscp	NS	NS	3.80357	0.00944631
51237	Secondary Metabolite	sscp	NS	NS	3.85175	0.00586337
55747	Secondary Metabolite	sscp	NS	NS	6.32562	4.66875e-07
60144	Secondary Metabolite	sscp	-2.70848	0.0124329	NS	NS
63188	Secondary Metabolite	sscp	NS	NS	2.45175	0.0251043
69117	Secondary Metabolite	sscp	NS	NS	6.59712	0.000654298
45236	Secondary Metabolite	sscp	NS	NS	3.95295	0.00072306
72996	Secondary Metabolite	sscp	NS	NS	5.09552	6.22029e-16
32996	Secondary Metabolite	sscp	3.86104	0.0339007	5.38054	1.48489e-06
38080	Secondary Metabolite	sscp	-2.15737	0.00823555	NS	NS
39899	Secondary Metabolite	sscp	NS	NS	5.0371	0.000292077
64898	Secondary Metabolite	sscp	-1.74989	0.023237	NS	NS
65233	Secondary Metabolite	sscp	NS	NS	3.86646	0.0248876
66108	Secondary Metabolite	sscp	-2.57653	0.00264062	NS	NS
66361	Secondary Metabolite	sscp	NS	NS	2.54869	2.35767e-05
68937	Secondary Metabolite	sscp	-1.81544	0.00487456	NS	NS
70780	Secondary Metabolite	sscp	NS	NS	2.48235	0.0159068
77560	Secondary Metabolite	sscp	NS	NS	7.21809	4.28815e-12
79197	Secondary Metabolite	sscp	NS	NS	4.21744	0.000877237
79473	Secondary Metabolite	sscp	-2.3568	7.2839e-05	NS	NS
80895	Secondary Metabolite	sscp	-2.16885	5.23031e-06	NS	NS
86324	Secondary Metabolite	sscp	-2.02169	1.03232e-12	-2.34809	5.05222e-06
93159	Secondary Metabolite	sscp	-2.02317	3.49872e-31	-5.27461	1.79203e-42
93159	Secondary Metabolite	sscp	-2.97769	0.00025778	7.25262	1.26529e-26
111642	Secondary Metabolite	sscp	NS	NS	6.90371	5.32359e-08
111979	Secondary Metabolite	sscp	NS	NS	3.94962	0.00049324
209337	Secondary Metabolite	sscp	-2.58382	0.00198168	NS	NS
211280	Secondary Metabolite	sscp	-3.02359	2.20766e-10	-2.94362	0.00291786
214571	Secondary Metabolite	sscp	NS	NS	7.67972	4.66676e-05
216485	Secondary Metabolite	sscp	NS	NS	6.63818	2.31672e-05
228753	Secondary Metabolite	sscp	NS	NS	3.90935	1.06825e-05
26079	Secondary Metabolite	sscp	NS	NS	3.02966	0.00514427
60325	Secondary Metabolite	sscp	-1.53234	8.88601e-08	NS	NS
62229	Secondary Metabolite	sscp	NS	NS	3.65383	0.0136132
63571	Secondary Metabolite	sscp	5.05573	0.000730602	NS	NS
68860	Secondary Metabolite	sscp	2.22367	0.0188838	NS	NS
83634	Secondary Metabolite	sscp	NS	NS	2.01795	0.0113447
27592	Secondary Metabolite	sscp	NS	NS	5.44668	2.64649e-22
111830	Secondary Metabolite	sscp	NS	NS	6.27438	6.02705e-15
61638	Secondary Metabolite	sscp	NS	NS	4.58641	2.11189e-08
31830	Secondary Metabolite	unspecific monooxygenase	1.78781	0.000922021	NS	NS
40365	Secondary Metabolite	unspecific monooxygenase	NS	NS	2.35907	0.000326909
91340	Secondary Metabolite	unspecific monooxygenase	NS	NS	2.03637	3.80774e-07
210109	Secondary Metabolite	unspecific monooxygenase	NS	NS	1.80946	1.10665e-10
11850	Morphology	TK specific for activated p21cdc42Hs	NS	NS	2.55669	2.8764e-10
137223	Morphology	BTB/POZ and Kelch domain	NS	NS	2.05836	0.0405571
56601	Morphology	ISP4 / oligopeptide transporter	NS	NS	4.21772	0.017014
71258	Morphology	Actin regulatory protein	NS	NS	2.51837	2.13389e-14
55932	Morphology	tyrosine phosphatase, contains fn3 domain	NS	NS	1.54878	0.000777717
131558	Morphology	actin crossing linking	NS	NS	3.73265	0.000255805
162331	Morphology	actin crossing linking	NS	NS	2.70686	1.89775e-07
189327	Morphology	ISP4 / oligopeptide transporter	2.38783	0.000322503	NS	NS
84034	Morphology	ISP4 / oligopeptide transporter	-2.3398	1.05807e-11	NS	NS
183147	Morphology	STK for filamentous growth	-1.82038	2.25264e-15	NS	NS
56549	Morphology	Heterokaryon incompatibility protein	1.58686	0.0355084	NS	NS
113283	Morphology	Heterokaryon incompatibility protein	-1.67519	8.33478e-06	NS	NS
126440	Morphology	Heterokaryon incompatibility protein	-1.55375	0.000137616	NS	NS
129595	Morphology	Heterokaryon incompatibility protein	-1.89906	0.000364355	NS	NS
137250	Morphology	Heterokaryon incompatibility protein	-1.74442	1.02558e-07	NS	NS
151024	Morphology	Heterokaryon incompatibility protein	-1.57822	1.35664e-06	NS	NS
153219	Morphology	Heterokaryon incompatibility protein	-1.72697	0.000906472	NS	NS
153440	Morphology	Heterokaryon incompatibility protein	-2.3036	0.0137676	NS	NS
163740	Morphology	Heterokaryon incompatibility protein	-1.87176	0.000185732	NS	NS
194514	Morphology	Heterokaryon incompatibility protein	-1.59813	0.000694793	-1.89636	0.00317859
194917	Morphology	Heterokaryon incompatibility protein	-1.80486	0.0171144	NS	NS
227311	Morphology	Heterokaryon incompatibility protein	-1.72362	0.00303088	1.62572	3.88327e-05
736	Morphology	Heterokaryon incompatibility protein	NS	NS	1.77101	0.0276444
12429	Morphology	Heterokaryon incompatibility protein	NS	NS	1.632	3.43102e-07
39487	Morphology	Heterokaryon incompatibility protein	NS	NS	4.21199	0.00106899
49852	Morphology	Heterokaryon incompatibility protein	NS	NS	1.55335	0.00499654
51242	Morphology	Heterokaryon incompatibility protein	NS	NS	1.81709	0.002346
60857	Morphology	Heterokaryon incompatibility protein	NS	NS	2.79973	0.00368896
119408	Morphology	Heterokaryon incompatibility protein	NS	NS	1.66358	0.00650044
134702	Morphology	Heterokaryon incompatibility protein	NS	NS	2.05762	6.6006e-08
138433	Morphology	Heterokaryon incompatibility protein	NS	NS	2.97487	0.0261061
138679	Morphology	Heterokaryon incompatibility protein	NS	NS	2.51702	0.00930184
227164	Morphology	Heterokaryon incompatibility protein	NS	NS	2.37385	0.000995173
230590	Morphology	Heterokaryon incompatibility protein	NS	NS	5.46474	3.42895e-12
138711	Morphology	Heterokaryon incompatibility protein	NS	NS	-1.6298	0.0166181
132265	Morphology	Cytoskeleton-associated protein	NS	NS	3.06907	0.000508815
232503	Morphology	Flotillins	-1.8889	4.93697e-08	NS	NS
220629	Morphology	Microtubule-associated protein TAU	-3.28972	9.64013e-07	NS	NS
37177	Morphology	Microtubule-associated proteins	NS	NS	4.44189	0.000507387
79838	Morphology	WASP-interacting protein VRP1/WIP	NS	NS	4.95857	2.60875e-10
37900	Cell Wall	cell wall recycling	-1.95797	4.92615e-07	2.68779	1.98711e-06
169463	Cell Wall	cell wall recycling	-2.30758	1.49472e-10	1.75534	7.82734e-05
112373	Cell Wall	cell wall protein	NS	NS	1.69273	0.0418521
120125	Cell Wall	cell wall remolding; LysM	NS	NS	2.37638	1.7072e-05
222410	Cell Wall	cell wall remolding; LysM	NS	NS	-2.6691	1.3423e-06
78343	Cell Wall	cell wall synthase/degrading	NS	NS	2.0912	1.0218e-08
32357	Cell Wall	beta-1,6-N-acetylglucosaminyltransferase	NS	NS	4.94941	0.00056325
49838	Cell Wall	beta-1,6-N-acetylglucosaminyltransferase	NS	NS	1.74611	0.00326863
58249	Cell Wall	beta-1,6-N-acetylglucosaminyltransferase	NS	NS	1.57282	0.000780869
111399	Cell Wall	beta-1,6-N-acetylglucosaminyltransferase	-2.04932	3.18693e-09	NS	NS
175914	Cell Wall	beta-1,6-N-acetylglucosaminyltransferase	-1.53871	0.0277286	NS	NS
192759	Cell Wall	beta-1,6-N-acetylglucosaminyltransferase	NS	NS	2.64383	0.000140365
204642	Cell Wall	beta-1,6-N-acetylglucosaminyltransferase	NS	NS	-1.68395	8.63231e-05
216297	Cell Wall	beta-1,6-N-acetylglucosaminyltransferase	-1.6013	0.013681	-3.10879	2.85286e-08
221764	Cell Wall	beta-1,6-N-acetylglucosaminyltransferase	NS	NS	5.51457	8.35237e-15
135909	Membrane	transport to membrane	NS	NS	1.51614	0.0285688
156714	Membrane	transport to membrane	NS	NS	4.83956	3.13707e-07
210412	Membrane	transport to membrane	NS	NS	4.76786	8.85888e-06
50405	Membrane	transport to membrane	NS	NS	-2.02939	2.36455e-05
63061	Membrane	transport to membrane	NS	NS	-1.50288	0.00484254
182748	Membrane	transport to membrane	-1.56183	0.000197412	-1.84061	0.00962106
215227	Membrane	M28 peptidase	-1.74458	1.96367e-12	-1.93536	1.20352e-05
83658	Membrane	M28 peptidase	NS	NS	4.67193	1.78403e-06
83336	Membrane	Glycosyltransferase	-1.95185	4.74041e-24	-2.36378	1.93505e-05
160704	Membrane	Vacuolar sorting protein VPS1	NS	NS	-2.81285	0.00780032
231765	Membrane	Vesicle coat complex AP-3	-1.67155	0.00013641	NS	NS
190831	Membrane	GPCR_Rhodpsn	-1.87462	0.0011856	NS	NS
64999	Membrane	voltage gated K+ channel	NS	NS	2.51641	0.00208188
79145	Membrane	voltage gated K+ channel	NS	NS	4.8554	6.12718e-23
137077	Membrane (tex12 cluster)	voltage gated K+ channel	NS	NS	3.66471	0.0125017
194336	Membrane	voltage gated K+ channel	NS	NS	1.52582	0.0137774
201706	Membrane	voltage gated K+ channel	NS	NS	4.74338	2.97457e-05
27991	Membrane	voltage gated K+ channel	-1.90519	5.18597e-08	NS	NS
29836	Membrane	voltage gated K+ channel	-1.61115	0.00118741	NS	NS
219641	Membrane	voltage gated K+ channel	NS	NS	5.35713	5.363e-05
73544	Membrane	patatin-like phospholipase	2.98975	2.23115e-08	NS	NS
285	Membrane	patatin-like phospholipase	-2.3447	0.0357631	NS	NS
261	Membrane	Membrane ankryin repeat	NS	NS	4.48231	0.00128393
10489	Membrane	Membrane ankryin repeat	NS	NS	2.1561	2.35494e-05
69027	Membrane	Membrane ankryin repeat	-1.73987	0.0011368	2.12079	5.66549e-08
69670	Membrane	Membrane ankryin repeat	NS	NS	4.04048	0.000169719
122480	Membrane	Membrane ankryin repeat	NS	NS	2.16765	2.7385e-06
148268	Membrane	Membrane ankryin repeat	-1.7849	0.0139709	1.96749	0.0121953
148944	Membrane	Membrane ankryin repeat	-1.65748	0.0137676	1.59503	0.00291807
202567	Membrane	Membrane ankryin repeat	NS	NS	1.502	0.00147349
219557	Membrane	Membrane ankryin repeat	NS	NS	2.11402	0.00871959
223654	Membrane	Membrane ankryin repeat	NS	NS	4.31545	0.00657598
223793	Membrane	Membrane ankryin repeat	NS	NS	1.79373	0.00178364
228148	Membrane	Membrane ankryin repeat	NS	NS	5.74718	1.09157e-13
229030	Membrane	Membrane ankryin repeat	NS	NS	2.79566	1.05833e-10
132672	Membrane	Membrane ankryin repeat	-1.98055	8.91405e-05	NS	NS
202567	Membrane	Membrane ankryin repeat	-2.04387	0.000129991	NS	NS
230012	Membrane	Membrane ankryin repeat	-1.72651	4.6435e-05	NS	NS
35864	Membrane	Membrane ankryin repeat	-1.5614	6.68761e-12	NS	NS
29086	Membrane	chitin / hyaluronan	4.13055	0.0183294	3.51668	0.00127956
61863	Membrane	chitin / hyaluronan	NS	NS	1.51434	6.26636e-06
69091	Membrane	TonB	NS	NS	2.22779	0.0290016
198888	Membrane	TonB	-1.67056	1.22129e-07	NS	NS
35267	Membrane	perimplasmic transport; DSBA domain	NS	NS	1.71338	0.00508512
26476	Membrane	perimplasmic transport; DSBA domain	-3.10195	1.45855e-14	NS	NS
41865	Membrane	perimplasmic transport; DSBA domain	-1.71636	0.000144938	NS	NS
57429	Extracellular Structure	glycoprotein	NS	NS	3.456
68242	Extracellular Structure	glycoprotein	NS	NS	1.84527	2.1209e-05
207931	Extracellular Structure	glycoprotein	NS	NS	1.61872	6.64399e-05
30642	Extracellular Structure	glycoprotein	NS	NS	-1.8868	0.0184378
201614	Extracellular Structure	glycoprotein	2.76448	9.7469e-09	-1.98721	0.054392
204989	Extracellular Structure	glycoprotein	1.91874	2.73022e-07	NS	NS
207043	Extracellular Structure	glycoprotein	4.43151	4.05203e-10	NS	NS
86628	Extracellular Structure	glycoprotein	-1.72525	0.0039577	NS	NS
66642	Extracellular Structure	glycoprotein	-1.61247	2.15987e-14	NS	NS
224926	Extracellular Structure	glycoprotein	-1.51629	3.22147e-06	NS	NS
80901	Extracellular Structure	glycoprotein	-1.79243	0.0058987	2.91999	0.00336328
47845	Extracellular Structure	integral surface protein	NS	NS	2.81896	0.00103759
53542	Extracellular Structure	integral surface protein	NS	NS	5.08562	0.0181368
53608	Extracellular Structure	integral surface protein	NS	NS	4.03865	0.0190435
28615	Extracellular Structure	integral surface protein	NS	NS	3.38229	7.25823e-14
28393	Extracellular Structure	integral surface protein	2.25755	4.26604e-07	2.51671	0.0294965
36350	Extracellular Structure	integral surface protein	NS	NS	1.7789	0.00197476
70756	Extracellular Structure	integral surface protein	NS	NS	2.82994	0.000622436
197528	Extracellular Structure	integral surface protein	NS	NS	3.26037	0.00487217
204543	Extracellular Structure	integral surface protein	NS	NS	3.75887	0.000263422
221904	Extracellular Structure	integral surface protein	NS	NS	1.53362	0.020405
226071	Extracellular Structure	integral surface protein	NS	NS	2.90301	2.0106e-06
232093	Extracellular Structure	integral surface protein	-1.91614	8.95025e-07	-1.57991	0.00398534
69487	Extracellular Structure	integral surface protein	-2.63317	0.0186428	NS	NS
28393	Extracellular Structure	integral surface protein	2.25755	4.26604e-07	2.51671	0.0294965
53253	Extracellular Structure	integral surface protein	1.55462	0.0276054	NS	NS
112017	Extracellular Structure	integral surface protein	2.95853	0.00315096	NS	NS
58793	Extracellular Structure	integral surface protein	2.36202	6.54127e-20	NS	NS
44825	Extracellular Structure	integral surface protein	2.00471	2.54129e-16	NS	NS
45779	Extracellular Structure	integral surface protein	NS	NS	3.00228	6.84005e-05
40202	Extracellular Structure	integral surface protein	NS	NS	7.70306	1.43134e-09
33049	Extracellular Structure	integral surface protein	NS	NS	1.78038	5.06419e-13
83985	Extracellular Structure	hydrophobin	-1.52208	0.0466556	3.8341	2.42557e-09
9842	Extracellular Structure	hydrophobin	-2.85439	0.000382214	6.7445	8.05279e-44
60531	Extracellular Structure	hydrophobin	NS	NS	6.72391	1.00297e-10
91466	Extracellular Structure	hydrophobin	NS	NS	5.72464	1.07298e-32
49849	Extracellular Structure	hydrophobin	NS	NS	9.47833	6.97857e-16
121648	Extracellular Structure	hydrophobin	NS	NS	10.3808	2.23948e-06
49849	Extracellular Structure	hydrophobin	NS	NS	9.47833	6.97857e-16
54663	Extracellular Structure	hydrophobin	4.3949	0.0411128	8.76366	0.000173017
83985	Extracellular Structure	hydrophobin	-1.52208	0.0466556	3.8341	2.42557e-09
9842	Extracellular Structure	hydrophobin	-2.85439	0.000382214	6.7445	8.05279e-44
45185	Extracellular Structure	lipocalin	-2.35031	1.28705e-07	NS	NS
68301	Extracellular Structure	extracellular protein	2.21323	6.63716e-11	NS	NS
219447	Extracellular Structure	adhesion	NS	NS	1.80264	0.0418691
224530	Extracellular Structure	adhesion	1.6844	3.22045e-05	NS	NS
47454	Extracellular Structure	1-Acyl dihydroxyacetone phosphate reductase	-2.63531	1.46944e-06	-2.91223	0.0270873
85732	Extracellular Structure	Glycerol-3-phosphate dehydrogenase	NS	NS	-2.07888	6.0419e-05
43559	Extracellular Structure	Lysophospholipase	NS	NS	2.09231	8.40235e-07
110580	Extracellular Structure	phosphoethanolamine N-methyltransferase	NS	NS	2.63808	2.73744e-11
22394	Extracellular Structure	1-Acyl dihydroxyacetone phosphate reductase	NS	NS	2.7998	0.000160681
67893	Extracellular Structure	aldehyde dehydrogenase (NAD+)	NS	NS	5.35547	9.98371e-06
56585	Extracellular Structure	Aldehyde dehydrogenase	NS	NS	4.071	4.65032e-12
74949	Extracellular Structure	Aldehyde dehydrogenase	NS	NS	1.94422	0.000196831
75875	Extracellular Structure	Aldehyde dehydrogenase	-1.7739	2.46014e-08	NS	NS
230186	Extracellular Structure	Aldehyde dehydrogenase	-2.26631	4.05842e-13	NS	NS
83633	Extracellular Structure	acylglycerol lipase	-1.69536	0.0394901	5.35605	2.84623e-11
64851	Extracellular Structure	Dihydroxyacetone kinase/glycerone kinase	NS	NS	5.84176	5.5849e-06
33781	Extracellular Structure	Dihydroxyacetone kinase/glycerone kinase	NS	NS	6.5047	6.19786e-19
61912	Extracellular Structure	Dihydroxyacetone kinase/glycerone kinase	-2.21036	9.38092e-13	2.03064	2.64241e-05
41607	Extracellular Structure	Alpha-D-galactosidase (melibiase)	-1.66986	0.0331201	3.01355	4.38589e-08
209281	Extracellular Structure	extracellular matrix	-1.68714	1.32885e-26	NS	NS
15465	Extracellular Structure	PTH11-type GPCR	NS	NS	3.74378	3.25078e-05
36530	Extracellular Structure	PTH11-type GPCR	NS	NS	2.14809	8.95675e-05
223705	Extracellular Structure	glycoprotein	2.70948	0.00052798	NS	NS
135160	Extracellular Structure	C-type lectin	4.35287	7.59272e-15	4.89885	1.98984e-08
168226	Extracellular Structure	C-type lectin	-1.8312	9.44022e-10	NS	NS
217178	Extracellular Structure	C-type lectin	-1.89879	4.36551e-56	NS	NS
28159	Extracellular Structure	glycerophospholipid metabolism	NS	NS	3.51326	7.70903e-09
132634	Extracellular Structure	G protein-like subunit	NS	NS	-2.55082	7.88827e-15
154638	Extracellular Structure	G protein-like subunit	NS	NS	1.55392	1.45638e-05
57873	Extracellular Structure	G protein-like subunit	NS	NS	-2.04322	0.0154673
78967	Extracellular Structure	FOG family	NS	NS	2.66821	1.59632e-21
205611	Extracellular Structure	FOG family	NS	NS	-2.78944	0.0164353
147785	Extracellular Structure	1-Acyl dihydroxyacetone phosphate reductase	NS	NS	1.50211	0.00189716
180340	Energy	glyoxylate/hydroxypyruvate reductases	NS	NS	3.58654	1.62098e-11
42158	Energy	glyoxylate/hydroxypyruvate reductases	NS	NS	2.85396	1.55582e-09
192117	Energy	glyoxylate/hydroxypyruvate reductases	NS	NS	4.09631	0.000282459
155815	Energy (tex15 cluster)	glyoxylate/hydroxypyruvate reductases	NS	NS	2.6519	0.0028622
57040	Energy	glyoxylate/hydroxypyruvate reductases	-2.29489	3.60681e-07	NS	NS
75395	Energy	Isocitrate lyase	NS	NS	1.97009	0.000134627
176477	Energy	Glyoxylate/hydroxypyruvate reductase	1.51479	0.00555885	NS	NS
44441	Energy	3-isopropylmalate dehydrogenase	NS	NS	2.17695	2.73106e-11
37227	Signal Transduction	Acetylcholinesterase/Butyrylcholinesterase	1.82787	0.000108352	NS	NS
44633	Signal Transduction	Acetylcholinesterase/Butyrylcholinesterase	NS	NS	2.22753	0.0102038
48872	Signal Transduction	Acetylcholinesterase/Butyrylcholinesterase	NS	NS	1.96985	0.0191705
56034	Signal Transduction	Acetylcholinesterase/Butyrylcholinesterase	NS	NS	5.96082	1.52495e-06
60282	Signal Transduction	Acetylcholinesterase/Butyrylcholinesterase	NS	NS	-2.37029	3.45656e-07
84609	Signal Transduction	Acetylcholinesterase/Butyrylcholinesterase	NS	NS	1.99547	0.00729439
195940	Signal Transduction	Acetylcholinesterase/Butyrylcholinesterase	NS	NS	5.82163	7.09104e-13
34827	Signal Transduction	Ca2+ transporting ATPase	NS	NS	4.28443	0.00458804
59192	Signal Transduction	Ca2+ transporting ATPase	-1.56306	1.3333e-10	2.90902	1.33029e-05
67673	Signal Transduction	Ca2+ transporting ATPase	NS	NS	3.73949	0.00151172
210318	Signal Transduction	Ca2+ transporting ATPase	NS	NS	-1.52809	1.48542e-08
51284	Signal Transduction	Ca2+/calmodulin-dependent protein kinase	NS	NS	4.36925	1.6219e-10
53367	Signal Transduction	Ca2+/Na+ exchanger NCX1	-2.62272	0.0271214	3.36993	0.0421783
15704	Signal Transduction	Ca2+-modulated nonselective cation channel	NS	NS	2.39506	0.00245801
65042	Signal Transduction	Ca2+-modulated nonselective cation channel	2.66538	2.46483e-16	NS	NS
81599	Signal Transduction	Ca2+-modulated nonselective cation channel	2.76338	3.31195e-07	NS	NS
38248	Signal Transduction	Calpain	NS	NS	1.60933	8.01152e-07
206874	Signal Transduction	Circadian clock protein period	NS	NS	4.41668	0.00521638
135160	Signal Transduction	C-type lectin	4.35287	7.59272e-15	4.89885	1.98984e-08
168226	Signal Transduction	C-type lectin	-1.8312	9.44022e-10	NS	NS
217178	Signal Transduction	C-type lectin	-1.89879	4.36551e-56	NS	NS
220443	Signal Transduction	Diadenosine/diphosphoinositol polyphosphate phosphohydrolase	-1.52044	0.000315387	NS	NS
170512	Signal Transduction	Glycosylphosphatidylinositol-specific phospholipase C	NS	NS	4.42238	7.62108e-16
52227	Signal Transduction	GTPase-activator protein	-1.57379	4.31073e-22	NS	NS
115012	Signal Transduction	Histidine kinase	NS	NS	4.39679	2.30472e-06
29675	Signal Transduction	K+-channel ERG with PAS/PAC sensor domain	-2.0905	4.55925e-13	NS	NS
73856	Signal Transduction	K+-channel ERG with PAS/PAC sensor domain	NS	NS	1.79676	1.58387e-10
52450	Signal Transduction	Kinase-like_dom_sf	-2.0277	2.23922e-14	NS	NS
144969	Signal Transduction	Kinase-like_dom_sf	NS	NS	2.59987	1.48918e-06
190657	Signal Transduction	Kinase-like_dom_sf	-2.48299	2.13654e-05	NS	NS
191213	Signal Transduction	Kinase-like_dom_sf	-1.9541	5.2095e-09	NS	NS
111479	Signal Transduction	LDLP; Ca2+-binding EGF-like domains	NS	NS	4.09192	4.57984e-10
68804	Signal Transduction	MEKK and related serine/threonine protein kinases	NS	NS	1.58648	3.33688e-05
8714	Signal Transduction	MORN repeat	NS	NS	1.52676	0.0125017
226720	Signal Transduction	Multifunctional chaperone (14-3-3 family)	-1.58941	0.00644215	NS	NS
32933	Signal Transduction	Predicted NUDIX hydrolase FGF-2 and related proteins	-2.29507	1.9961e-09	-1.92099	0.000235206
177811	Signal Transduction	Programmed cell death 8 (apoptosis-inducing factor)	2.64162	0.00567014	NS	NS
215162	Signal Transduction	Protein phosphatase 1, regulatory (inhibitor) subunit PPP1R2	NS	NS	-1.65467	3.51513e-07
55932	Signal Transduction	Protein tyrosine phosphatase, contains fn3 domain	NS	NS	1.54878	0.000777717
203000	Signal Transduction	Protein_kinase_ATP_BS	-1.56317	0.0196082	NS	NS
170508	Signal Transduction	Proteins containing Ca2+-binding EGF-like domains	NS	NS	5.80808	1.53024e-05
193913	Signal Transduction	Pyrv/PenolPyrv_Kinase-like_dom	NS	NS	2.46858	0.000386122
216419	Signal Transduction	Pyrv/PenolPyrv_Kinase-like_dom	-2.02929	1.65233e-16	1.83982	0.000146104
232022	Signal Transduction	Rho GTPase effector BNI1 and related formins	-1.91154	1.70642e-06	NS	NS
215640	Signal Transduction	RhoA GTPase effector DIA/Diaphanous	NS	NS	1.60021	0.00270871
225941	Signal Transduction	RhoGEF GTPase	-1.55403	0.0222403	NS	NS
112497	Signal Transduction	RTK signaling protein MASK/UNC-44	NS	NS	3.20047	0.00319028
141868	Signal Transduction	RTK signaling protein MASK/UNC-44	NS	NS	5.21408	2.8672e-10
220230	Signal Transduction	RTK signaling protein MASK/UNC-44	NS	NS	2.24782	0.00388173
50684	Signal Transduction	Sensory transduction histidine kinase	NS	NS	2.02558	4.81986e-12
202272	Signal Transduction	Ser/Thr_kinase_AS	-2.32618	0.0300034	-2.72338	0.01594
62286	Signal Transduction	Serine/threonine protein kinase	NS	NS	3.61343	0.00101403
70546	Signal Transduction	Serine/threonine protein kinase	-1.70851	0.0129712	2.13235	0.000224036
71034	Signal Transduction	Serine/threonine protein kinase	NS	NS	7.56016	9.58594e-09
77550	Signal Transduction	Serine/threonine protein kinase	-1.65417	0.0119973	6.17409	4.22621e-18
112183	Signal Transduction	Serine/threonine protein kinase	NS	NS	2.07855	0.000510784
117265	Signal Transduction	Serine/threonine protein kinase	1.91141	7.81449e-07	2.11201	4.0435e-07
125410	Signal Transduction	Serine/threonine protein kinase	-2.60794	0.00632035	NS	NS
193217	Signal Transduction	Serine/threonine protein kinase	NS	NS	2.94919	3.11826e-05
216568	Signal Transduction	Serine/threonine protein kinase	-1.50689	0.012825	NS	NS
217577	Signal Transduction	Serine/threonine protein kinase	4.79862	0.0114689	3.37931	0.00202542
221402	Signal Transduction	Serine/threonine protein kinase	3.68969	0.0191272	NS	NS
222108	Signal Transduction	Serine/threonine protein kinase	-2.41726	0.0100718	NS	NS
227013	Signal Transduction	Serine/threonine protein kinase	NS	NS	2.92691	4.04771e-05
183147 (TPK2)	Signal Transduction	Serine/threonine protein kinase	-1.82038	2.25264e-15	NS	NS
62515 (DSK2)	Signal Transduction	Serine/threonine protein kinase	NS	NS	-1.98832	0.000431593
170891	Signal Transduction	Signal_recog_particle_SRP9/14	NS	NS	1.6859	4.11662e-08
193217	Signal Transduction	ST PP1, catalytic subunit	NS	NS	2.94919	3.11826e-05
30406	Signal Transduction	STK with PAS/PAC sensor domain	NS	NS	-1.64801	3.101e-08
67189	Signal Transduction	STK with PAS/PAC sensor domain	1.56141	0.0434683	NS	NS
227438	Signal Transduction	TIAM1/CDC24 and related RhoGEF GTPases	-2.00219	1.92475e-05	NS	NS
30592	Signal Transduction	Tyrosine kinase in post-translation modificaton	-2.25118	0.00527092	NS	NS
79653	Signal Transduction	Ypt/Rab-specific GTPase-activating protein	-1.59612	2.68243e-91	NS	NS
29667	Energy	zinc binding NADH oxidoreductase	2.78346	0.000106873	1.96019	0.022485
38621	Energy	zinc binding NADH oxidoreductase	NS	NS	2.3571	0.00840417
172793	Energy	zinc binding NADH oxidoreductase	NS	NS	3.21794	0.00119679
222808	Energy	zinc binding NADH oxidoreductase	NS	NS	3.63147	0.00105599
29667	Energy	zinc binding NADH oxidoreductase	2.78346	0.000106873	1.96019	0.022485
69465	Energy	zinc binding NADH oxidoreductase	1.92786	0.0171544	NS	NS
64989	Energy	zinc binding NADH oxidoreductase	-1.7082	0.0294063	NS	NS
159016	Energy	zinc binding NADH oxidoreductase	-2.80192	0.000637642	NS	NS
206810	Energy	zinc binding NADH oxidoreductase	-1.57149	3.56746e-22	NS	NS
215513	Energy	zinc binding NADH oxidoreductase	-1.72987	4.43133e-10	NS	NS
229171	Energy	zinc binding NADH oxidoreductase	-1.67505	2.3477e-12	NS	NS
29738	Energy	zinc oxidoreductase	NS	NS	2.59873	0.000393102
172931	Energy	zinc oxidoreductase	NS	NS	7.28882	0.000823471
46744	Energy	Complex I NADH oxdioreductase (defense)	-3.43571	0.00779438	NS	NS
47714	Energy	Complex I NADH oxdioreductase (defense)	-1.87284	0.0123082	NS	NS
86039	Energy	Complex I NADH oxdioreductase (defense)	-2.23006	0.0360728	2.24896	0.0100582
194484	Energy	Complex I NADH oxdioreductase (defense)	-1.90068	8.66616e-19	NS	NS
64179	Energy	Complex I NADH oxdioreductase (defense)	2.24178	2.30353e-19	NS	NS
48258	Energy	Complex I NADH oxdioreductase (defense)	NS	NS	-1.89781	0.0335987
52826	Energy	Complex I NADH oxdioreductase (defense)	NS	NS	3.26657	0.00744999
54747	Energy	Complex I NADH oxdioreductase (defense)	NS	NS	3.74649	5.22322e-06
64179	Energy	Complex I NADH oxdioreductase (defense)	2.24178	2.30353e-19	NS	NS
68007	Energy	Complex I NADH oxdioreductase (defense)	NS	NS	4.62439	0.000570439
86039	Energy	Complex I NADH oxdioreductase (defense)	-2.23006	0.0360728	2.24896	0.0100582
215514	Energy	Complex I NADH oxdioreductase (defense)	-1.6856	1.11172e-18	2.36228	8.60341e-14
36778	Energy	phenol-monooxygenase	NS	NS	3.08463	0.000696559
46354	Energy	phenol-monooxygenase	NS	NS	6.29849	1.31244e-06
70718	Energy	phenol-monooxygenase	NS	NS	2.72038	0.0091787
189361	Energy	phenol-monooxygenase	NS	NS	-1.67164	0.00597165
150738	Energy	Na+/K+ ATPase, alpha subunit	-1.69349	0.000276474	NS	NS
53354	Energy	3-octaprenyl-4-hydroxybenzoate carboxy-lyase	NS	NS	2.48259	0.000420111
57595	Energy	FAD dependent oxidoreductase	-2.29868	1.05428e-15	-1.82909	0.000481804
53554	Energy	FAD dependent oxidoreductase	NS	NS	4.57171	0.000674373
70786	Energy	FAD dependent oxidoreductase	NS	NS	3.85563	1.75232e-05
68237	Energy	NADP oxidoreductase coenzyme F420-dependent	-1.81938	0.0442291	NS	NS
50977	Energy (PKS10 cluster)	NADPH---hemoprotein reductase	NS	NS	-3.81609	0.00909524
68923	Energy	NADPH---hemoprotein reductase	-1.95978	1.49474e-09	NS	NS
149274	Energy	Monooxygenase; coenzyme Q (ubiquinone) biosynthesis	NS	NS	4.5426	0.000220323
216746	Energy	Predicted quinone oxidoreductase	-1.99582	4.02194e-19	NS	NS
45231	Energy	Proteins containing the FAD binding domain	1.78891	2.7965e-16	NS	NS
227182	Energy	Proteins containing the FAD binding domain	NS	NS	3.93393	0.0384728
228566	Energy	Prohibitins and stomatins of the PID superfamily	-2.0808	6.94837e-17	NS	NS
188514	Energy	Heme oxygenase	NS	NS	5.18439	7.71469e-06
208791	Energy	Predicted K+/H+-antiporter	NS	NS	2.14374	0.0139124
62124	Lipid Metabolism	1-alkyl-2-acetylglycerophosphocholine esterase	-1.7037	1.13457e-07	NS	NS
150016	Lipid Metabolism	2-deoxy-D-gluconate 3-dehydrogenase	1.75963	0.0448627	4.23832	5.98137e-12
49722	Lipid Metabolism	3-beta hydroxysteroid dehydrogenase/isomerase family	NS	NS	1.54152	7.68532e-05
189581	Lipid Metabolism	3-hydroxyacyl-CoA dehydrogenase	NS	NS	4.75151	0.0013231
78965	Lipid Metabolism	3-oxoacyl-[acyl-carrier-protein] reductase	NS	NS	1.74792	0.000336692
226140	Lipid Metabolism	Acyl_CoA_acyltransferase	NS	NS	3.65709	0.0275342
178831	Lipid Metabolism	Acyl-CoA dehydrogenas	NS	NS	1.5069	0.00214163
67893	Lipid Metabolism	aldehyde to fatty acid	NS	NS	5.35547	9.98371e-06
53160	Lipid Metabolism	Beta-glucocerebrosidase	NS	NS	4.96106	0.00923763
76895	Lipid Metabolism	Beta-glucocerebrosidase	NS	NS	7.5027	2.54212e-07
80215	Lipid Metabolism	carnitine O-acetyltransferase	NS	NS	1.93521	8.81506e-09
53801	Lipid Metabolism	cholesterol oxidase	NS	NS	8.19485	3.16262e-06
124167	Lipid Metabolism	Choline/ethanolamine kinase	NS	NS	2.99618	3.1602e-11
70156	Lipid Metabolism	CoA-transferase family III	NS	NS	7.95712	3.16859e-07
89754	Lipid Metabolism	CoA-transferase family III	-2.02157	3.66283e-06	NS	NS
44392	Lipid Metabolism	coticosteroid dehydrogenase	NS	NS	5.28974	0.000481862
62453	Lipid Metabolism	cyclopropane-fatty-acyl-phospholipid synthase	NS	NS	3.58508	6.39121e-09
216961	Lipid Metabolism	Diacylglycerol acyltransferase	-1.52649	1.6845e-08	NS	NS
57638	Lipid Metabolism	enoyl-CoA hydratase	NS	NS	3.70218	4.27337e-07
167760	Lipid Metabolism	Enoyl-CoA isomerase	NS	NS	1.73107	0.000135567
31830	Lipid Metabolism	fatty acid to alpha hydroxy fatty acid	1.78781	0.000922021	NS	NS
40365	Lipid Metabolism	fatty acid to alpha hydroxy fatty acid	NS	NS	2.35907	0.000326909
91340	Lipid Metabolism	fatty acid to alpha hydroxy fatty acid	NS	NS	2.03637	3.80774e-07
210109	Lipid Metabolism	fatty acid to alpha hydroxy fatty acid	NS	NS	1.80946	1.10665e-10
53167	Lipid Metabolism	GDSL-like Lipase/Acylhydrolase	NS	NS	4.12483	0.0104614
48835	Lipid Metabolism	hexadeconyl-CoA breakdown; production of JA	NS	NS	5.2519	5.36257e-10
50177	Lipid Metabolism	hexadeconyl-CoA breakdown; production of JA	NS	NS	2.21526	3.95312e-05
50461	Lipid Metabolism	hexadeconyl-CoA breakdown; production of JA	NS	NS	1.65671	5.08153e-05
68727	Lipid Metabolism	hexadeconyl-CoA breakdown; production of JA	-2.03915	2.25167e-06	2.22635	2.78939e-07
194445	Lipid Metabolism	hexadeconyl-CoA breakdown; production of JA	NS	NS	6.90781	5.66549e-08
20979	Lipid Metabolism	hormone-sensitive lipase	NS	NS	1.74107	1.2349e-07
83938	Lipid Metabolism	Hormone-sensitive lipase HSL	NS	NS	3.59913	0.000438883
29773	Lipid Metabolism	hydroxy beta 17 steroid dehydrogenase	NS	NS	1.75917	4.46594e-05
54057	Lipid Metabolism	hydroxy beta 17 steroid dehydrogenase	NS	NS	2.51789	0.00564441
183578	Lipid Metabolism	hydroxy beta 17 steroid dehydrogenase	NS	NS	1.57635	0.000396565
39107	Lipid Metabolism	Isoprenoid_synthase_dom_sf	NS	NS	-1.58262	5.68506e-07
52915	Lipid Metabolism	Isoprenoid_synthase_dom_sf	NS	NS	3.88626	0.000143194
56195	Lipid Metabolism	Isoprenoid_synthase_dom_sf	NS	NS	-2.11843	0.000413891
36225	Lipid Metabolism	Lipase (class 3)	NS	NS	3.99725	2.85725e-08
44194	Lipid Metabolism	long-chain-fatty-acid---CoA ligase	1.98394	0.0206098	NS	NS
67170	Lipid Metabolism	long-chain-fatty-acid---CoA ligase	NS	NS	5.12958	7.57707e-08
34387	Lipid Metabolism (PSK6 cluster)	Medium-chain acyl-CoA dehydrogenase	-1.8831	0.0220178	NS	NS
49558	Lipid Metabolism	Photinus-luciferin 4-monooxygenase (ATP-hydrolysing	NS	NS	1.7543	0.00306651
56537	Lipid Metabolism	Plasma-membrane choline transporter	-2.05306	2.69461e-07	NS	NS
53536	Lipid Metabolism	SAM-dependent methyltransferases	NS	NS	-3.77927	1.49611e-07
7723	Lipid Metabolism	Soluble epoxide hydrolase	-2.43269	0.0150593	NS	NS
44652	Lipid Metabolism	Soluble epoxide hydrolase	NS	NS	2.96577	0.00516837
47050	Lipid Metabolism	Soluble epoxide hydrolase	NS	NS	1.98617	0.00064551
57288	Lipid Metabolism	Soluble epoxide hydrolase	-1.50083	0.00227574	NS	NS
69986	Lipid Metabolism	Soluble epoxide hydrolase	NS	NS	4.09093	0.00626482
159051	Lipid Metabolism	Soluble epoxide hydrolase	NS	NS	3.37451	0.00699299
209270	Lipid Metabolism	Soluble epoxide hydrolase	-2.16858	2.51504e-21	NS	NS
35658	Lipid Metabolism	sphingomyelin phosphodiesterase	NS	NS	2.10653	3.43695e-15
57302	Lipid Metabolism	sterol 24-C-methyltransferase	NS	NS	2.44856	2.49981e-05
141474	Lipid Metabolism	terpene synthesis	NS	NS	5.0722	0.00255552
201294	Lipid Metabolism	terpene synthesis	NS	NS	5.25708	0.0108213
222187	Lipid Metabolism	terpene synthesis	NS	NS	-1.88295	0.00225681
77150	Lipid Metabolism	Hydroxysteroid 17-beta dehydrogenase 11	-2.17135	9.08564e-13	NS	NS
63893	Lipid Metabolism	sphingolipid metabolism	NS	NS	-1.67604	1.61664e-08
151179 (Vdn21)	Lipid Metabolism	C-3 sterol dehydrogenase/3-beta-hydroxysteroid dehydrogenase	-1.89631	0.00300998	NS	NS
179276	Lipid Metabolism	Ceramidases	NS	NS	4.75077	3.22153e-38
42714	Carbohydrate Metabolism	2OG-Fe(II) oxygenase superfamily	NS	NS	2.87253	1.0304e-05
70966	Carbohydrate Metabolism	2OG-Fe(II) oxygenase superfamily	NS	NS	2.29516	0.0423605
59758	Carbohydrate Metabolism	2OG-Fe(II) oxygenase superfamily	NS	NS	1.56879	0.0387049
72869	Carbohydrate Metabolism	2OG-Fe(II) oxygenase superfamily	NS	NS	5.06029	0.00409757
80284	Carbohydrate Metabolism	2OG-Fe(II) oxygenase superfamily	NS	NS	2.30971	6.34149e-10
93146	Carbohydrate Metabolism	2OG-Fe(II) oxygenase superfamily	-1.97469	0.000204644	NS	NS
33625	Carbohydrate Metabolism	Sorbitol dehydrogenase	NS	NS	5.28945	0.000136035
54807	Carbohydrate Metabolism	Sorbitol dehydrogenase	NS	NS	3.98406	3.43695e-15
83861	Carbohydrate Metabolism	Sorbitol dehydrogenase	NS	NS	4.06451	3.21947e-12
177423	Carbohydrate Metabolism	Sorbitol dehydrogenase	1.51218	9.71736e-10	NS	NS
31141	Carbohydrate Metabolism	L-Rhamnose	NS	NS	3.51817	0.0324875
33132	Carbohydrate Metabolism	L-Rhamnose	NS	NS	4.3618	0.000688918
57440	Carbohydrate Metabolism	L-Rhamnose	NS	NS	4.76666	0.000182314
58536	Carbohydrate Metabolism	L-Rhamnose	-2.01708	0.000104363	3.05369	0.0140848
192756	Carbohydrate Metabolism	glucose 1-dehydrogenase [NAD(P)+]	NS	NS	4.17132	0.0325584
48285	Carbohydrate Metabolism	alpha-glucosidase	NS	NS	1.74033	0.00412289
34797	Carbohydrate Metabolism	alpha-glucosidase	NS	NS	5.1639	0.00072117
47547	Carbohydrate Metabolism	GH family 18	NS	NS	4.59953	2.6104e-09
127900	Carbohydrate Metabolism	galacturan 1,4-alpha-galacturonidase	NS	NS	6.25469	9.99686e-17
68780	Carbohydrate Metabolism	alpha-glucosidase	1.76793	0.0484715	NS	NS
151663	Carbohydrate Metabolism	beta-glucosidase	NS	NS	2.79513	0.00317697
188402	Carbohydrate Metabolism	beta-glucosidase	NS	NS	3.39249	1.72084e-08
41347	Carbohydrate Metabolism	beta-glucosidase	NS	NS	3.77531	9.00762e-19
58670	Carbohydrate Metabolism	beta-glucosidase	NS	NS	4.48163	2.33943e-08
83777	Carbohydrate Metabolism	beta-glucosidase	NS	NS	4.73561	1.88387e-06
29366	Carbohydrate Metabolism	beta-glucosidase	NS	NS	5.3856	2.12043e-08
200353	Carbohydrate Metabolism	beta-glucosidase	NS	NS	6.03507	2.24568e-06
192705	Carbohydrate Metabolism	polygalacturonase	2.69407	6.39382e-06	NS	NS
79679	Carbohydrate Metabolism	Alcohol dehydrogenase, class V	NS	NS	1.98766	0.000346786
56580	Carbohydrate Metabolism	Glucooligosaccharide oxidase	NS	NS	2.13082	0.000128829
39675	Carbohydrate Metabolism	Aldehyde dehydrogenase	NS	NS	1.56093	2.04874e-06
82254	Carbohydrate Metabolism	Aldehyde dehydrogenase	-2.25071	2.51691e-05	2.22159	0.000119377
170560	Carbohydrate Metabolism (tex8 cluster)	Dihydrolipoamide dehydrogenase	NS	NS	2.96867	0.00280935
215052	Carbohydrate Metabolism	Fumarate reductase, flavoprotein subunit	-1.55768	7.20339e-06	NS	NS
89424	Carbohydrate Metabolism	Malate synthase	NS	NS	1.97631	0.000876522
198334	Carbohydrate Metabolism	L-iditol 2-dehydrogenase	-2.5268	1.09234e-20	NS	NS
140682	Carbohydrate Metabolism	malate dehydrogenase	NS	NS	-1.84386	0.000240391
204945	Carbohydrate Metabolism	Zinc-binding oxidoreductase	NS	NS	4.79025	0.000883052
190926	Carbohydrate Metabolism	Succinyl-CoA synthetase	NS	NS	2.06923	2.40007e-05
214829	Carbohydrate Metabolism	acetoacetate biosynthesis	-1.78327	8.77949e-08	NS	NS
63940	Carbohydrate Metabolism	Homogentisate 1,2-dioxygenase	-2.67687	6.36075e-17	NS	NS
191426	Carbohydrate Metabolism	pyruvate to acetylaldehyde	NS	NS	2.65878	1.06568e-06
47408	Carbohydrate Metabolism	Dehydrogenase kinase	NS	NS	-1.63406	2.96868e-08
229124	Carbohydrate Metabolism	Dehydrogenase kinase	-1.57589	6.33256e-43	NS	NS
28993	Carbohydrate Metabolism	Alcohol dehydrogenase, class IV	NS	NS	3.30893	5.86223e-05
78522	Carbohydrate Metabolism	Alcohol dehydrogenase, class IV	NS	NS	2.51467	2.27559e-08
48039	Carbohydrate Metabolism	acetoacetate---CoA ligase	NS	NS	3.06022	0.000131228
193915	Transcription	DEAD box superfamily	-1.66809	0.0328667	-5.11761	3.29348e-15
149973	Transcription	DEAD box superfamily	-1.64159	0.00136088	-1.85372	0.00123389
44486	Transcription	DEAD box superfamily	NS	NS	-1.7337	0.00167731
188178	Transcription	DEAD box superfamily	-1.60018	0.00140817	NS	NS
111661	Transcription	Elongation factor 1 beta/delta chain	-1.63354	8.06488e-11	NS	NS
68854	Transcription	Histone H3 (Lys4) methyltransferase	NS	NS	-1.50998	0.00315918
216066	Transcription	initation factor	-2.21335	1.72905e-28	NS	NS
65225	Transcription	KEKE-like motif-containing transcription regulator (Rlr1)	-1.90713	3.84933e-06	-1.64787	4.24757e-09
67860	Transcription	Myb superfamily	NS	NS	4.20325	3.59226e-17
9220	Transcription	Myb superfamily	-1.57297	0.000603281	NS	NS
130839	Transcription	Myb superfamily	-1.593	0.0245123	NS	NS
28800	Transcription	Fungal specific transcription factor domain	NS	NS	-5.68106	3.16831e-13
29193	Transcription	Fungal specific transcription factor domain	NS	NS	1.51287	0.00104581
191511	Transcription	Fungal specific transcription factor domain	NS	NS	1.52274	8.07639e-09
151548	Transcription	Fungal specific transcription factor domain	NS	NS	1.5389	0.0150925
48209	Transcription	Fungal specific transcription factor domain	NS	NS	1.56325	0.00328116
34910	Transcription	Fungal specific transcription factor domain	NS	NS	1.56981	0.000690397
125389	Transcription	Fungal specific transcription factor domain	NS	NS	1.61259	0.000898611
42523	Transcription	Fungal specific transcription factor domain	NS	NS	1.62464	6.74446e-24
133555	Transcription	Fungal specific transcription factor domain	NS	NS	1.63023	0.0433495
202804	Transcription	Fungal specific transcription factor domain	NS	NS	1.6505	0.00418584
66292	Transcription	Fungal specific transcription factor domain	NS	NS	1.6541	4.08681e-05
162762	Transcription	Fungal specific transcription factor domain	NS	NS	1.6955	0.0141701
124337	Transcription	Fungal specific transcription factor domain	NS	NS	1.75453	0.00329239
28724	Transcription (tex14 cluster)	Fungal specific transcription factor domain	NS	NS	1.78439	0.00735403
228251	Transcription	Fungal specific transcription factor domain	NS	NS	1.83058	0.0012708
28001	Transcription	Fungal specific transcription factor domain	NS	NS	1.87505	0.0297747
58714	Transcription	Fungal specific transcription factor domain	NS	NS	1.87945	8.36315e-07
134212	Transcription	Fungal specific transcription factor domain	NS	NS	1.89319	0.00549737
33598	Transcription	Fungal specific transcription factor domain	NS	NS	1.89758	0.000482698
124588	Transcription	Fungal specific transcription factor domain	1.72927	5.57743e-06	1.92207	0.000156084
159892	Transcription	Fungal specific transcription factor domain	NS	NS	1.98233	0.0331212
148629	Transcription	Fungal specific transcription factor domain	NS	NS	1.99673	0.0167756
61347	Transcription	Fungal specific transcription factor domain	NS	NS	2.03824	0.00570401
65937	Transcription	Fungal specific transcription factor domain	NS	NS	2.08536	0.00208195
32211	Transcription	Fungal specific transcription factor domain	NS	NS	2.11984	0.000122829
205967	Transcription	Fungal specific transcription factor domain	NS	NS	2.13246	1.48971e-05
153210	Transcription	Fungal specific transcription factor domain	NS	NS	2.13606	0.00359098
222730	Transcription	Fungal specific transcription factor domain	NS	NS	2.17054	1.66452e-10
9695	Transcription	Fungal specific transcription factor domain	NS	NS	2.19535	0.0393194
68874	Transcription	Fungal specific transcription factor domain	NS	NS	2.21072	0.00740668
219505	Transcription	Fungal specific transcription factor domain	NS	NS	2.22399	0.0111798
65782	Transcription	Fungal specific transcription factor domain	NS	NS	2.2395	2.12171e-05
225966	Transcription	Fungal specific transcription factor domain	NS	NS	2.25263	2.433e-05
191573	Transcription	Fungal specific transcription factor domain	NS	NS	2.25453	5.88221e-05
114321	Transcription	Fungal specific transcription factor domain	NS	NS	2.26344	0.00259178
113817	Transcription	Fungal specific transcription factor domain	NS	NS	2.30596	1.28686e-07
66228	Transcription	Fungal specific transcription factor domain	NS	NS	2.31189	0.00736833
226056	Transcription	Fungal specific transcription factor domain	NS	NS	2.32636	4.40324e-06
135256	Transcription	Fungal specific transcription factor domain	NS	NS	2.41655	8.60287e-08
47105	Transcription	Fungal specific transcription factor domain	NS	NS	2.4939	0.00166199
205900	Transcription	Fungal specific transcription factor domain	NS	NS	2.56372	1.90318e-06
66076	Transcription	Fungal specific transcription factor domain	NS	NS	2.62972	0.00196929
60238	Transcription	Fungal specific transcription factor domain	NS	NS	2.7497	0.000807993
164135	Transcription	Fungal specific transcription factor domain	NS	NS	2.84958	7.70903e-09
42746	Transcription	Fungal specific transcription factor domain	NS	NS	2.92397	8.64761e-05
69132	Transcription	Fungal specific transcription factor domain	NS	NS	3.00071	0.000598533
178991	Transcription	Fungal specific transcription factor domain	NS	NS	3.06342	0.000124244
21401	Transcription	Fungal specific transcription factor domain	NS	NS	3.07988	0.000132374
158628	Transcription	Fungal specific transcription factor domain	NS	NS	3.14072	0.0142438
225598	Transcription	Fungal specific transcription factor domain	NS	NS	3.21939	1.25541e-07
114210	Transcription	Fungal specific transcription factor domain	NS	NS	3.28861	3.34315e-07
47927	Transcription	Fungal specific transcription factor domain	NS	NS	3.31148	2.43939e-10
63459	Transcription	Fungal specific transcription factor domain	2.72675	0.000235706	3.48301	1.17073e-07
29024	Transcription	Fungal specific transcription factor domain	NS	NS	3.5866	0.00717443
20473	Transcription	Fungal specific transcription factor domain	NS	NS	4.23338	4.55002e-07
125006	Transcription	Fungal specific transcription factor domain	NS	NS	4.61651	3.22364e-07
43927	Transcription	Fungal specific transcription factor domain	4.16288	9.83458e-06	4.73349	0.000232871
70991	Transcription	Fungal specific transcription factor domain	NS	NS	5.51664	0.000211874
116851	Transcription	Fungal specific transcription factor domain	-1.74836	0.00428481	NS	NS
157297	Transcription	Fungal specific transcription factor domain	-2.03905	0.000607464	NS	NS
35417	Transcription	Fungal specific transcription factor domain	-1.74218	2.10036e-24	NS	NS
49693	Transcription (PSK5 cluster)	Fungal specific transcription factor domain	-1.67107	0.00395305	NS	NS
73221	Transcription	Fungal specific transcription factor domain	-1.50208	2.08302e-07	NS	NS
153840	Transcription	Fungal specific transcription factor domain	1.57149	0.00217204	NS	NS
162381	Transcription	Fungal specific transcription factor domain	-2.53227	2.90382e-14	NS	NS
191874	Transcription	Fungal specific transcription factor domain	-1.53772	1.04409e-13	NS	NS
229239	Transcription	Fungal specific transcription factor domain	-3.12628	5.49928e-52	NS	NS
229241	Transcription	Fungal specific transcription factor domain	-2.69752	1.05434e-21	NS	NS
208681	Transcription	Fungal specific transcription factor domain	-1.90546	1.56786e-13	NS	NS
193187	Transcription	Fungal specific transcription factor domain	-1.65007	0.00094868	NS	NS
219767	Transcription	Nuclear localization sequence binding protein	NS	NS	2.46069	3.62331e-12
49498	Transcription	Nuclear localization sequence binding protein	-2.19008	8.56734e-06	NS	NS
224140	Transcription	Nuclear receptor coregulator SMRT/SMRTER; Myb-like domains	1.65502	0.00072604	2.71566	6.91046e-13
220233	Transcription	Phosphomethylpyrimidine kinase	NS	NS	1.77736	0.000596951
119893	Transcription	Putative transcription factor 5qNCA, contains JmjC domain	-2.76532	2.53931e-06	NS	NS
90424	Transcription	RNA polymerase II, large subunit	-1.71541	5.8081e-39	NS	NS
62223	Transcription	SWIFT and related BRCT domain proteins	NS	NS	2.77623	0.00528807
174923	Transcription	TFIID	2.40282	8.56404e-07	2.05354	4.95342e-06
152201	Transcription	MEIS1 and related HOX domain proteins	1.64477	8.61397e-06	NS	NS
165185	Transcription	Transcription factor NF-X1	NS	NS	-1.5081	1.79881e-06
218563	Transcription	Transcription initiation factor TFIID	NS	NS	3.35234	1.06593e-05
57711	Transcription	FOSB/c-Fos and related bZIP transcription factors	-2.46527	1.72513e-08	-1.54758	0.0112442
180261	Transcription	FOSB/c-Fos and related bZIP transcription factors	-2.53579	1.08908e-05	4.8796	1.91458e-10
218718	Transcription	FOSB/c-Fos and related bZIP transcription factors	-2.51066	7.74619e-09	NS	NS
42740	Transcription	Predicted histone tail methylase containing SET domain	-1.67158	2.37234e-05	NS	NS
224059	Transcription	Acinus (induces apoptotic chromatin condensation)	-2.12185	2.86235e-19	NS	NS
228756	Transcription	Predicted histone tail methylase containing SET domain	NS	NS	2.04752	1.38284e-06
135496	Translation	aa-tRNA-synth_I_CS	NS	NS	1.95421	0.00348578
154160	Translation	tRNA-bd_arm	NS	NS	3.96193	6.10107e-05
41634	Translation	Amidases	-1.72569	0.00250614	NS	NS
45962	Translation	Amidases	NS	NS	1.9635	7.57707e-08
47782	Translation	Amidases	NS	NS	2.51617	0.00109955
53214	Translation	Amidases	NS	NS	3.3221	0.0324697
68353	Translation	Amidases	-2.24908	2.01162e-06	NS	NS
160041	Translation	Amidases	NS	NS	4.72533	0.00408045
193624	Translation	Amidases	NS	NS	2.75987	0.000481862
205920	Translation	Amidases	NS	NS	3.33238	1.29378e-07
230802	Translation	Amidases	NS	NS	1.57953	2.36655e-05
232505	Translation	Amidases	-1.76955	0.00115426	3.59916	5.23056e-14
85534	Translation	Aspartyl-tRNA synthetase	NS	NS	-1.79548	8.20512e-05
135359	Translation	Aspartyl-tRNA synthetase	-1.92012	0.00184126	NS	NS
173908	Translation	elognation factor	NS	NS	-1.88697	7.34372e-09
55144	Translation	Putative translation initiation inhibitor UK114/IBM1	NS	NS	4.70171	1.13311e-05
74115	Translation	Putative translation initiation inhibitor UK114/IBM1	NS	NS	1.51055	4.00158e-05
168495	Translation	RNA:NAD 2'-phosphotransferase TPT1	-1.65483	1.25726e-06	NS	NS
205164	Translation	Translation initiation factor 2C	-2.12993	4.51453e-05	2.9507	0.00183185
204313	Translation	Translation initiation factor 5B	NS	NS	5.15232	8.04967e-11
195959	Translation	Valyl-tRNA synthetase	NS	NS	-2.44868	7.62723e-12
49659	Post-transcriptional Modification	splicing co-activators	NS	NS	2.74385	0.0116086
59027	Post-transcriptional Modification	splicing co-activators	NS	NS	1.9749	0.0051914
61020	Post-transcriptional Modification	splicing co-activators	-2.30787	0.000638061	2.926	1.36768e-06
63814	Post-transcriptional Modification	splicing co-activators	NS	NS	2.87138	0.00125694
216098	Post-transcriptional Modification	splicing co-activators	-2.01492	2.46855e-46	NS	NS
216209	Post-transcriptional Modification	splicing co-activators	-2.04281	5.71275e-12	-1.80867	9.16873e-07
10390	Post-transcriptional Modification	gene silencing	NS	NS	2.73248	2.12511e-09
149633	Post-transcriptional Modification	gene silencing	NS	NS	5.30639	3.76143e-09
171147	Post-transcriptional Modification	dsRNA specific Dicer	NS	NS	2.18167	0.0336916
135901	Post-transcriptional Modification	T2 ribonuclease	NS	NS	3.57153	1.06205e-06
61609	Post-transcriptional Modification	RRM domain	-1.95327	1.98319e-10	-2.2469	6.2348e-08
221333	Post-transcriptional Modification	5' mRNA cap	-2.33875	0.00100039	3.91996	0.0024856
47489	Post-transcriptional Modification	ribonuclease	2.09799	0.0212771	1.67507	0.0402374
60427	Post-transcriptional Modification	ribonuclease	NS	NS	2.97863	4.82425e-05
41043	Post-transcriptional Modification	RNaseH-like_sf	-1.79264	0.00568244	NS	NS
216522	Post-transcriptional Modification	mRNA cleavage factor I	NS	NS	5.1628	3.84393e-07
222989	Post-transcriptional Modification	mRNA cleavage factor I	-1.85159	4.28694e-22	NS	NS
59177	Post-transcriptional Modification	Poly(A) polymerase	NS	NS	-2.55439	1.66167e-08
43564	Post-transcriptional Modification	RNA 3'-terminal phosphate cyclase	-1.7348	0.00274053	NS	NS
132567	Post-transcriptional Modification	ribonucleoprotein Prp4	-1.51539	0.00393316	NS	NS
72547	Post-translational Modification	folding nascent proteins	NS	NS	-1.69186	4.59042e-05
51945	Post-translational Modification	folding nascent proteins	NS	NS	1.66309	0.0008929
15627	Post-translational Modification	hydrolyze hydrophobic amino acid residues (generally)	NS	NS	3.64562	9.59771e-06
34671	Post-translational Modification	hydrolyze hydrophobic amino acid residues (generally)	1.93523	1.2028e-05	2.24692	1.51949e-06
47589	Post-translational Modification	hydrolyze hydrophobic amino acid residues (generally)	NS	NS	3.14695	6.0679e-06
81777	Post-translational Modification	hydrolyze hydrophobic amino acid residues (generally)	NS	NS	2.62264	6.2017e-05
23200	Post-translational Modification	hydrolyze hydrophobic amino acid residues (generally)	1.61492	4.39247e-56	NS	NS
89752	Post-translational Modification	hydrophobic aromatic amino acid residues	NS	NS	3.44556	7.44565e-08
158819	Post-translational Modification	hydrophobic aromatic amino acid residues	NS	NS	1.73941	0.000216625
81434	Post-translational Modification	hydrophobic aromatic amino acid residues	NS	NS	1.62592	0.00718852
79277	Post-translational Modification	glucosamine	-1.55511	3.96247e-88	NS	NS
45218	Post-translational Modification	proline cleavage	NS	NS	1.56082	0.010212
59256	Post-translational Modification	proline cleavage	NS	NS	NS	NS
215839	Post-translational Modification	proline cleavage	-1.53917	1.59702e-21	NS	NS
192397	Post-translational Modification	cleaves aspartate	NS	NS	1.64482	0.000520921
231073	Post-translational Modification	cleaves leucine	NS	NS	5.34496	0.00109428
193844	Post-translational Modification	protein turnover	-2.64306	5.85158e-24	NS	NS
230947	Post-translational Modification	protein turnover	-2.02272	3.12014e-21	NS	NS
77334	Post-translational Modification	protein turnover	-2.66232	0.000825457	6.79414	1.85116e-07
88460	Post-translational Modification	protein turnover	NS	NS	7.84162	2.85633e-08
85604	Post-translational Modification	protein turnover	NS	NS	-4.74775	2.18159e-26
216625	Post-translational Modification	ubiquitinyl hydrolase	-1.82187	3.07584e-05	1.52886	0.0193022
185457	Post-translational Modification	hsp70 co-chaperone	-1.54143	1.58895e-25	NS	NS
38815	Post-translational Modification	Molecular chaperones HSP70/HSC70, HSP70 superfamily	-2.48172	0.0433976	NS	NS
80583	Post-translational Modification	Chaperone HSP104 and related ATP-dependent Clp proteases	-1.70052	5.91371e-21	NS	NS
160288	Post-translational Modification	Chaperone HSP104 and related ATP-dependent Clp proteases	-2.12129	0.000207217	2.57005	0.000532786
216898	Post-translational Modification	Chaperone HSP104 and related ATP-dependent Clp proteases	-1.94283	1.79088e-08	NS	NS
89650	Post-translational Modification	Molecular chaperone (HSP90 family)	-1.52626	1.78441e-12	NS	NS
46820	Post-translational Modification	Molecular chaperone (small heat-shock protein Hsp26/Hsp42)	-2.11918	1.01314e-13	NS	NS
215292	Post-translational Modification	Molecular chaperone (small heat-shock protein Hsp26/Hsp42)	-1.79798	1.9218e-06	NS	NS
217094	Post-translational Modification	Molecular chaperone (small heat-shock protein Hsp26/Hsp42)	-2.47503	2.54821e-14	NS	NS
215192	Post-translational Modification	Molecular chaperone (DnaJ superfamily)	-1.7806	2.67974e-07	NS	NS
69382	Post-translational Modification	Molecular chaperones HSP70/HSC70, HSP70 superfamily	NS	NS	3.52638	0.00923355
195722	Post-translational Modification	Molecular chaperones HSP70/HSC70, HSP70 superfamily	NS	NS	10.3905	4.14789e-11
160288	Post-translational Modification	Chaperone HSP104 and related ATP-dependent Clp proteases	-2.12129	0.000207217	2.57005	0.000532786
124004	Post-translational Modification	Predicted E3 ubiquitin ligase	-1.8593	4.57728e-07	2.206	0.0249332
126898	Post-translational Modification	Predicted E3 ubiquitin ligase	NS	NS	2.50261	2.65708e-05
159594	Post-translational Modification	Predicted E3 ubiquitin ligase	NS	NS	1.95744	2.39763e-05
171001	Post-translational Modification	Predicted E3 ubiquitin ligase	NS	NS	3.93962	2.11902e-06
29732	Post-translational Modification	peptidase family 8	NS	NS	3.01851	0.00176954
69939	Post-translational Modification	peptidase family 8	NS	NS	3.97794	2.13389e-14
213012	Post-translational Modification	subtilase peptidases	NS	NS	1.99998	4.01001e-05
37019	Post-translational Modification	subtilase peptidases	-1.62343	0.000195619	2.26324	8.31287e-10
71933	Post-translational Modification	trypsin	-2.12157	1.84631e-05	2.93952	0.0285688
900003	Post-translational Modification	trypsin	NS	NS	5.37527	7.4596e-07
32340	Post-translational Modification	AAA+-type ATPase	-2.11095	0.000205904	NS	NS
44412	Post-translational Modification	AAA+-type ATPase	-2.47299	0.000280393	1.92541	0.00782317
65546	Post-translational Modification	AAA+-type ATPase	NS	NS	4.54404	9.42185e-07
76254	Post-translational Modification	AAA+-type ATPase	-1.74165	6.47132e-96	NS	NS
86068	Post-translational Modification	AAA+-type ATPase	-1.55991	4.22429e-05	NS	NS
142751	Post-translational Modification	AAA+-type ATPase	NS	NS	1.51897	0.000694127
146143	Post-translational Modification	AAA+-type ATPase	-1.66811	0.0072899	NS	NS
151519	Post-translational Modification	AAA+-type ATPase	NS	NS	1.65826	6.54594e-07
156071	Post-translational Modification	AAA+-type ATPase	-1.53811	0.052993	4.41582	8.39156e-07
216282	Post-translational Modification	AAA+-type ATPase	-1.93174	0.000871098	NS	NS
226812	Post-translational Modification	AAA+-type ATPase	-1.8675	8.04861e-07	2.50179	0.00135149
216294	Post-translational Modification	Dipeptidyl aminopeptidase	NS	NS	2.02426	0.00357413
231875	Post-translational Modification	FOG: Predicted E3 ubiquitin ligase	-1.60166	3.18513e-25	NS	NS
4009	Post-translational Modification	Nuclear AAA ATPase (VCP subfamily)	NS	NS	1.72633	0.00186762
80053	Post-translational Modification	Predicted E3 ubiquitin ligase	-1.58172	4.42441e-06	NS	NS
222348	Post-translational Modification	Predicted E3 ubiquitin ligase	NS	NS	-2.99192	0.0400632
112058	Post-translational Modification	Protein disulfide isomerase	NS	NS	3.69663	0.000885676
216163	Post-translational Modification	Renal dipeptidase	-1.87701	9.70716e-07	2.89219	8.54336e-07
76900	Post-translational Modification	Thioredoxin-like protein	-1.67783	5.67835e-23	NS	NS
216625	Post-translational Modification	Ubiquitin C-terminal hydrolase UCHL1	-1.82187	3.07584e-05	1.52886	0.0193022
10277	Post-translational Modification	Proteinase_amylase_inhib_sf	NS	NS	3.91436	2.07948e-07
28006	DNA Repair and Replication	photolyase	-2.14792	5.18235e-16	1.68397	0.0075529
50747	DNA Repair and Replication	photolyase	NS	NS	1.74655	0.000813672
225100	DNA Repair and Replication	helicase*	NS	NS	-5.16757	1.17412e-14
192118	DNA Repair and Replication	helicase	-1.68346	0.000414281	-3.15872	8.0547e-10
190750	DNA Repair and Replication	3' to 5' Helicase	-1.58354	2.56961e-18	NS	NS
210598	DNA Repair and Replication	helicase	NS	NS	3.1207	0.00145764
6590	DNA Repair and Replication	3' to 5' exonuclease	NS	NS	5.29152	0.000142321
137866	DNA Repair and Replication	3' to 5' exonuclease	-1.83026	0.0386283	NS	NS
58560	DNA Repair and Replication	3' to 5' exonuclease	1.78197	5.17436e-06	NS	NS
24735	DNA Repair and Replication	endonuclease III	-1.75118	2.05534e-11	NS	NS
194557	DNA Repair and Replication	MutS-like	-1.64006	0.00442486	NS	NS
173841	DNA Repair and Replication	MutT-like	-1.55426	4.08266e-10	NS	NS
68171	DNA Repair and Replication	ribonuclease H	NS	NS	2.36285	9.15054e-08
51446	DNA Repair and Replication	DNA-directed DNA polymerase	NS	NS	1.59846	5.60659e-06
131956	Intracellular Trafficking	kinesin light chain	-1.74395	0.00195886	NS	NS
133088	Intracellular Trafficking	kinesin light chain	-1.50826	2.11526e-14	NS	NS
192871	Intracellular Trafficking	kinesin light chain	-1.85769	3.36524e-06	NS	NS
33293	Intracellular Trafficking	kinesin light chain	NS	NS	2.19736	6.83182e-05
34594	Intracellular Trafficking	kinesin light chain	NS	NS	3.06179	0.000523748
51440	Intracellular Trafficking	kinesin light chain	NS	NS	3.48167	0.0046289
70596	Intracellular Trafficking	kinesin light chain	NS	NS	2.31924	9.55063e-08
134921	Intracellular Trafficking	kinesin light chain	NS	NS	1.88897	5.75171e-07
155683	Intracellular Trafficking	kinesin light chain	NS	NS	1.6593	0.00341806
190511	Intracellular Trafficking	kinesin light chain	NS	NS	1.78156	0.000164427
192610	Intracellular Trafficking	kinesin light chain	NS	NS	1.80261	5.104e-08
133185	Intracellular Trafficking	myosin heavy chain	NS	NS	3.26614	2.74544e-05
213077	Intracellular Trafficking	myosin heavy chain	-1.60326	2.13941e-05	1.70362	4.08561e-08
232533	Intracellular Trafficking	myosin heavy chain	NS	NS	1.66826	2.24568e-06
224547	Intracellular Trafficking	Kinesin-like protein	NS	NS	3.48311	0.0237778
70229	Intracellular Trafficking	Vesicular amine transporter	2.90384	0.00118645	1.83511	5.93489e-05
222554	Intracellular Trafficking	endosome-to-TGN transport	NS	NS	5.29152	0.000367141
225831	Intracellular Trafficking	Vacuolar protein sorting	NS	NS	2.1317	0.0018678
49339	Intracellular Trafficking	Nuclear porin	NS	NS	1.65585	0.00374194
65457	Intracellular Trafficking	Nucleolar GTPase/ATPase p130	NS	NS	1.7115	0.0432817
72409	Intracellular Trafficking	Nucleolar GTPase/ATPase p130	-1.5466	3.90685e-37	NS	NS
217588	Intracellular Trafficking	Nuclear pore complex	NS	NS	3.13211	2.88375e-08
215857	Intracellular Trafficking	Mitochondrial oxoglutarate/malate carrier proteins	NS	NS	1.96594	9.97886e-07
56504	Intracellular Trafficking	Mitochondrial tricarboxylate/dicarboxylate carrier proteins	NS	NS	1.98308	0.00148126
69024	Sulfur Metabolism	Taurine catabolism dioxygenase	NS	NS	11.0597	4.93112e-13
77829	Sulfur Metabolism	Taurine catabolism dioxygenase	NS	NS	1.62524	0.000304346
191588	Sulfur Metabolism	Taurine catabolism dioxygenase	NS	NS	5.8726	0.000328497
158532	Sulfur Metabolism	sulfate/bicarbonate/oxalate transport	NS	NS	-1.89481	3.45736e-05
193580	Sulfur Metabolism	sulfate/bicarbonate/oxalate transport	NS	NS	4.32943	5.98924e-06
215055	Sulfur Metabolism	sulfite oxidase	NS	NS	6.2231	2.0288e-06
231246	Sulfur Metabolism	sulfite oxidase	NS	NS	8.56831	2.59155e-22
213747	Sulfur Metabolism	sulfite oxidase	-1.69005	0.00149128	NS	NS
28127	Sulfur Metabolism	taurine metabolism	NS	NS	3.51717	0.0121375
171052	Sulfur Metabolism	Sulfatase-modifying factor enzyme 1	NS	NS	2.10353	6.56227e-31
64824	Sulfur Metabolism	taurine metabolism	NS	NS	1.99676	2.17602e-05
213573	Sulfur Metabolism	taurine metabolism	NS	NS	4.54322	1.6562e-06
45106	Sulfur Metabolism	cystein synthase	NS	NS	-2.77348	0.0476308
41799	Nucleotide Metabolism	Cytosine deaminase FCY1 and related enzymes	-1.54108	0.00042795	NS	NS
46970	Nucleotide Metabolism	Glutamine phosphoribosylpyrophosphate amidotransferase	NS	NS	2.13549	0.00420411
48367	Nucleotide Metabolism	Equilibrative nucleoside transporter protein	NS	NS	1.73879	0.0124319
49793	Nucleotide Metabolism	Dihydroorotase and related enzymes	NS	NS	1.66181	1.07037e-06
57249	Nucleotide Metabolism	Adenine deaminase/adenosine deaminase	-1.80618	0.000670779	NS	NS
58668	Nucleotide Metabolism	Guanylate kinase	NS	NS	-3.13785	0.0150088
134586	Nucleotide Metabolism	Uridine permease/thiamine transporter/allantoin transport	2.8671	0.00418186	NS	NS
167858	Nucleotide Metabolism	Atrazine chlorohydrolase/guanine deaminase	NS	NS	2.91465	1.42718e-09
169765	Nucleotide Metabolism	Adenine phosphoribosyl transferases	NS	NS	1.88778	0.00800698
190646	Nucleotide Metabolism	Deoxyribose-phosphate aldolase	NS	NS	1.96714	4.16566e-05
200446	Nucleotide Metabolism	Uridine permease/thiamine transporter/allantoin transport	1.8804	7.83236e-11	NS	NS
67729	Secondary Metabolism	biotin carboxylase subunit	NS	NS	3.05996	7.00952e-05
55917	Secondary Metabolism	Cobalamin-independent synthase	NS	NS	2.23354	0.0346716
228098	Secondary Metabolism	Cobalamin-independent synthase	-1.60905	3.0121e-05	NS	NS
232424	Secondary Metabolism	nicotinamide synthesis	NS	NS	-1.94794	0.00103337
69040	Secondary Metabolism	1-Acyl dihydroxyacetone phosphate	NS	NS	2.369	0.0430216
59188	Secondary Metabolism	Alcohol dehydrogenase, class III	-1.64158	4.97868e-10	NS	NS
69036	Secondary Metabolism	Alcohol dehydrogenase, class V	3.06335	9.61134e-08	NS	NS
228094	Secondary Metabolism	Amine oxidase	NS	NS	1.92831	0.00496006
45769	Secondary Metabolism	Beta, beta-carotene 15,15'-dioxygenase	NS	NS	2.61476	0.0343704
53922	Secondary Metabolism	Copper amine oxidase	NS	NS	2.02586	3.94566e-07
80736	Secondary Metabolism	Copper amine oxidase	-2.20219	4.29739e-12	NS	NS
58121	Secondary Metabolism	Flavin-containing monooxygenase	NS	NS	4.78411	0.000193362
77573	Secondary Metabolism	Flavin-containing monooxygenase	-2.89287	7.61748e-07	NS	NS
83807	Secondary Metabolism	Flavin-containing monooxygenase	-1.82873	2.09745e-11	2.34546	6.45123e-11
124753	Secondary Metabolism	Flavin-containing monooxygenase	-2.35444	0.0245543	NS	NS
57845	Secondary Metabolism	Short-chain alcohol /3-hydroxyacyl-CoA dehydrogenase	NS	NS	5.48239	1.94238e-05
65721	Secondary Metabolism	Transporter, ABC superfamily	-2.50487	1.46538e-31	NS	NS
34713	Secondary Metabolism	Alanine-glyoxylate aminotransferase AGT2	NS	NS	2.85535	0.00553879
	Secondary Metabolism
