# Supplementary material for: Differential expression analysis of Trichoderma virens RNA reveals a dynamic transcriptome during colonization of Zea mays roots
Source: BMC Genomics. 2019 Apr 11;20:280. doi: 10.1186/s12864-019-5651-z (PMC6458689; doi:10.1186/s12864-019-5651-z)
Supplement: Supplementary file 5 — Data file S3. Excel file containing database of all genes identified as belonging to a secondary metabolite gene cluster. (XLSX 31 kb) [file 12864_2019_5651_MOESM5_ESM.xlsx]

## Sheet: Metabolite Clusters
Core gene ; Product	Cluster	Domain	Log2FC (Recognition)	P-adjust (Recognition)	Log2FC (Colonization)	P-adjust (Colonization)			NS = Not Significant
66940 ; Tex1	66940	NRPS	-2.14369	7.25e-15	NS	NS
10003 ; Tex2	10003	NRPS	NS	NS	1.23166	0.00108836
69362 ; Tex3	69362	NRPS	NS	NS	NS	NS
68823 ; Tex4	68823	NRPS	NS	NS	NS	NS
	224106	Cytochrome P450	NS	NS	NS	NS
62540 ; Tex5- 6	62540	NRPS	-1.56904	0.0201372	NS	NS
	219643	macrolide transporter ATP-binding /permease protein	NS	NS	NS	NS
	219641	aldo/keto reductase	NS	NS	5.35713	5.36e-05
	72869/219639	isopenicillin N synthase family oxygenase	NS	NS	5.06029	0.00409757
	31831	UbiA family of prenyltransferases (PTases)	NS	NS	NS	NS
	55157	Beta-lactamase, D-alanyl-D-alanine carboxypeptidase	-1.63844	3.5e-12	-1.01098	0.000695306
	219637	Hypothetical	-0.95583	2.84e-08	NS	NS
	212112/72870	Cytochrome P450	NS	1.85674	NS	NS
70770 ; Tex6	70770	NRPS	-1.90769	0.00497498	-4.50293	1.04e-28
	191945	Indoleamine 2,3-dioxygenase	-2.30424	0.000340875	-2.82219	0.000280749
	53132	DUF3328 domain-containing protein	NS	NS	NS	NS
	191943	Cytochrome P450	-1.11523	0.0012615	0.852572	0.0493722
	59906	Cytochrome P450	-1.45019	0.0307829	NS	NS
	53091	Hypothetical	NS	NS	NS	NS
	59905	ABC-type bacteriocin/lantibiotic exporters	-0.864014	8.75e-07	NS	NS
	70763	Hypothetical	-1.09514	6.52e-13	NS	NS
	191940	NAD(P)/FAD-dependent oxidoreductase	NS	NS	NS	NS
	53141	amino acid permease (GABA permease)	NS	NS	NS	NS
	133807	NAD(P)-dependent oxidoreductase	NS	NS	NS	NS
	53090	ATP-binding cassette transporter nucleotide-binding domain; ABC transporters	NS	NS	NS	NS
	191936	Sugar (and other) transporter	-0.798434	0.039673	1.66873	0.00135149
68467 ; Tex7- 5	68467	NRPS	3.12861	0.043791	2.83586	0.0062925
	158459	Major Facilitator Superfamily	NS	NS	1.90278	1.34e-07
	225760	ATPases; AAA superfamily	NS	NS	4.01831	0.0181127
52861 ; Tex8	52861	NRPS	-0.729392	0.0293178	NS	NS
	222865	Antibiotic biosynthesis monooxygenase	NS	NS	1.24315	0.0329206
	170560	NAD(P)H-nitrite reductase	NS	NS	2.96867	0.00280935
	152101	short-chain dehydrogenase (SDR) family NAD(P)-dependent oxidoreductase	NS	NS	NS	NS
	52825	Peptidase M14 carboxypeptidase subfamily A/B-like	NS	NS	NS	NS
	192029	Short-chain dehydrogenases/reductases (SDR)	NS	NS	NS	NS
	91314	Proline dehydrogenase	0.705682	0.0188838	NS	NS
	222862	Major Facilitator Superfamily	NS	NS	NS	NS
	192022	AAA - ATPases	0.581352	0.0122653	NS	NS
70819 ; Tex9	70819	NRPS	NS	NS	NS	NS
	129304	Hypothetical	NS	NS	NS	NS
	53253	Hypothetical	1.55462	0.0276054	NS	NS
	191897	Multicopper oxidase with three cupredoxin domains	NS	NS	NS	NS
	2412	Zn(II)2Cys6 transcription factor	NS	NS	NS	NS
85582 ; Tex10	85582	NRPS/Ferricrocin	NS	NS	NS	NS
	33825	L-lysine 6-monooxygenase (NADPH-requiring)	NS	NS	NS	NS
	72912	Zn(II)2Cys6 transcription factor	NS	NS	NS	NS
	79440	Nudix_Hydrolase_7 and IF-2B domain-containing protein	NS	NS	0.415789	0.0457508
	85586	GMC Oxidoreductase	-0.823006	0.021242	NS	NS
	165903	NAD(P)+-dependent aldehyde dehydrogenase superfamily	-1.18003	0.000158679	NS	NS
154535 ; Tex11	192717	PKS-NRPS	NS	NS	NS	NS
	49190	Acetyltransferase (GNAT) family	NS	NS	1.78183	9.01e-07
	154292	enoyl_reductase_like	NS	NS	NS	NS
	192719	TIM_phosphate_binding super family	NS	NS	NS	0.299572
	69012	SAM-dependent methyltransferase	NS	NS	NS	NS
	49165	Cytochrome P450	4.31665	0.0440477	NS	NS
	69014	Old yellow enzyme (OYE)-related FMN binding domain	NS	NS	NS	NS
	49153	Cytochrome P450	NS	NS	NS	NS
	49117	fungal specific transcription factor domain-containing protein	NS	NS	NS	NS
47905 ; Tex12	47905	PKS-NRPS	-1.99044	0.0129084	NS	NS
	68769	Acetyltransferase (GNAT) domain	NS	NS	NS	NS
	137077	Aldo-keto reductases (AKRs)	NS	NS	3.66471	0.0125017
	90003	trypsin-like serine protease	-1.27773	0.00553049	5.37527	7.46e-07
	47744	Zn(II)2Cys6 transcription factor	-1.14543	0.00444666	NS	NS
	83610	glutathione S-transferase	-0.639156	0.000980592	NS	NS
	48208	enoyl_reductase_like domain-containing protein	NS	NS	NS	NS
	47972	Hypothetical	NS	NS	NS	NS
	155466	FAD/FMN-containing dehydrogenase/P450	NS	NS	NS	NS
	193168	Cytochrome P450	NS	NS	NS	NS
	48080	Hypothetical	NS	NS	NS	NS
	209800	Short-chain dehydrogenases/reductases (SDR)	-1.25305	0.00370175	2.18913	6.11e-14
	68777	alpha/beta hydrolases	NS	NS	NS	NS
	47764	NAD(P)/FAD-dependent oxidoreductase	NS	NS	NS	NS
	68779	Zn(II)2Cys6 transcription factor	NS	NS	NS	NS
191605/53833 ; Tex 13	191605/53833	PKS-NRPS	NS	NS	NS	NS
	29262	Cytochrome P450	NS	NS	NS	NS
	60161	Short-chain dehydrogenases/reductases (SDR)	NS	NS	NS	NS
	149423	enoyl_reductase_like domain-containing protein	NS	NS	NS	NS
	60159	S-adenosylmethionine-dependent methyltransferases (SAM or AdoMet-MTase), class I	NS	NS	NS	NS
	28132	Cu_amine_oxidN2 and Cu_amine_oxid domain-containing protein	NS	NS	NS	0.0477722
28610 ; Tex14	28610	PKS-NRPS/ Tex14	NS	NS	NS	NS
	222260	PKS	NS	NS	NS	NS
	60181	protein containing domains CaiC ("A"), PP-binding, and SDR/NRPS-like?	NS	NS	NS	NS
	60180	Cytochrome P450	-2.27469	0.000136089	-3.39758	4.58e-08
	180162	NAD(P)+-dependent aldehyde dehydrogenase superfamily	NS	NS	NS	NS
	191595	MFS; Fungal trichothecene efflux pump (TRI12)/TetB	NS	NS	NS	NS
	29580	Short-chain dehydrogenases/reductases (SDR)	-0.807902	0.0455049	NS	NS
	53838	Glutathione S-transferase and alpha/beta hydrolases	NS	NS	NS	NS
	53837	Pepsin-like aspartic proteases	NS	NS	NS	NS
	60172	Dehydrogenase (flavoprotein)	NS	NS	NS	NS
	28484	4-Hydroxybenzoate polyprenyltransferase	NS	NS	NS	NS
	28177	DIT1_PvcA domain-containing protein, Pyoverdine/dityrosine biosynthesis protein	NS	NS	NS	NS
	191602	MFS, oxalate/formate antiporter family transporter	NS	NS	NS	NS
	60168	Short-chain dehydrogenases/reductases (SDR)	NS	NS	NS	NS
	28724	Zn(II)2Cys6 transcription factor	NS	NS	1.78439	0.00735403
	28823	MFS, Fungal trichothecene efflux pump (TRI12)	NS	NS	NS	NS
46961 ; Tex15	46961	NRPS	-1.56365	3.25e-07	-1.98051	0.000651416
	155815	Formate/glycerate dehydrogenases	NS	NS	2.6519	0.0028622
	46934	NADH:flavin oxidoreductase/NADH oxidase	NS	NS	NS	NS
	285	Hypothetical	-2.3447	0.0357631	NS	NS
	193306	alpha/beta hydrolases	NS	NS	NS	NS
	193305	Short-chain dehydrogenases/reductases (SDR)	NS	NS	NS	NS
	125679	fungal transcription factor regulatory middle homology region	NS	NS	NS	NS
	68110	Hypothetical	NS	NS	NS	NS
	203474	MFS/ Fungal trichothecene efflux pump (TRI12)	NS	NS	NS	NS
	11665	L-serine deaminase	NS	NS	-0.911473	0.0193684
	68113	GMC family oxidoreductase	NS	NS	NS	NS
202310/Tex16	223369	NRPS	NS	NS	NS	NS
	51630	protein containing domains AMP-binding, AFD_class_I, and PP-binding	NS	NS	NS	NS
	192417	ABC-type bacteriocin/lantibiotic exporters	-1.2987	0.00751635	NS	NS
	202307	Adenylate forming domain, AMP-binding enzyme	NS	NS	NS	NS
	23442	Hypothetical	NS	NS	NS	NS
	112807	type VII secretion AAA-ATPase EccA	NS	NS	NS	NS
	153345	PNP_UDP_1 and ANK domain-containing protein	NS	NS	NS	NS
	192420	MFS/ Fungal trichothecene efflux pump (TRI12)	NS	NS	NS	NS
	192422	Cytochrome P450; Domain of unknown function (DUF4267)	NS	NS	NS	NS
	137343	Hypothetical	NS	NS	NS	NS
	70133	Short-chain dehydrogenases/reductases (SDR)	NS	NS	NS	NS
70742 ; Tex17 (SirP)	70742	NRPS/SirP	NS	NS	NS	NS
	191953	S-adenosylmethionine-dependent methyltransferases (SAM or AdoMet-MTase)	3.76961	0.0427622	NS	NS
	53025	Thioredoxin reductase	NS	NS	NS	NS
	151885	Aspartate aminotransferase family	NS	NS	NS	NS
	201757	aromatic prenyltransferases (PTases) of the DMATS/CymD familiy	NS	NS	NS	NS
	191958	Cytochrome P450	NS	NS	NS	NS
	53055	Glutathione S-transferase	NS	NS	NS	NS
	70746	class I SAM-dependent methyltransferase	NS	NS	NS	NS
	78670	MFS, Fungal trichothecene efflux pump (TRI12)	NS	NS	NS	NS
	230798	Membrane dipeptidase (Peptidase family M19)	NS	NS	NS	NS
	193209	Hypothetical	NS	NS	3.00865	0.00574114
	191964	Zn(II)2Cys6 transcription factor	NS	NS	NS	NS
78708 ; Tex18 (GliP)	78708	NRPS	-2.0308	4.17e-25	1.16136	0.0463546
	216161	Cytochrome P450	-2.42935	6.02e-09	4.64163	4.21e-18
	91355	class I SAM-dependent methyltransferase	-1.97063	0.000680018	3.35446	2.57e-07
	151379	Gamma-glutamyl cyclotransferase (GGCT)	-2.53378	1.54e-05	3.56622	2.95e-08
	53497	pyridoxal phosphate-dependent aminotransferase	-2.04534	2.3e-06	3.2692	1.34e-07
	216157	Glutathione S-transferase	-2.40274	7.84e-18	3.00352	6.3e-07
	91346	Cytochrome P450	-1.54846	3.09e-25	NS	NS
	216154	S-adenosylmethionine-dependent methyltransferases (SAM or AdoMet-MTase)	-1.68	5.53e-36	NS	NS
224342 ; Tex19	224342	NRPS	NS	NS	NS	NS
70206 ; Tex20 (SidD)	192365	NRPS	NS	NS	NS	NS
	51816	Short-chain dehydrogenases/reductases (SDR)	NS	NS	NS	NS
	51892	alpha/beta hydrolases	NS	NS	NS	NS
	51890	AAA - ATPases	NS	NS	NS	NS
	153041	Acetyltransferase (GNAT) domain	NS	NS	NS	NS
	51758	Crotonase/Enoyl-Coenzyme A (CoA) hydratase superfamily	NS	NS	NS	NS
	51854	MFS/Fungal trichothecene efflux pump (TRI12)	NS	NS	NS	NS
	51738	17beta hydroxysteroid dehydrogenase-like, classical (c) SDRs	NS	NS	NS	NS
44273 ; Tex21 (NPS6)	44273	NRPS	NS	NS	1.44769	0.0417504
	44194	AMP-binding enzyme	1.98394	0.0206098	NS	NS
	44039	Acetyltransferase (GNAT) domain	NS	NS	NS	NS
	43838	MFS, Fungal trichothecene efflux pump (TRI12)	NS	NS	NS	NS
	44141	NAD(P)H-nitrite reductase	-1.64904	6.82e-11	NS	NS
	210053	AAA - ATPases	NS	NS	NS	NS
	213773	Permease SLC13 (solute carrier 13); SPX domain of the phosphate transporters; Vacuolar sorting protein 39 domain 1; Vacuolar sorting protein 39 domain 2; CNH domain	NS	NS	-0.641956	1.53e-09
70629 ; Tex22	152250	NRPS	NS	NS	NS	NS
	52718	Medium chain dehydrogenases/reductase (MDR)	NS	NS	NS	NS
	123400	fungal transcription factor regulatory middle homology region	1.08309	0.0310313	1.33112	0.000144597
	179797	short chain dehydrogenase and fungal transcription factor regulatory middle homology region	NS	NS	NS	NS
	52696	MFS/ Sugar phosphate permease	1.55413	0.0236659	5.51367	2.53e-11
	192048	nitrilases_CHs domain-containing protein	NS	NS	NS	NS
	192047	Zn(II)2Cys6 transcription factor	NS	NS	NS	NS
62547 ; Tex23	217347	NRPS (PKS6 cluster)	NS	NS	NS	NS
202307 ; Tex24	512/202307	NRPS	NS	NS	NS	NS
	192417	ABC-type bacteriocin/lantibiotic exporters	-1.2987	0.00751635	NS	NS
	51630	NRPS/Tex26	NS	NS	NS	NS
	223369	NRPS	NS	NS	NS	NS
	8632	type VII secretion AAA-ATPase EccA	NS	NS	NS	NS
	192420	MFS/Fungal trichothecene efflux pump (TRI12)	NS	NS	NS	NS
	51664	Domain of unknown function (DUF4267)	NS	NS	NS	NS
	192422	Cytochrome P450	NS	NS	NS	NS
	70133	Short-chain dehydrogenases/reductases (SDR)	NS	NS	NS	NS
	3195	Zinc peptidases M18, M20, M28, and M42	NS	NS	NS	NS
	51667	aromatic alcohol reductase	NS	NS	NS	NS
	70129	NADH- and zinc-dependent alcohol dehydrogenase	NS	NS	NS	NS
220662 ; Tex25	220662	NRPS	NS	NS	-5.46269	1.96e-13
	147207	Cytochrome P450	-1.61581	0.0134525	-3.79212	6.31e-06
	220664	fungal transcription factor regulatory middle homology region	NS	NS	NS	NS
	64161	FAD-dependent monooxygenase	NS	NS	NS	NS
	37636	Aldo-keto reductases (AKRs)	NS	NS	-0.517254	0.000904073
	36910	FAD-binding oxidoreductase	NS	NS	2.85509	7.21e-07
Glv-remnant cluster	230775	hypothetical/ transcription factor/ glv8?	-3.61352	2.66e-11	2.69113	0.000275472
	213071	hypothetical	NS	NS	5.31412	0.00055684
	151465	glv7/S-adenosylmethionine-dependent methyltransferases (SAM or AdoMet-MTase)	NS	NS	5.81978	7.7e-05
	191816	glv3/ cytochrome P450	NS	NS	NS	NS
	191817	glv2/ Aminotransferase class I and II	NS	NS	3.89048	9.04e-05
	213072	glv1/ S-adenosylmethionine-dependent methyltransferases (SAM or AdoMet-MTase)	NS	NS	NS	NS
	170504	Gamma-glutamyl cyclotransferase (GGCT)	-1.78074	0.00255675	3.39179	1.03e-08
20101 ; PKS1	20101	PKS	-1.54866	0.000573225	NS	NS
	173780	Nuclear transport factor 2 (NTF2-like) superfamily. This family includes members of the NTF2 family, Delta-5-3-ketosteroid isomerases, Scytalone Dehydratases, and the beta subunit of Ring hydroxylating dioxygenases.	-1.32072	1.71e-08	NS	NS
	88473	S-adenosylmethionine-dependent methyltransferases (SAM or AdoMet-MTase), class I	NS	NS	NS	NS
	232093	hypothetical	-1.91614	8.95e-07	-1.57991	0.00398534
	42346	Glutathione-dependent formaldehyde-activating enzyme; The GFA enzyme catalyzes the first step in the detoxification of formaldehyde.	NS	NS	NS	NS
	114697	Zn(II)2Cys6 transcription factor	NS	NS	0.434459	0.0322281
	66182	Major intrinsic protein (MIP) superfamily. Members of the MIP superfamily function as membrane channels that selectively transport water, small neutral molecules, and ions out of and between cells	NS	NS	5.93217	1.44e-12
	66183	Heterokaryon incompatibility protein (HET)	NS	NS	NS	NS
	41806	Amino acid permease	NS	NS	NS	NS
	227078	2-keto-4-pentenoate hydratase/2-oxohepta-3-ene-1,7-dioic acid hydratase (catechol pathway)	NS	NS	NS	NS
	160996	fungal specific transcription factor	NS	NS	NS	NS
	57212	Nit1, Nit 2, and related proteins, and the Nit1-like domain of NitFhit (class 10 nitrilases)	1.93161	5.46e-06	NS	NS
39352 ; PKS3	39352	PKS3	NS	NS	NS	NS	KOG1202
	39366	progesterone 5-beta-reductase-like proteins (5beta-POR), atypical (a) SDRs	NS	NS	NS	NS	NO KOG
	196109	S-adenosylmethionine-dependent methyltransferases (SAM or AdoMet-MTase), class I	NS	NS	NS	NS
	64889	PP-binding and AdoMet_MTases domain-containing protein	NS	NS	NS	NS
	228224	alpha/beta hydrolases	NS	NS	NS	NS
	64887	Zn(II)2Cys6 transcription factor	NS	NS	NS	NS
	206945	hypothetical protein	NS	NS	NS	NS
	127586	alpha/beta hydrolases	NS	NS	NS	NS
	64883/206947	PKS17	NS	NS	NS	NS
	39246	ABC-type bacteriocin/lantibiotic exporters	NS	NS	NS	NS
209609 ; PKS4	209609	PKS/Alb1-conidial pigment	NS	NS	5.96732	2.16e-08
	69442	Multicopper oxidase with three cupredoxin domains	NS	NS	6.07491	4.38e-06
	153900	Multicopper oxidase with three cupredoxin domains	NS	NS	2.04009	0.0100572
49800 ; PKS5	49800	PKS/ Closely located to Tex3	NS	NS	NS	NS
	192594	Dehydrogenase (flavoprotein); S-adenosylmethionine-dependent methyltransferases (SAM or AdoMet-MTase), class I; Nematode polyprotein allergen ABA-1	-2.3223	0.0269877	NS	NS
	49810	beta-lactamase-like protein 2/ metallo-betalactamase/ class B beta-lactamase	NS	NS	NS	NS
	69355	FAD-binding oxidoreductase	NS	NS	NS	NS
	223624	aflatoxin regulatory protein (AflR)	NS	NS	NS	NS
	216312	short-chain dehydrogenase (SDR) family NAD(P)-dependent oxidoreductase	-2.48775	4.56e-43	NS	NS
	223622	PKS	NS	NS	NS	NS
	213302	Fungal trichothecene efflux pump (TRI12)/TetB	-1.29887	2.79e-11	NS	NS
	49693	GAL4-like Zn(II)2Cys6 (or C6 zinc) binuclear cluster DNA-binding domain	-1.67107	0.00395305	NS	NS
	223620	Amidase super family	NS	NS	NS	NS
	14606	Alpha/beta hydrolase family	NS	NS	NS	NS
62549 ; PKS6	62549	PKS	-2.81409	3.28e-10	-2.41366	0.0154749
	217347	Tex23	NS	NS	NS	NS
	62548	GAL4 and AflR domain-containing protein	-1.20493	0.00811838	NS	NS
	140688	DUF3328 domain-containing protein similar to Talaromyces islandicus cyclochlorotine biosynthesis protein O (CCTO)	NS	NS	NS	NS
	62551	hypothetical protein	NS	NS	NS	NS
	34120	ABC-type bacteriocin/lantibiotic exporters	-1.20806	0.00515466	-0.967189	0.0497535
	187765	ABC-type bacteriocin/lantibiotic exporters	-1.38097	0.041696	-2.7699	7.85e-06
	140693	alpha/beta hydrolase	NS	NS	NS	NS
	34387	protein similar to acyl-CoA dehydrogenase	-1.8831	0.0220178	NS	NS
	137438	aromatic alcohol reductase	NS	NS	NS	NS
42255 ; PKS7	161465	PKS	-2.57199	2.23e-08	NS	NS
	183269	S-adenosylmethionine-dependent methyltransferases (SAM or AdoMet-MTase)	NS	NS	1.92342	2e-06
	41863	class I SAM-dependent methyltransferase	-0.835433	1.12e-06	1.1096	2.42e-05
	75597	hypothetical	0.656635	0.000254384	NS	NS
	183270	Fungal trichothecene efflux pump (TRI12)	-2.40583	0.000489541	NS	NS
35498 ; PKS8	35498	PKS	-1.33742	0.000248506	NS	NS
	229232	Saccharomyces cerevisiae homocitrate synthase and related proteins	-0.769744	3.18e-21	NS	NS
	215195	Dihydrodipicolinate synthase family/aldolase	NS	NS	3.96498	3.65e-20
	86174	gfo/Idh/MocA family oxidoreductase	0.872443	0.0453486	3.04399	5.95e-12
	218274	alpha/beta hydrolases	NS	NS	NS	NS
	35636	Nuclear transport factor 2 (NTF2-like) superfamily. This family includes members of the NTF2 family, Delta-5-3-ketosteroid isomerases, Scytalone Dehydratases, and the beta subunit of Ring hydroxylating dioxygenases.	NS	NS	NS	NS
	35703	Transferase family	NS	NS	2.23634	0.0211165
	197528	hypothetical	NS	NS	3.26037	0.00487217
	188499	Fungal trichothecene efflux pump (TRI12)	NS	NS	0.434896	0.000345712
69883 ; PKS9	204731	PKS	NS	NS	2.13615	0.007011
	69882	alpha/beta hydrolases	NS	NS	NS	NS
	138439	Fungal trichothecene efflux pump (TRI12)	NS	NS	NS	NS
	231701	N-Acetyltransferase (GNAT) domain	0.592268	0.00571107	0.602274	0.0458131
51044 ; PKS10	51044	PKS	NS	NS	NS	NS
	50885	aldo/keto reductase	NS	NS	NS	NS
	50894	HAD-superfamily class IIA hydrolase, TIGR01456, CECR5	NS	NS	-1.38121	0.00072769
	204745	Short-chain dehydrogenases/reductases (SDR)	NS	NS	NS	NS
	216718	hypothetical	-0.412684	0.0243985	NS	NS
	59353	Fructose-bisphosphate aldolase class-II	NS	NS	NS	NS
	194325	Sugar (and other) transporter	NS	NS	NS	NS
	69873	Rhodanese Homology Domain (RHOD)	NS	NS	NS	NS
	50977	Cytochrome P450	NS	NS	-3.81609	0.00909524
47828 ; PKS11	47828	PKS	NS	NS	2.0081	0.00982238
29151 ; PKS12	149212	PKS	NS	NS	NS	NS
	28606	Short-chain dehydrogenases/reductases (SDR)	-1.61768	0.000494659	NS	NS
	53817	Nitro_FMN_reductase super family	NS	NS	NS	NS
47407 ; PKS13	47407	PKS	NS	NS	NS	NS
	158432	classical (c) SDRs; Cupin domain	NS	NS	NS	NS
	47498	Short-chain dehydrogenases/reductases (SDR)	NS	NS	NS	NS
	47601	Cytochrome P450	NS	NS	NS	NS
	68453	FAD/FMN-containing dehydrogenase	-0.266381	0.0121782	NS	NS
	47324	Short-chain dehydrogenases/reductases (SDR)	NS	NS	NS	NS
	68451	cupin_like super family	NS	NS	NS	NS
	68450	FAD/FMN-containing dehydrogenase	NS	NS	NS	NS
70876 ; PKS14	151590	PKS	-1.361	2.57e-06	-1.85518	0.000691173
	53350	alpha/beta hydrolase	NS	NS	NS	NS
53633 ; PKS15	53633	PKS	NS	0.152407	-1.21172	0.00542148
	60000	Cytochrome P450	NS	NS	2.16238	0.0278283
1840 ; PKS16	161339	PKS	NS	NS	NS	NS
	195155	Adenylate forming domain, Class I superfamily	NS	NS	4.33689	0.0034348
PKS18/53926	53926	PKS	NS	NS	NS	NS
	29725	alpha/beta hydrolases	NS	NS	NS	NS
	28822	Glutathione-dependent formaldehyde-activating enzyme	-3.00782	1.84e-05	NS	NS
222187 ; terpene cyclase	222187	Terpene Cyclase	NS	NS	-1.88295	0.00225681
59217 ; terpene cyclase	59217	Terpene Cyclase	NS	NS	NS	NS
141474 ; terpene cyclase	141474	Terpene Cyclase	NS	NS	5.0722	0.00255552
56195 ; Vir4	56195	Terpene Cyclase	NS	NS	-2.11843	0.000413891
	217322	GAPDH	-1.34604	7.49e-07	-1.48495	0.0195209
	74291	Cytochrome P450	NS	NS	NS	NS
	74289	Cytochrome P450	NS	NS	NS	NS
	39153	Cytochrome P450	NS	NS	NS	NS
	228806	Antibiotic biosynthesis monooxygenase	NS	NS	1.21425	0.029237
	38198	Cytochrome P450	NS	NS	NS	NS
	64335	MFS	NS	NS	NS	NS
41289 ; terpene cyclase	41289	Terpene Cyclase	NS	NS	NS	NS
53145 ; terpene cyclase	53145	Terpene Cyclase	NS	NS	NS	NS
	53201	Cytochrome P450	NS	NS	NS	NS
224958 ; terpene cyclase	224958	Terpene Cyclase	NS	NS	NS	NS
	59294	Short-chain dehydrogenases/reductases (SDR)	NS	NS	NS	NS
	181847	Cytochrome P450	NS	NS	1.00845	0.00802113
	193582	Cytochrome P450	NS	NS	NS	NS
225657 ; terpene cyclase	225657	Terpene Cyclase	NS	NS	NS	NS
89890 ; terpene cyclase	89890	Terpene Cyclase	NS	NS	NS	NS
52915 ; terpene cyclase	52915	Terpene Cyclase	NS	NS	3.88626	0.000143194
39107 ; terpene cyclase	39107	Terpene Cyclase	NS	NS	-1.58262	5.69e-07
	74722	GST	NS	NS	1.36656	7.69e-05
	232533	hypothetical	-0.72024	0.0307978	1.66826	2.25e-06
	38645	short chain dehydrogenase	NS	NS	NS	NS
	217188	Short-chain dehydrogenases/reductases (SDR)	-1.94069	1.66e-06	0.973856	0.0279555
	217189	Nitronate monooxygenase	NS	NS	NS	NS
53366 ; Vdn1	53366	Cytochrome P450 monooxygenase; Cyp2 subfamily	-1.32214	0.000675588	1.64093	0.0460127
53375 ; Vdn2	53375	Cytochrome P450 monooxygenase; Cyp4/19/26 subfamily	-1.56508	0.00589677	NS	NS
230790 ; Vdn3	230790	Cytochrome P450 monooxygenase; similar to 25-hydroxycholesterol 7-alpha-hydroxylase	-1.60348	0.00422639	NS	NS
53368 ; Vdn4	53368	Hypothetical	NS	NS	NS	NS
170440 ; Vdn5	170440	FAD binding oxidoreductase.	-1.57292	4.24e-05	NS	NS
78735 ; Vdn6	78735	Pyrabactin resistance 1 (PYR1)-like; SRPBCC superfamily, includes Bet v1-like protein	-2.25675	0.000353936	NS	NS
151220 ; Vdn7	151220	Insect type alcohol dehydrogenase (ADH)-like, SDR	-1.96812	7.24e-10	NS	NS
53690 ; Vdn8	53690	Cytochrome P450 monooxygenase, Cyp2 subfamily	-1.36117	0.000659608	NS	NS
151142 ; Vdn9	151142	SRPBCC superfamily, includes Bet v1-like protein	NS	NS	NS	NS
151341 ; Vdn10	151341	alpha/beta hydrolase fold; Esterases and lipases	NS	NS	NS	NS
230740 ; Vdn11	230740	O-methyl transferase	-1.76494	NS	NS	NS
151337 ; Vdn12	151337	Cytochrome P450 monooxygenase; Cyp3/5/6/9 subfamily	-1.87234	1.04e-05	NS	NS
53582 ; Vdn13	53582	Pyridine nucleotide-disulphide oxidoreductase domain/flavin-binding monooxygenase	-1.86951	0.0022629	1.79166	0.0345513
53581 ; Vdn14	53581	Catechol 2,3-dioxygenase/ Glyoxalase/	NS	NS	NS	NS
70971 ; Vdn15	70971	SRPBCC superfamily, includes Bet v1-like protein	NS	NS	NS	NS
135139 ; Vdn16	135139	MFS superfamily	NS	NS	NS	NS
91392 ; Vdn17	91392	NADPH-dependent carbonyl reductase/oxidoreductase	-1.04422	0.000699001	2.32754	1.61e-12
128161 ; Vdn18	128161	FAD/FMN-containing dehydrogen-ase/oxidoreductase/FAD-binding 4 superfamily	NS	NS	NS	NS
216144 ; Vdn19	216144	Cytochrome P450 monooxygenase; Cyp4/19/26 subfamily	-1.3042	0.000449954	NS	NS
78733 ; Vdn20	78733	Hypothetical	-1.30533	0.00166209	NS	NS
151179 ; Vdn21	151179	Human NSDHL (NAD(P)H steroid dehydrogenase-like protein	-1.89631	0.00300998	NS	NS
